# Supplementary material for: HEPNet: A Knowledge Base Model of Human Energy Pool Network for Predicting the Energy Availability Status of an Individual
Source: PLoS One. 2015 Jun 8;10(6):e0127918. doi: 10.1371/journal.pone.0127918 (PMC4460090; doi:10.1371/journal.pone.0127918)
Supplement: S1 Dataset — Table A_HEPNet complete set of Reactions. Table B_HEPNet compartments. Table C_Condition based reactions. Table D_Classification and complete annotation of all specied used in HEPNet. Table E_concentration references and values of HEPNet. Table F_abbreviations used in HEPNet. Table G_HEPNet species km value chart. Table H_HEPNet complete set of Reactions. Table I_0.1 sec conc variation of subtrates. Table J_HEPNet categorised species. (ZIP) [file pone.0127918.s001.zip]

Archive with 10 entries (10 files):
- S1_Dataset/Table A_HEPNet complete set of Reactions.csv
- S1_Dataset/Table B_HEPNet compartments.csv
- S1_Dataset/Table C_Condition based reactions.xlsx
- S1_Dataset/Table D_Classification and complete annotation of all specied used in HEPNet.csv
- S1_Dataset/Table E_concentration references and values  of HEPNet.xlsx
- S1_Dataset/Table F_abbreviations used in HEPNet.xls
- S1_Dataset/Table G_HEPNet species km value chart.xlsx
- S1_Dataset/Table H_HEPNet complete set of Reactions.csv
- S1_Dataset/Table I_0.1 sec conc variation of subtrates.xls
- S1_Dataset/Table J_HEPNet categorised species.xlsx
