# Supplementary material for: HEPNet: A Knowledge Base Model of Human Energy Pool Network for Predicting the Energy Availability Status of an Individual
Source: PLoS One. 2015 Jun 8;10(6):e0127918. doi: 10.1371/journal.pone.0127918 (PMC4460090; doi:10.1371/journal.pone.0127918)
Supplement: S1 Dataset — Table A_HEPNet complete set of Reactions. Table B_HEPNet compartments. Table C_Condition based reactions. Table D_Classification and complete annotation of all specied used in HEPNet. Table E_concentration references and values of HEPNet. Table F_abbreviations used in HEPNet. Table G_HEPNet species km value chart. Table H_HEPNet complete set of Reactions. Table I_0.1 sec conc variation of subtrates. Table J_HEPNet categorised species. (ZIP) [file pone.0127918.s001.zip › S1_Dataset/Table B_HEPNet compartments.csv]

id	name	spatialDimensions	size	units	outside
default		3	1.0	volume
c1	mitochondria	3	1.0	volume	c2
c2	mit_inner_membrane	3	1.0	volume	c3
c3	IMS	3	1.0	volume	c4
c4	mit_outer_membrane	3	1.0	volume	default
