# Supplementary material for: HEPNet: A Knowledge Base Model of Human Energy Pool Network for Predicting the Energy Availability Status of an Individual
Source: PLoS One. 2015 Jun 8;10(6):e0127918. doi: 10.1371/journal.pone.0127918 (PMC4460090; doi:10.1371/journal.pone.0127918)
Supplement: S1 Dataset — Table A_HEPNet complete set of Reactions. Table B_HEPNet compartments. Table C_Condition based reactions. Table D_Classification and complete annotation of all specied used in HEPNet. Table E_concentration references and values of HEPNet. Table F_abbreviations used in HEPNet. Table G_HEPNet species km value chart. Table H_HEPNet complete set of Reactions. Table I_0.1 sec conc variation of subtrates. Table J_HEPNet categorised species. (ZIP) [file pone.0127918.s001.zip › S1_Dataset/Table C_Condition based reactions.xlsx]

## Sheet: Sheet1
Condition	Reaction ID	Reaction
Mitochondrial Beta oxidation	Re 110-112	Re110: C22Acyl-CoA + FAD -> "C22 2-trans-enoyl-CoA" + FADH2; "Acyl-CoA dehydrogenase"
		Re111: "C22 2-trans-enoyl-CoA" + H2O{mitochondria} -> "C22 L-3-hydroxyacyl-CoA"; "Enoyl-CoA hydratase"
		Re112: "C22 L-3-hydroxyacyl-CoA" + NAD+{mitochondria} -> "C22 Ketoacyl-CoA" + NADH{mitochondria} + H+{mitochondria}; "Beta-hydroxyacyl-CoA dehydrogenase"
DLDD	Re 18, 19, 23, 98	Re 18: Alpha-KG + CoA-SH{mitochondria} + NAD+{mitochondria} -> "S CoA" + CO2{mitochondria} + NADH{mitochondria} + H+{mitochondria}; "Alpha-KG dehydrgenase complex"
		Re 19: "S CoA" + GDP{mitochondria} = Succinate + ATP{mitochondria} + CoA-SH{mitochondria}; "S CoA synthase"
		Re 23: Isocitrate + NAD+{mitochondria} -> Alpha-KG + CO2{mitochondria} + NADH{mitochondria} + H+{mitochondria}; "Isocitrate dehydrogenase"
		Re 98: Acetoacetate + "S CoA" -> AcetoacetylCoA + Succinate; "Beta-KetoacylCoA dehydrogenase"
Glycemia	Re 25, 32, 56, 80, 85, 87	Re 25: Glucose + ATP{default} -> G6P + ADP{default}; Hexokinase
		Re 32: G6P + H20 -> Glucose + Pi{default}; "G-6-P Phosphatase"
		Re 56: "Limit Dextrin" -> "Unbranched alpha(1,4)polymer" + Glucose; Alpha1,6-Glycosidase
		Re 80: Sucrose + H2O{default} -> Glucose + Fructose; Sucrase
		Re 85: Lactate + NADH{default} -> Glucose + NAD+{default}
		Re 87: Trehalose + H2O{default} -> Glucose; Trehalase
Starvation	Re 25, 32, 56, 80, 85, 87	Re 25: Glucose + ATP{default} -> G6P + ADP{default}; Hexokinase
		Re 32: G6P + H20 -> Glucose + Pi{default}; "G-6-P Phosphatase"
		Re 56: "Limit Dextrin" -> "Unbranched alpha(1,4)polymer" + Glucose; Alpha1,6-Glycosidase
		Re 80: Sucrose + H2O{default} -> Glucose + Fructose; Sucrase
		Re 85: Lactate + NADH{default} -> Glucose + NAD+{default}
		Re 87: Trehalose + H2O{default} -> Glucose; Trehalase
Fasting	Re 50, 55	Re 50: "Glycogen Primer" -> Glycogen; "Glycogen Synthase" "Glycosyl transferase" Glycosyl-4,6-Transferase
		Re 55: Glycogen -> G1P + "Limit Dextrin"; "Glycogen phosphorylase"
Exercise	Re 15, 42, 92, 93, 96, 97, 147	Re 15: "A CoA" + CO2{mitochondria} + OAA + H2O{mitochondria} -> Citrate + CoA-SH{mitochondria}; "Citrate Synthase"
		Re 42: Pyruvate + TPP + Co-Ash + NAD+{mitochondria} + FAD + LIPOATE -> "A CoA" + NADH{mitochondria} + H+{mitochondria}; "PYRUVATE DEHYDROGENASE" Mg2+{mitochondria}
		Re 92: AcetoacetylCoA + AcetylCoA + H2O{mitochondria} -> HMGCoA + CoA-SH{mitochondria}; "HMG-CoA Synthase"
		Re 93: HMGCoA -> Acetoacetate + "A CoA"
		Re 96: AcetoacetylCoA + CoA-SH{mitochondria} -> "A CoA"; Thiolase
		Re 97: "A CoA" -> AcetoacetylCoA + CoA-SH{mitochondria}; Thiolase
		Re 147: "C4 Ketoacyl-CoA" + CoA-SH{mitochondria} -> "A CoA"; Thiolase
Obesity	Re 82	Re 82: Glycerol3P + FA -> Triglyceride
