# Supplementary material for: HEPNet: A Knowledge Base Model of Human Energy Pool Network for Predicting the Energy Availability Status of an Individual
Source: PLoS One. 2015 Jun 8;10(6):e0127918. doi: 10.1371/journal.pone.0127918 (PMC4460090; doi:10.1371/journal.pone.0127918)
Supplement: S1 Dataset — Table A_HEPNet complete set of Reactions. Table B_HEPNet compartments. Table C_Condition based reactions. Table D_Classification and complete annotation of all specied used in HEPNet. Table E_concentration references and values of HEPNet. Table F_abbreviations used in HEPNet. Table G_HEPNet species km value chart. Table H_HEPNet complete set of Reactions. Table I_0.1 sec conc variation of subtrates. Table J_HEPNet categorised species. (ZIP) [file pone.0127918.s001.zip › S1_Dataset/Table D_Classification and complete annotation of all specied used in HEPNet.csv]

class	id	name	compartment	positionToCompartment	quantity type	initialQuantity	MIRIAM[relation]	MIRIAM[datatype]	MIRIAM[id]	MIRIAM[relation]	MIRIAM[datatype]	MIRIAM[id]	MIRIAM[relation]	MIRIAM[datatype]	MIRIAM[id]	MIRIAM[relation]	MIRIAM[datatype]	MIRIAM[id]	MIRIAM[relation]	MIRIAM[datatype]	MIRIAM[id]	MIRIAM[relation]	MIRIAM[datatype]	MIRIAM[id]	MIRIAM[relation]	MIRIAM[datatype]	MIRIAM[id]	MIRIAM[relation]	MIRIAM[datatype]	MIRIAM[id]	MIRIAM[relation]	MIRIAM[datatype]	MIRIAM[id]	MIRIAM[relation]	MIRIAM[datatype]	MIRIAM[id]
SIMPLE_MOLECULE	s4	cis-Aconitate	c1	inside	Concentration	13.0	bqbiol:isVersionOf	KEGG Compound	C00417
SIMPLE_MOLECULE	s136	car_mat	c1	inside	Concentration	43.0
SIMPLE_MOLECULE	s188	Xylulose5P	default	inside	Concentration	0.43	bqbiol:isVersionOf	KEGG Compound	C03291
SIMPLE_MOLECULE	s253	Unbranched alpha(1,4)polymer	default	inside	Amount	0.0
SIMPLE_MOLECULE	s49	UREA	c1	inside	Concentration	6500.0	bqbiol:isVersionOf	KEGG Compound	C00086
PROTEIN	s308	UDP-galactose1phosphate uridylyl transferase	default	inside	Amount	0.0	bqbiol:isVersionOf	Enzyme Nomenclature	2.7.7.12	bqbiol:isVersionOf	KEGG Orthology	K00965	bqbiol:isVersionOf	KEGG Genes	hsa%3A2592	bqbiol:isVersionOf	UniProt Knowledgebase	P07902	bqbiol:isVersionOf	KEGG Reaction	R00289
SIMPLE_MOLECULE	s335	UDP-Glucose	default	inside	Concentration	155.0	bqbiol:isVersionOf	KEGG Compound	C00029
PROTEIN	s13	UDP glucose4epimerase	default	inside	Amount	0.0	bqbiol:isVersionOf	KEGG Orthology	K01784	bqbiol:isVersionOf	Enzyme Nomenclature	5.1.3.2	bqbiol:isVersionOf	KEGG Genes	hsa%3A2582	bqbiol:isVersionOf	UniProt Knowledgebase	Q14376	bqbiol:isVersionOf	KEGG Reaction	R00291
PROTEIN	s201	UDP Glucose Phosphorylase	default	inside	Amount	0.0	bqbiol:isVersionOf	Enzyme Nomenclature	2.7.7.9	bqbiol:isVersionOf	KEGG Orthology	K00963	bqbiol:isVersionOf	KEGG Genes	hsa%3A7360	bqbiol:isVersionOf	UniProt Knowledgebase	Q16851
SIMPLE_MOLECULE	s199	UDP	default	inside	Concentration	41.0	bqbiol:isVersionOf	KEGG Compound	C00015
PROTEIN	s294	Triokinase	default	inside	Amount	0.0	bqbiol:isVersionOf	Enzyme Nomenclature	2.7.1.28
SIMPLE_MOLECULE	s292	Triglyceride	default	inside	Concentration	43.2	bqbiol:isVersionOf	KEGG Compound	C00422
SIMPLE_MOLECULE	s297	Trehalose	default	inside	Concentration	0.056	bqbiol:isVersionOf	KEGG Compound	C01083
PROTEIN	s298	Trehalase	default	inside	Amount	0.0	bqbiol:isVersionOf	KEGG Orthology	K01194	bqbiol:isVersionOf	KEGG Genes	hsa%3A11181	bqbiol:isVersionOf	Enzyme Nomenclature	3.2.1.28	bqbiol:isVersionOf	UniProt Knowledgebase	O43280
PROTEIN	s337	Transketolase	default	inside	Amount	0.0	bqbiol:isVersionOf	Enzyme Nomenclature	2.2.1.1	bqbiol:isVersionOf	KEGG Orthology	K00615	bqbiol:isVersionOf	KEGG Genes	hsa%3A7086	bqbiol:isVersionOf	UniProt Knowledgebase	P29401
PROTEIN	s248	Transaldolase	default	inside	Amount	0.0	bqbiol:isVersionOf	Enzyme Nomenclature	2.2.1.2	bqbiol:isVersionOf	KEGG Orthology	K00616	bqbiol:isVersionOf	KEGG Genes	hsa%3A6888	bqbiol:isVersionOf	UniProt Knowledgebase	P37837
PROTEIN	s362	Thiolase	c1	inside	Amount	0.0	bqbiol:isVersionOf	Enzyme Nomenclature	2.3.1.9	bqbiol:isVersionOf	KEGG Orthology	K00626	bqbiol:isVersionOf	KEGG Genes	hsa%3A38	bqbiol:isVersionOf	KEGG Genes	hsa%3A39	bqbiol:isVersionOf	UniProt Knowledgebase	P24752	bqbiol:isVersionOf	UniProt Knowledgebase	Q9BWD1
SIMPLE_MOLECULE	s94	TPP	c1	inside	Concentration	0.0032	bqbiol:isVersionOf	KEGG Compound	C00068
SIMPLE_MOLECULE	s284	Sucrose	default	inside	Concentration	1.8	bqbiol:isVersionOf	KEGG Compound	C00089
PROTEIN	s283	Sucrase	default	inside	Amount	0.0	bqbiol:isVersionOf	KEGG Orthology	K01203	bqbiol:isVersionOf	KEGG Genes	hsa%3A6476	bqbiol:isVersionOf	Enzyme Nomenclature	3.2.1.10	bqbiol:isVersionOf	UniProt Knowledgebase	P14410
PROTEIN	s26	Succinate dehydrogenase	c1	inside	Amount	0.0	bqbiol:isVersionOf	Enzyme Nomenclature	1.3.5.1	bqbiol:isVersionOf	KEGG Orthology	K00234	bqbiol:isVersionOf	KEGG Orthology	K00235	bqbiol:isVersionOf	KEGG Genes	hsa%3A6390	bqbiol:isVersionOf	UniProt Knowledgebase	O14521	bqbiol:isVersionOf	UniProt Knowledgebase	P51649
SIMPLE_MOLECULE	s7	Succinate	c1	inside	Amount	0.0	bqbiol:isVersionOf	KEGG Compound	C00042
SIMPLE_MOLECULE	s244	Sedoheptulase7P	default	inside	Concentration	0.89	bqbiol:isVersionOf	KEGG Compound	C05382
PROTEIN	s58	S CoA synthase	c1	inside	Amount	0.0	bqbiol:isVersionOf	UniProt Knowledgebase	Q9P2R7	bqbiol:isVersionOf	UniProt Knowledgebase	P53597	bqbiol:isVersionOf	Enzyme Nomenclature	6.2.1.5	bqbiol:isVersionOf	KEGG Genes	hsa%3A8803	bqbiol:isVersionOf	KEGG Genes	ptr%3A452711	bqbiol:isVersionOf	KEGG Orthology	K01902	bqbiol:isVersionOf	KEGG Orthology	K01903
SIMPLE_MOLECULE	s6	S CoA	c1	inside	Concentration	20.0	bqbiol:isVersionOf	KEGG Compound	C00091
SIMPLE_MOLECULE	s187	Ribose5P	default	inside	Concentration	13.2	bqbiol:isVersionOf	KEGG Compound	C00117
PROTEIN	s388	QH2	c2	inside	Concentration	7.4	bqbiol:isVersionOf	Enzyme Nomenclature	1.6.5.3	bqbiol:isVersionOf	KEGG Reaction	R02163	bqbiol:isVersionOf	UniProt Knowledgebase	O75251	bqbiol:isVersionOf	KEGG Genes	hsa%3A374291
PROTEIN	s267	Q	c2	inside	Amount	0.0
SIMPLE_MOLECULE	s11	Pyruvate	default	inside	Concentration	64.0	bqbiol:isVersionOf	KEGG Compound	C00022
SIMPLE_MOLECULE	s44	Pi	default	inside	Concentration	379.1
SIMPLE_MOLECULE	s344	Pi	c1	inside	Concentration	379.1
PROTEIN	s193	Phosphopentose isomerase	default	inside	Amount	0.0	bqbiol:isVersionOf	Enzyme Nomenclature	5.3.1.6	bqbiol:isVersionOf	KEGG Genes	ggo%3A101148377	bqbiol:isVersionOf	KEGG Orthology	K01807	bqbiol:isVersionOf	KEGG Reaction	R01056	bqbiol:isVersionOf	UniProt Knowledgebase	P49247
PROTEIN	s79	Phosphohexo isomerase	default	inside	Amount	0.0	bqbiol:isVersionOf	Enzyme Nomenclature	5.3.1.9	bqbiol:isVersionOf	KEGG Orthology	K01810	bqbiol:isVersionOf	KEGG Genes	hsa%3A2821	bqbiol:isVersionOf	KEGG Reaction	R00771	bqbiol:isVersionOf	UniProt Knowledgebase	P06744
PROTEIN	s249	Phosphogluco mutase	default	inside	Amount	0.0	bqbiol:isVersionOf	Enzyme Nomenclature	5.4.2.2	bqbiol:isVersionOf	KEGG Orthology	K01835	bqbiol:isVersionOf	KEGG Genes	hsa%3A5236	bqbiol:isVersionOf	UniProt Knowledgebase	P36871
PROTEIN	s45	PYRUVATE KINASE	default	inside	Amount	0.0	bqbiol:isVersionOf	Enzyme Nomenclature	2.7.1.40	bqbiol:isVersionOf	UniProt Knowledgebase	P30613	bqbiol:isVersionOf	KEGG Orthology	K00873	bqbiol:isVersionOf	KEGG Genes	hsa%3A5315	bqbiol:isVersionOf	KEGG Compound	C02601	bqbiol:isVersionOf	KEGG Reaction	R03993
PROTEIN	s91	PYRUVATE DEHYDROGENASE	c1	inside	Amount	0.0	bqbiol:isVersionOf	Enzyme Nomenclature	1.2.4.1	bqbiol:isVersionOf	KEGG Orthology	K00161	bqbiol:isVersionOf	KEGG Orthology	K00162	bqbiol:isPartOf	KEGG Genes	hsa%3A5161	bqbiol:isVersionOf	KEGG Genes	hsa%3A5160	bqbiol:isVersionOf	KEGG Genes	hsa%3A5162	bqbiol:isVersionOf	UniProt Knowledgebase	P29803	bqbiol:isVersionOf	UniProt Knowledgebase	P08559	bqbiol:isVersionOf	UniProt Knowledgebase	P11177
PROTEIN	s90	PYRUVATE CARBOXYLASE	default	inside	Amount	0.0	bqbiol:isVersionOf	Enzyme Nomenclature	6.4.1.1	bqbiol:isVersionOf	KEGG Orthology	K01958	bqbiol:isVersionOf	KEGG Genes	hsa%3A5091	bqbiol:isVersionOf	UniProt Knowledgebase	P11498
SIMPLE_MOLECULE	s200	PPi	default	inside	Concentration	1.8	bqbiol:isVersionOf	KEGG Compound	C00013
SIMPLE_MOLECULE	s363	PPi	c1	inside	Concentration	1.8	bqbiol:isVersionOf	KEGG Compound	C00013
PROTEIN	s36	PHOSPHO TRIOSE ISOMERASE	default	inside	Amount	0.0	bqbiol:isVersionOf	KEGG Genes	pop%3APOPTR_724697	bqbiol:isVersionOf	Enzyme Nomenclature	5.3.1.1	bqbiol:isVersionOf	UniProt Knowledgebase	P60174
PROTEIN	s43	PGA MUTASE	default	inside	Amount	0.0	bqbiol:isVersionOf	UniProt Knowledgebase	P15259	bqbiol:isVersionOf	UniProt Knowledgebase	P18669	bqbiol:isVersionOf	Enzyme Nomenclature	5.4.2.11	bqbiol:isVersionOf	KEGG Orthology	K01834	bqbiol:isVersionOf	KEGG Genes	hsa%3A441531
PROTEIN	s86	PGA KINASE	default	inside	Amount	0.0	bqbiol:isVersionOf	Enzyme Nomenclature	2.7.2.3	bqbiol:isVersionOf	KEGG Orthology	K00927	bqbiol:isVersionOf	KEGG Genes	hsa%3A5230	bqbiol:isVersionOf	KEGG Genes	hsa%3A5232	bqbiol:isVersionOf	UniProt Knowledgebase	P07205	bqbiol:isVersionOf	UniProt Knowledgebase	P00558
PROTEIN	s88	PEP CARBOXYKINASE	default	inside	Amount	0.0	bqbiol:isVersionOf	Enzyme Nomenclature	4.1.1.32	bqbiol:isVersionOf	KEGG Orthology	K01596	bqbiol:isVersionOf	KEGG Genes	hsa%3A5106	bqbiol:isVersionOf	KEGG Genes	hsa%3A5105	bqbiol:isVersionOf	UniProt Knowledgebase	P35558
SIMPLE_MOLECULE	s10	PEP	default	inside	Concentration	17.4	bqbiol:isVersionOf	KEGG Compound	C00074
SIMPLE_MOLECULE	s34	Ornithine	c1	inside	Concentration	89.0	bqbiol:isVersionOf	KEGG Compound	C00077
SIMPLE_MOLECULE	s81	OXALOACETATE	default	inside	Concentration	61.0	bqbiol:isVersionOf	KEGG Compound	C00036
SIMPLE_MOLECULE	s50	OAA	c1	inside	Concentration	61.0	bqbiol:isVersionOf	KEGG Compound	C00036
SIMPLE_MOLECULE	s190	NAPDH	default	inside	Concentration	51.0	bqbiol:isVersionOf	KEGG Compound	C00005
SIMPLE_MOLECULE	s185	NADPH	default	inside	Concentration	51.0
SIMPLE_MOLECULE	s334	NADP+	default	inside	Amount	0.0	bqbiol:isVersionOf	KEGG Compound	C00006
SIMPLE_MOLECULE	s67	NADH	default	inside	Concentration	22.0	bqbiol:isVersionOf	KEGG Compound	C00004
SIMPLE_MOLECULE	s351	NADH	c1	inside	Concentration	22.0	bqbiol:isVersionOf	KEGG Compound	C00004
SIMPLE_MOLECULE	s381	NADH	c1	innerSurface	Concentration	22.0	bqbiol:isVersionOf	KEGG Compound	C00004
SIMPLE_MOLECULE	s93	NAD+	default	inside	Concentration	24.0	bqbiol:isVersionOf	KEGG Compound	C00003
SIMPLE_MOLECULE	s355	NAD+	c1	inside	Concentration	24.0	bqbiol:isVersionOf	KEGG Compound	C00003
ION	s333	Mg2+	default	inside	Concentration	850.0	bqbiol:isVersionOf	KEGG Compound	C00305
ION	s357	Mg2+	c1	inside	Concentration	850.0	bqbiol:isVersionOf	KEGG Compound	C00305
PROTEIN	s28	Malate dehydrogenase	c1	inside	Amount	0.0	bqbiol:isVersionOf	UniProt Knowledgebase	P40926	bqbiol:isVersionOf	Enzyme Nomenclature	1.1.1.37	bqbiol:isVersionOf	KEGG Orthology	K00024	bqbiol:isVersionOf	KEGG Orthology	K00025	bqbiol:isVersionOf	KEGG Orthology	K00026	bqbiol:isVersionOf	KEGG Genes	hsa%3A4190	bqbiol:isVersionOf	KEGG Genes	hsa%3A4191
SIMPLE_MOLECULE	s9	Malate	c1	inside	Concentration	3.2	bqbiol:isVersionOf	KEGG Compound	C00711
SIMPLE_MOLECULE	s252	Limit Dextrin	default	inside	Amount	0.0	bqbiol:isVersionOf	KEGG Compound	C02049
SIMPLE_MOLECULE	s307	Lactose	default	inside	Concentration	1.45	bqbiol:isVersionOf	KEGG Compound	C01970
PROTEIN	s189	Lactonase	default	inside	Amount	0.0	bqbiol:isVersionOf	Enzyme Nomenclature	3.1.1.17	bqbiol:isVersionOf	KEGG Orthology	K01053	bqbiol:isVersionOf	KEGG Genes	hsa%3A9104	bqbiol:isVersionOf	UniProt Knowledgebase	Q15493
SIMPLE_MOLECULE	s296	Lactate	default	inside	Concentration	740.0	bqbiol:isVersionOf	KEGG Compound	C00186
SIMPLE_MOLECULE	s95	LIPOATE	c1	inside	Concentration	0.077
PROTEIN	s56	Isocitrate dehydrogenase	c1	inside	Amount	0.0	bqbiol:isVersionOf	Enzyme Nomenclature	1.1.1.41	bqbiol:isVersionOf	UniProt Knowledgebase	O75874	bqbiol:isVersionOf	KEGG Orthology	K00030	bqbiol:isVersionOf	KEGG Genes	hsa%3A3421	bqbiol:isVersionOf	KEGG Compound	C04125	bqbiol:isVersionOf	KEGG Reaction	R04401
SIMPLE_MOLECULE	s52	Isocitrate	c1	inside	Concentration	6.0	bqbiol:isVersionOf	KEGG Compound	C00311
PROTEIN	s16	Hexokinase	default	inside	Amount	0.0	bqbiol:isVersionOf	Enzyme Nomenclature	2.7.1.1	bqbiol:isVersionOf	UniProt Knowledgebase	P52789	bqbiol:isVersionOf	UniProt Knowledgebase	P19367	bqbiol:isVersionOf	KEGG Orthology	K00844	bqbiol:isVersionOf	KEGG Genes	hsa%3A80201
SIMPLE_MOLECULE	s322	HMGCoA	c1	inside	Concentration	0.25	bqbiol:isVersionOf	KEGG Compound	C00356
PROTEIN	s327	HMG-CoA Synthase	c1	inside	Amount	0.0	bqbiol:isVersionOf	Enzyme Nomenclature	2.3.3.10	bqbiol:isVersionOf	KEGG Orthology	K01641	bqbiol:isVersionOf	KEGG Genes	hsa%3A3157	bqbiol:isVersionOf	KEGG Genes	hsa%3A3158	bqbiol:isVersionOf	UniProt Knowledgebase	P54868	bqbiol:isVersionOf	UniProt Knowledgebase	Q01581
SIMPLE_MOLECULE	s25	HCO3-+ NH4+	c1	inside	Concentration	24900.0	bqbiol:isVersionOf	KEGG Compound	C00288	bqbiol:isVersionOf	KEGG Compound	C01342
SIMPLE_MOLECULE	s64	H2O	default	inside	Concentration	5.5E7	bqbiol:isVersionOf	KEGG Compound	C00001
SIMPLE_MOLECULE	s347	H2O	c1	inside	Concentration	5.5E7	bqbiol:isVersionOf	KEGG Compound	C00001
SIMPLE_MOLECULE	s32	H20	default	inside	Concentration	5.5E7	bqbiol:isVersionOf	KEGG Compound	C00001
ION	s329	H+	default	inside	Amount	0.0	bqbiol:isVersionOf	KEGG Compound	C00080
ION	s361	H+	c1	inside	Amount	0.0	bqbiol:isVersionOf	KEGG Compound	C00080
PROTEIN	s255	Glygogen Phosphorylase	default	inside	Amount	0.0	bqbiol:isVersionOf	Enzyme Nomenclature	2.4.1.1	bqbiol:isVersionOf	KEGG Orthology	K16153	bqmodel:is	KEGG Genes	hsa%3A5836	bqmodel:is	KEGG Genes	hsa%3A5837	bqmodel:is	KEGG Genes	hsa%3A5834	bqbiol:isVersionOf	KEGG Reaction	R00076	bqbiol:isVersionOf	KEGG Reaction	R00077	bqbiol:isVersionOf	UniProt Knowledgebase	P06737	bqbiol:isVersionOf	UniProt Knowledgebase	P11217	bqbiol:isVersionOf	UniProt Knowledgebase	P11216
PROTEIN	s250	Glycosyl-4,6-Transferase	default	inside	Amount	0.0	bqbiol:isVersionOf	Enzyme Nomenclature	2.4.1.24
PROTEIN	s203	Glycosyl transferase	default	inside	Amount	0.0	bqbiol:isVersionOf	Enzyme Nomenclature	2.4.1.102	bqbiol:isVersionOf	KEGG Genes	hsa%3A2650	bqbiol:isVersionOf	KEGG Orthology	K00727	bqbiol:isVersionOf	UniProt Knowledgebase	Q02742
PROTEIN	s251	Glycogen phosphorylase	default	inside	Amount	0.0	bqbiol:isVersionOf	Enzyme Nomenclature	2.4.1.1	bqbiol:isVersionOf	KEGG Orthology	K16153	bqbiol:isVersionOf	KEGG Genes	hsa%3A5836	bqbiol:isVersionOf	KEGG Genes	hsa%3A5837	bqbiol:isVersionOf	KEGG Genes	hsa%3A5834	bqbiol:isVersionOf	KEGG Reaction	R00076	bqbiol:isVersionOf	KEGG Reaction	R00077	bqbiol:isVersionOf	UniProt Knowledgebase	P06737	bqbiol:isVersionOf	UniProt Knowledgebase	P11217	bqbiol:isVersionOf	UniProt Knowledgebase	P11216
PROTEIN	s336	Glycogen Synthase	default	inside	Amount	0.0	bqbiol:isVersionOf	Enzyme Nomenclature	2.4.1.11	bqbiol:isVersionOf	KEGG Orthology	K00693	bqbiol:isVersionOf	KEGG Genes	hsa%3A2997	bqbiol:isVersionOf	KEGG Compound	C03185	bqbiol:isVersionOf	KEGG Compound	C03186	bqbiol:isVersionOf	KEGG Reaction	R04156	bqbiol:isVersionOf	UniProt Knowledgebase	P13807
SIMPLE_MOLECULE	s197	Glycogen Primer	default	inside	Amount	0.0
SIMPLE_MOLECULE	s198	Glycogen	default	inside	Concentration	43.3	bqbiol:isVersionOf	KEGG Compound	C00182
SIMPLE_MOLECULE	s51	Glycerol3P	default	inside	Concentration	30.0	bqbiol:isVersionOf	KEGG Compound	C00093
SIMPLE_MOLECULE	s293	Glyceraldehyde	default	inside	Concentration	1476.0	bqbiol:isVersionOf	KEGG Compound	C00577
PROTEIN	s340	Glutamine	c1	inside	Concentration	586.0	bqbiol:isVersionOf	KEGG Compound	C00064
PROTEIN	s378	Glutamine	default	inside	Concentration	586.0	bqbiol:isVersionOf	KEGG Compound	C00064
PROTEIN	s18	Glutaminase	c1	inside	Amount	0.0	bqbiol:isVersionOf	Enzyme Nomenclature	3.5.1.35
PROTEIN	s341	Glutamate	c1	inside	Concentration	7.9	bqbiol:isVersionOf	KEGG Compound	C00025
PROTEIN	s379	Glutamate	default	inside	Concentration	7.9	bqbiol:isVersionOf	KEGG Compound	C00025
SIMPLE_MOLECULE	s71	Glucose	default	inside	Concentration	4440.0	bqbiol:isVersionOf	KEGG Compound	C00031
SIMPLE_MOLECULE	s302	Galactose1P	default	inside	Concentration	31.0	bqbiol:isVersionOf	KEGG Compound	C00446
SIMPLE_MOLECULE	s306	Galactose	default	inside	Concentration	88.3	bqbiol:isVersionOf	KEGG Compound	C00124
PROTEIN	s305	Galactokinase	default	inside	Amount	0.0	bqbiol:isVersionOf	Enzyme Nomenclature	2.7.1.6	bqbiol:isVersionOf	KEGG Orthology	K00849	bqbiol:isVersionOf	KEGG Genes	hsa%3A2584	bqbiol:isVersionOf	KEGG Genes	hsa%3A2585	bqbiol:isVersionOf	UniProt Knowledgebase	Q01415	bqbiol:isVersionOf	UniProt Knowledgebase	P51570
SIMPLE_MOLECULE	s48	GTP	default	inside	Concentration	56.0	bqbiol:isVersionOf	KEGG Compound	C00044
SIMPLE_MOLECULE	s241	GDP	default	inside	Concentration	15.0	bqbiol:isVersionOf	KEGG Compound	C00035
SIMPLE_MOLECULE	s352	GDP	c1	inside	Concentration	15.0	bqbiol:isVersionOf	KEGG Compound	C00035
SIMPLE_MOLECULE	s35	GA3P	default	inside	Concentration	4.8	bqbiol:isVersionOf	KEGG Compound	C00118
PROTEIN	s186	G6PDehydrogenase	default	inside	Amount	0.0	bqbiol:isVersionOf	UniProt Knowledgebase	P11413	bqbiol:isVersionOf	KEGG Orthology	K00036	bqbiol:isVersionOf	Enzyme Nomenclature	1.1.1.49	bqbiol:isVersionOf	KEGG Genes	hsa%3A2539
SIMPLE_MOLECULE	s234	G6P	default	inside	Concentration	29.1	bqbiol:isVersionOf	KEGG Compound	C00092
PROTEIN	s85	G3P DEHYDROGENASE	default	inside	Amount	0.0	bqbiol:isVersionOf	Enzyme Nomenclature	1.2.1.12	bqbiol:isVersionOf	KEGG Genes	hsa%3A2597	bqbiol:isVersionOf	KEGG Orthology	K00134	bqbiol:isVersionOf	UniProt Knowledgebase	O14556
SIMPLE_MOLECULE	s195	G1P	default	inside	Concentration	5.0	bqbiol:isVersionOf	KEGG Compound	C00103
PROTEIN	s77	G-6-P Phosphatase	default	inside	Amount	0.0	bqbiol:isVersionOf	Enzyme Nomenclature	3.1.3.9	bqbiol:isVersionOf	KEGG Orthology	K01084	bqbiol:isVersionOf	KEGG Genes	hsa%3A57818	bqbiol:isVersionOf	UniProt Knowledgebase	P35575
SIMPLE_MOLECULE	s40	Fumarate	c1	inside	Concentration	1.5	bqbiol:isVersionOf	KEGG Compound	C00122
PROTEIN	s27	Fumarase	c1	inside	Amount	0.0	bqbiol:isVersionOf	Enzyme Nomenclature	4.2.1.2	bqbiol:isVersionOf	KEGG Genes	bmy%3ABm1_47480	bqbiol:isVersionOf	UniProt Knowledgebase	P07954
SIMPLE_MOLECULE	s286	Fructose	default	inside	Concentration	31.0	bqbiol:isVersionOf	KEGG Compound	C00085
PROTEIN	s287	Fructokinase	default	inside	Amount	0.0	bqbiol:isVersionOf	KEGG Orthology	K00850	bqbiol:isVersionOf	KEGG Genes	hsa%3A5213	bqbiol:isVersionOf	Enzyme Nomenclature	2.7.1.11	bqbiol:isVersionOf	UniProt Knowledgebase	P08237
PROTEIN	s374	FeS	c1	outerSurface	Amount	0.0	bqbiol:isVersionOf	UniProt Knowledgebase	P07332	bqbiol:isVersionOf	KEGG Orthology	K07527	bqbiol:isVersionOf	KEGG Genes	hsa%3A2242	bqbiol:isVersionOf	Enzyme Nomenclature	2.7.10.2
PROTEIN	s377	FeS	c2	inside	Amount	0.0	bqbiol:isVersionOf	Enzyme Nomenclature	2.7.10.2	bqbiol:isVersionOf	UniProt Knowledgebase	P07332	bqbiol:isVersionOf	KEGG Genes	hsa%3A2242	bqbiol:isVersionOf	KEGG Orthology	K07527
PROTEIN	s269	FMN	c2	inside	Concentration	0.0075	bqbiol:isVersionOf	KEGG Compound	C00061
SIMPLE_MOLECULE	s353	FADH2	c1	inside	Amount	0.0	bqbiol:isVersionOf	KEGG Compound	C01352
SIMPLE_MOLECULE	s356	FAD	c1	inside	Concentration	0.075	bqbiol:isVersionOf	KEGG Compound	C00016
SIMPLE_MOLECULE	s53	FA	default	inside	Amount	0.0	bqbiol:isVersionOf	KEGG Compound	C00061
SIMPLE_MOLECULE	s3	F6P	default	inside	Concentration	10.2	bqbiol:isVersionOf	KEGG Compound	C00085
SIMPLE_MOLECULE	s285	F1P	default	inside	Concentration	0.17	bqbiol:isVersionOf	KEGG Compound	C01094
SIMPLE_MOLECULE	s73	F1,6P	default	inside	Concentration	1.2	bqbiol:isVersionOf	KEGG Compound	C00354
PROTEIN	s31	F1,6BISPHOSPHATASE	default	inside	Amount	0.0	bqbiol:isVersionOf	KEGG Orthology	K02446	bqbiol:isVersionOf	KEGG Orthology	K03841	bqbiol:isVersionOf	KEGG Orthology	K04041	bqbiol:isVersionOf	KEGG Genes	hsa%3A2203	bqbiol:isVersionOf	KEGG Genes	hsa%3A8789	bqbiol:isVersionOf	Enzyme Nomenclature	3.1.3.11	bqbiol:isVersionOf	UniProt Knowledgebase	P09467	bqbiol:isVersionOf	UniProt Knowledgebase	O00757
SIMPLE_MOLECULE	s247	Erythrose4P	default	inside	Concentration	1770.0	bqbiol:isVersionOf	KEGG Compound	C00279
PROTEIN	s194	Epimerase	default	inside	Amount	0.0	bqbiol:isVersionOf	Enzyme Nomenclature	5.1.3.2	bqbiol:isVersionOf	KEGG Orthology	K01784	bqbiol:isVersionOf	KEGG Genes	hsa%3A2582	bqbiol:isVersionOf	KEGG Reaction	R00291	bqbiol:isVersionOf	UniProt Knowledgebase	Q14376
PROTEIN	s365	Enoyl-CoA hydratase	c1	inside	Amount	0.0	bqbiol:isVersionOf	Enzyme Nomenclature	4.2.1.17	bqbiol:isVersionOf	KEGG Orthology	K07511	bqbiol:isVersionOf	KEGG Genes	hsa%3A1892	bqbiol:isVersionOf	UniProt Knowledgebase	P30084
PROTEIN	s87	ENOLASE	default	inside	Amount	0.0	bqbiol:isVersionOf	Enzyme Nomenclature	4.2.1.11	bqbiol:isVersionOf	KEGG Orthology	K01689	bqbiol:isVersionOf	KEGG Genes	hsa%3A2027	bqbiol:isVersionOf	UniProt Knowledgebase	P13929	bqbiol:isVersionOf	UniProt Knowledgebase	P09104	bqbiol:isVersionOf	UniProt Knowledgebase	P06733
SIMPLE_MOLECULE	s82	DHAP	default	inside	Concentration	15.6	bqbiol:isVersionOf	KEGG Compound	C00111
SIMPLE_MOLECULE	s183	D-Ribulose5P	default	inside	Concentration	1.58	bqbiol:isVersionOf	KEGG Compound	C00199
SIMPLE_MOLECULE	s325	D-Beta-Hydroxybutyrate	c1	inside	Concentration	36.0	bqbiol:isVersionOf	KEGG Compound	C05984
PROTEIN	s330	D Betahydroxybutyrate dehydrogenase	c1	inside	Amount	0.0	bqbiol:isVersionOf	Enzyme Nomenclature	1.1.1.30	bqbiol:isVersionOf	KEGG Orthology	K00019	bqbiol:isVersionOf	KEGG Genes	hsa%3A56898	bqbiol:isVersionOf	UniProt Knowledgebase	Q9BUT1	bqbiol:isVersionOf	KEGG Genes	hsa%3A622	bqbiol:isVersionOf	UniProt Knowledgebase	Q02338
PROTEIN	s265	Cyb	c2	inside	Amount	0.0
PROTEIN	s258	Cya-a3	c2	inside	Amount	0.0	bqbiol:isVersionOf	Enzyme Nomenclature	4.6.1.1	bqbiol:isVersionOf	KEGG Orthology	K01768	bqbiol:isVersionOf	KEGG Genes	hsa%3A109	bqbiol:isVersionOf	UniProt Knowledgebase	O60266	bqbiol:isVersionOf	KEGG Compound	C16088	bqbiol:isVersionOf	KEGG Compound	C16089
PROTEIN	s263	CyC2	c2	inside	Amount	0.0
PROTEIN	s262	CyC	c2	inside	Amount	0.0	bqbiol:isVersionOf	UniProt Knowledgebase	Q8ND76	bqbiol:isVersionOf	KEGG Genes	hsa%3A219771
SIMPLE_MOLECULE	s238	CoA-SH	default	inside	Concentration	20.0	bqbiol:isVersionOf	KEGG Compound	C00010
SIMPLE_MOLECULE	s350	CoA-SH	c1	inside	Concentration	20.0	bqbiol:isVersionOf	KEGG Compound	C00010
SIMPLE_MOLECULE	s92	Co-Ash	c1	inside	Concentration	20.0	bqbiol:isVersionOf	KEGG Compound	C00010
SIMPLE_MOLECULE	s38	Citrullyl AMP intermediate	c1	inside	Amount	0.0
SIMPLE_MOLECULE	s342	Citrulline	c1	inside	Concentration	38.0	bqbiol:isVersionOf	KEGG Compound	C00327
PROTEIN	s54	Citrate Synthase	c1	inside	Amount	0.0	bqbiol:isVersionOf	KEGG Orthology	K01647	bqbiol:isVersionOf	KEGG Genes	hsa%3A1431	bqbiol:isVersionOf	Enzyme Nomenclature	2.3.3.1	bqbiol:isVersionOf	UniProt Knowledgebase	P53396
SIMPLE_MOLECULE	s2	Citrate	c1	inside	Concentration	190.0	bqbiol:isVersionOf	KEGG Compound	C00158
SIMPLE_MOLECULE	s126	Carnitine_cyt	default	inside	Concentration	43.0	bqbiol:isVersionOf	KEGG Compound	C00318
PROTEIN	s41	Carbamoyl phosphate synthetase I	c1	inside	Amount	0.0	bqbiol:isVersionOf	UniProt Knowledgebase	P31327	bqbiol:isVersionOf	Enzyme Nomenclature	6.3.5.5	bqbiol:isVersionOf	KEGG Genes	hsa%3A790
SIMPLE_MOLECULE	s33	Carbamoyl phosphate	c1	inside	Amount	0.0	bqbiol:isVersionOf	KEGG Compound	C00169
SIMPLE_MOLECULE	s237	CO2	default	inside	Concentration	21600.0	bqbiol:isVersionOf	KEGG Compound	C00011
SIMPLE_MOLECULE	s349	CO2	c1	inside	Concentration	21600.0	bqbiol:isVersionOf	KEGG Compound	C00011
PROTEIN	s122	CAC	c2	inside	Amount	0.0	bqbiol:isVersionOf	KEGG Compound	C01470
SIMPLE_MOLECULE	s109	C8Acyl-CoA	c1	inside	Amount	0.0	bqbiol:isVersionOf	KEGG Compound	C00040
SIMPLE_MOLECULE	s112	C8 L-3-hydroxyacyl-CoA	c1	inside	Amount	0.0	bqbiol:isVersionOf	KEGG Compound	C00640
SIMPLE_MOLECULE	s111	C8 Ketoacyl-CoA	c1	inside	Amount	0.0
SIMPLE_MOLECULE	s113	C8 2-trans-enoyl-CoA	c1	inside	Amount	0.0	bqbiol:isVersionOf	KEGG Compound	C03221
SIMPLE_MOLECULE	s110	C6Acyl-CoA	c1	inside	Amount	0.0	bqbiol:isVersionOf	KEGG Compound	C00040
SIMPLE_MOLECULE	s115	C6 L-3-hydroxyacyl-CoA	c1	inside	Amount	0.0	bqbiol:isVersionOf	KEGG Compound	C00640
SIMPLE_MOLECULE	s116	C6 Ketoacyl-CoA	c1	inside	Amount	0.0
SIMPLE_MOLECULE	s114	C6 2-trans-enoyl-CoA	c1	inside	Amount	0.0	bqbiol:isVersionOf	KEGG Compound	C03221
SIMPLE_MOLECULE	s117	C4Acyl-CoA	c1	inside	Amount	0.0	bqbiol:isVersionOf	KEGG Compound	C00040
SIMPLE_MOLECULE	s120	C4 L-3-hydroxyacyl-CoA	c1	inside	Amount	0.0	bqbiol:isVersionOf	KEGG Compound	C00640
SIMPLE_MOLECULE	s119	C4 Ketoacyl-CoA	c1	inside	Amount	0.0
SIMPLE_MOLECULE	s121	C4 2-trans-enoyl-CoA	c1	inside	Amount	0.0	bqbiol:isVersionOf	KEGG Compound	C00658
SIMPLE_MOLECULE	s127	C22car_ims	c3	inside	Amount	0.0
SIMPLE_MOLECULE	s367	C22car_ims	c1	inside	Amount	0.0
SIMPLE_MOLECULE	s15	C22Acyl-CoA	c1	inside	Amount	0.0	bqbiol:isVersionOf	KEGG Compound	C00040
SIMPLE_MOLECULE	s22	C22 L-3-hydroxyacyl-CoA	c1	inside	Amount	0.0	bqbiol:isVersionOf	KEGG Compound	C00640
SIMPLE_MOLECULE	s37	C22 Ketoacyl-CoA	c1	inside	Amount	0.0
SIMPLE_MOLECULE	s125	C22 AcylCoA_cyt	default	inside	Amount	0.0
SIMPLE_MOLECULE	s19	C22 2-trans-enoyl-CoA	c1	inside	Amount	0.0	bqbiol:isVersionOf	KEGG Compound	C03221
SIMPLE_MOLECULE	s129	C20car_ims	c3	inside	Amount	0.0
SIMPLE_MOLECULE	s371	C20car_ims	c1	inside	Amount	0.0
SIMPLE_MOLECULE	s42	C20Acyl-CoA	c1	inside	Amount	0.0	bqbiol:isVersionOf	KEGG Compound	C00040
SIMPLE_MOLECULE	s68	C20 L-3-hydroxyacyl-CoA	c1	inside	Amount	0.0	bqbiol:isVersionOf	KEGG Compound	C00640
SIMPLE_MOLECULE	s66	C20 Ketoacyl-CoA	c1	inside	Amount	0.0
SIMPLE_MOLECULE	s128	C20 AcylCoA_cyt	default	inside	Amount	0.0
SIMPLE_MOLECULE	s69	C20 2-trans-enoyl-CoA	c1	inside	Amount	0.0	bqbiol:isVersionOf	KEGG Compound	C03221
SIMPLE_MOLECULE	s131	C18car_ims	c3	inside	Amount	0.0
SIMPLE_MOLECULE	s370	C18car_ims	c1	inside	Amount	0.0
SIMPLE_MOLECULE	s65	C18Acyl-CoA	c1	inside	Amount	0.0	bqbiol:isVersionOf	KEGG Compound	C00040
SIMPLE_MOLECULE	s72	C18 L-3-hydroxyacyl-CoA	c1	inside	Amount	0.0	bqbiol:isVersionOf	KEGG Compound	C00640
SIMPLE_MOLECULE	s80	C18 Ketoacyl-CoA	c1	inside	Amount	0.0
SIMPLE_MOLECULE	s130	C18 AcylCoA_cyt	default	inside	Amount	0.0
SIMPLE_MOLECULE	s70	C18 2-trans-enoyl-CoA	c1	inside	Amount	0.0	bqbiol:isVersionOf	KEGG Compound	C03221
SIMPLE_MOLECULE	s133	C16car_ims	c3	inside	Amount	0.0
SIMPLE_MOLECULE	s369	C16car_ims	c1	inside	Amount	0.0
SIMPLE_MOLECULE	s83	C16Acyl-CoA	c1	inside	Amount	0.0	bqbiol:isVersionOf	KEGG Compound	C00040
SIMPLE_MOLECULE	s96	C16 L-3-hydroxyacyl-CoA	c1	inside	Amount	0.0	bqbiol:isVersionOf	KEGG Compound	C00640
SIMPLE_MOLECULE	s89	C16 Ketoacyl-CoA	c1	inside	Amount	0.0
SIMPLE_MOLECULE	s132	C16 AcylCoA_cyt	default	inside	Amount	0.0
SIMPLE_MOLECULE	s97	C16 2-trans-enoyl-CoA	c1	inside	Amount	0.0	bqbiol:isVersionOf	KEGG Compound	C03221
SIMPLE_MOLECULE	s135	C14car_ims	c3	inside	Amount	0.0
SIMPLE_MOLECULE	s368	C14car_ims	c1	inside	Amount	0.0
SIMPLE_MOLECULE	s84	C14Acyl-CoA	c1	inside	Amount	0.0	bqbiol:isVersionOf	KEGG Compound	C00040
SIMPLE_MOLECULE	s99	C14 L-3-hydroxyacyl-CoA	c1	inside	Amount	0.0	bqbiol:isVersionOf	KEGG Compound	C00640
SIMPLE_MOLECULE	s100	C14 Ketoacyl-CoA	c1	inside	Amount	0.0
SIMPLE_MOLECULE	s134	C14 AcylCoA_cyt	default	inside	Amount	0.0
SIMPLE_MOLECULE	s98	C14 2-trans-enoyl-CoA	c1	inside	Amount	0.0	bqbiol:isVersionOf	KEGG Compound	C03221
SIMPLE_MOLECULE	s101	C12Acyl-CoA	c1	inside	Amount	0.0	bqbiol:isVersionOf	KEGG Compound	C00040
SIMPLE_MOLECULE	s104	C12 L-3-hydroxyacyl-CoA	c1	inside	Amount	0.0	bqbiol:isVersionOf	KEGG Compound	C00640
SIMPLE_MOLECULE	s103	C12 Ketoacyl-CoA	c1	inside	Amount	0.0
SIMPLE_MOLECULE	s105	C12 2-trans-enoyl-CoA	c1	inside	Amount	0.0	bqbiol:isVersionOf	KEGG Compound	C03221
SIMPLE_MOLECULE	s102	C10Acyl-CoA	c1	inside	Amount	0.0	bqbiol:isVersionOf	KEGG Compound	C00040
SIMPLE_MOLECULE	s107	C10 L-3-hydroxyacyl-CoA	c1	inside	Amount	0.0	bqbiol:isVersionOf	KEGG Compound	C00640
SIMPLE_MOLECULE	s108	C10 Ketoacyl-CoA	c1	inside	Amount	0.0
SIMPLE_MOLECULE	s106	C10 2-trans-enoyl-CoA	c1	inside	Amount	0.0	bqbiol:isVersionOf	KEGG Compound	C03221
PROTEIN	s366	Beta-hydroxyacyl-CoA dehydrogenase	c1	inside	Amount	0.0	bqbiol:isVersionOf	Enzyme Nomenclature	1.1.1.211
PROTEIN	s332	Beta-KetoacylCoA dehydrogenase	c1	inside	Amount	0.0	bqbiol:isVersionOf	Enzyme Nomenclature	1.1.1.211
PROTEIN	s24	Aspartate aminotransferase	c1	inside	Amount	0.0	bqbiol:isVersionOf	UniProt Knowledgebase	P00505	bqbiol:isVersionOf	Enzyme Nomenclature	2.6.1.1	bqbiol:isVersionOf	KEGG Orthology	K00811	bqbiol:isVersionOf	KEGG Genes	hsa%3A2806	bqbiol:isVersionOf	KEGG Reaction	R00355
PROTEIN	s23	Aspartate	c1	inside	Amount	0.0	bqbiol:isVersionOf	KEGG Compound	C00049
SIMPLE_MOLECULE	s39	Arginosuccinate	c1	inside	Concentration	0.0032	bqbiol:isVersionOf	KEGG Compound	C03406
SIMPLE_MOLECULE	s343	Arginine	c1	inside	Concentration	99.0	bqbiol:isVersionOf	KEGG Compound	C00062
PROTEIN	s12	Amino acids	default	inside	Amount	0.0
PROTEIN	s254	Alpha1,6-Glycosidase	default	inside	Amount	0.0	bqbiol:isVersionOf	Enzyme Nomenclature	3.2.1.33	bqbiol:isVersionOf	KEGG Reaction	R02109	bqbiol:isVersionOf	KEGG Reaction	R06158	bqbiol:isVersionOf	KEGG Orthology	K01196	bqbiol:isVersionOf	KEGG Genes	hsa%3A178	bqbiol:isVersionOf	UniProt Knowledgebase	P35573
PROTEIN	s57	Alpha-KG dehydrgenase complex	c1	inside	Amount	0.0	bqbiol:isVersionOf	Enzyme Nomenclature	1.2.4.2	bqbiol:isVersionOf	KEGG Genes	hsa%3A4967
SIMPLE_MOLECULE	s5	Alpha-KG	c1	inside	Amount	0.0	bqbiol:isVersionOf	KEGG Compound	C00026
SIMPLE_MOLECULE	s17	Alpha keto acid	default	inside	Amount	0.0	bqbiol:isVersionOf	KEGG Compound	C00026
SIMPLE_MOLECULE	s21	Alpha KG	default	inside	Concentration	8.9	bqbiol:isVersionOf	KEGG Compound	C00026
PROTEIN	s291	Aldolase	default	inside	Amount	0.0	bqbiol:isVersionOf	KEGG Genes	hsa%3A6888	bqbiol:isVersionOf	Enzyme Nomenclature	2.2.1.2	bqbiol:isVersionOf	UniProt Knowledgebase	P37837	bqbiol:isVersionOf	KEGG Orthology	K00616
PROTEIN	s14	Alanine	default	inside	Concentration	333.0	bqbiol:isVersionOf	KEGG Compound	C00041
PROTEIN	s364	Acyl-CoA dehydrogenase	c1	inside	Amount	0.0	bqbiol:isVersionOf	Enzyme Nomenclature	1.1.1.35	bqbiol:isVersionOf	KEGG Orthology	K00022	bqbiol:isVersionOf	KEGG Genes	hsa%3A3033	bqbiol:isVersionOf	UniProt Knowledgebase	Q16836
PROTEIN	s354	Aconitase	c1	inside	Amount	0.0	bqbiol:isVersionOf	Enzyme Nomenclature	4.2.1.3	bqbiol:isVersionOf	KEGG Orthology	K01681	bqbiol:isVersionOf	KEGG Genes	hsa%3A50	bqbiol:isVersionOf	KEGG Genes	hsa%3A48	bqbiol:isVersionOf	UniProt Knowledgebase	Q99798	bqbiol:isVersionOf	UniProt Knowledgebase	P21399
SIMPLE_MOLECULE	s326	AcetylCoA	c1	inside	Amount	0.0	bqbiol:isVersionOf	KEGG Compound	C00024
SIMPLE_MOLECULE	s324	Acetone	c1	inside	Concentration	30.0	bqbiol:isVersionOf	KEGG Compound	C00207
SIMPLE_MOLECULE	s321	AcetoacetylCoA	c1	inside	Amount	0.0	bqbiol:isVersionOf	KEGG Compound	C00332
PROTEIN	s328	Acetoacetate Decarboxylase	c1	inside	Amount	0.0	bqbiol:isVersionOf	Enzyme Nomenclature	4.1.1.4	bqbiol:isVersionOf	KEGG Orthology	K01574
SIMPLE_MOLECULE	s323	Acetoacetate	c1	inside	Concentration	21.0	bqbiol:isVersionOf	KEGG Compound	C00164
SIMPLE_MOLECULE	s63	ATP	default	inside	Concentration	1390.0	bqbiol:isVersionOf	KEGG Compound	C00002
SIMPLE_MOLECULE	s345	ATP	c1	inside	Concentration	1390.0	bqbiol:isVersionOf	KEGG Compound	C00002
SIMPLE_MOLECULE	s47	AMP	c1	inside	Concentration	51.0	bqbiol:isVersionOf	KEGG Compound	C00020
SIMPLE_MOLECULE	s46	ADP	default	inside	Concentration	160.0	bqbiol:isVersionOf	KEGG Compound	C00008
SIMPLE_MOLECULE	s346	ADP	c1	inside	Concentration	160.0	bqbiol:isVersionOf	KEGG Compound	C00008
SIMPLE_MOLECULE	s348	A CoA	c1	inside	Amount	0.0	bqbiol:isVersionOf	KEGG Compound	C00008
PROTEIN	s192	6PGluconate dehydrogenase	default	inside	Amount	0.0	bqbiol:isVersionOf	Enzyme Nomenclature	1.1.1.44	bqbiol:isVersionOf	KEGG Orthology	K00033	bqbiol:isVersionOf	KEGG Genes	hsa%3A5226	bqbiol:isVersionOf	UniProt Knowledgebase	P52209
SIMPLE_MOLECULE	s182	6PGluconate	default	inside	Concentration	2720.0	bqbiol:isVersionOf	KEGG Compound	C00345
SIMPLE_MOLECULE	s181	6PGDL	default	inside	Concentration	0.00762
SIMPLE_MOLECULE	s8	3-PGA	default	inside	Concentration	47.2
PROTEIN	s259	2e	c2	inside	Amount	0.0	bqbiol:isVersionOf	KEGG Genes	hsa%3A6704	bqbiol:isVersionOf	UniProt Knowledgebase	P22531
SIMPLE_MOLECULE	s300	2NADH	default	inside	Concentration	44.0	bqbiol:isVersionOf	KEGG Compound	C00004
SIMPLE_MOLECULE	s301	2NAD+	default	inside	Concentration	48.0	bqbiol:isVersionOf	KEGG Compound	C00003
ION	s358	2H+	c1	inside	Amount	0.0	bqbiol:isVersionOf	KEGG Compound	C00080
ION	s389	2H+	c3	inside	Amount	0.0	bqbiol:isVersionOf	KEGG Compound	C00080
SIMPLE_MOLECULE	s29	2ATP	c1	inside	Concentration	2780.0	bqbiol:isVersionOf	KEGG Compound	C00002
SIMPLE_MOLECULE	s30	2ADP	c1	inside	Concentration	320.0
SIMPLE_MOLECULE	s75	2-PGA	default	inside	Concentration	14.0	bqbiol:isVersionOf	KEGG Compound	C16658
SIMPLE_MOLECULE	s256	1/2O2	c1	inside	Concentration	3480.0	bqbiol:isVersionOf	KEGG Compound	C00007
SIMPLE_MOLECULE	s74	1,3-BiPGA	default	inside	Concentration	0.4
SIMPLE_MOLECULE	s124	Creatine phosphate	c1	inside	Concentration	33.0
SIMPLE_MOLECULE	s123	Creatine	c4	inside	Concentration	36.7
PROTEIN	s400	Creatine Kinase	c3	inside	Amount	0.0	bqbiol:isVersionOf	Enzyme Nomenclature	2.7.3.2	bqbiol:isVersionOf	UniProt Knowledgebase	P12277
