# Supplementary material for: HEPNet: A Knowledge Base Model of Human Energy Pool Network for Predicting the Energy Availability Status of an Individual
Source: PLoS One. 2015 Jun 8;10(6):e0127918. doi: 10.1371/journal.pone.0127918 (PMC4460090; doi:10.1371/journal.pone.0127918)
Supplement: S1 Dataset — Table A_HEPNet complete set of Reactions. Table B_HEPNet compartments. Table C_Condition based reactions. Table D_Classification and complete annotation of all specied used in HEPNet. Table E_concentration references and values of HEPNet. Table F_abbreviations used in HEPNet. Table G_HEPNet species km value chart. Table H_HEPNet complete set of Reactions. Table I_0.1 sec conc variation of subtrates. Table J_HEPNet categorised species. (ZIP) [file pone.0127918.s001.zip › S1_Dataset/Table E_concentration references and values of HEPNet.xlsx]

## Sheet: Concentration of species
Urea	6500.0 (4000.0-9000.0) uM	Blood	Adult (>18 years old)	Both	Referenced Experimental	Klassen P, Furst P, Schulz C, Mazariegos M, Solomons NW: Plasma free amino acid concentrations in healthy Guatemalan adults and in patients with classic dengue. Am J Clin Nutr. 2001 Mar;73(3):647-52. Pubmed: 11237944
Xylulose 5-phosphate	0.43 uM	Cellular Cytoplasm	Adult (>18 years old)	Both	Referenced Experimental	Nakayama Y, Kinoshita A, Tomita M: Dynamic simulation of red blood cell metabolism and its application to the analysis of a pathological condition. Theor Biol Med Model. 2005 May 9;2(1):18. Pubmed: 15882454
Uridine diphosphate glucose	155.0 +/- 113.0 uM	Blood	Adult (>18 years old)	Both	Referenced Experimental	Traut TW: Physiological concentrations of purines and pyrimidines. Mol Cell Biochem. 1994 Nov 9;140(1):1-22. Pubmed:7877593
Glucose 6-phosphate	29.1 +/- 6.8 uM	Blood	Adult (>18 years old)	Both	Referenced Experimental	Geigy Scientific Tables, 8th Rev edition, pp. 165-177. Edited by C. Lentner, West Cadwell, N.J.: Medical education Div., Ciba-Geigy Corp., Basel, Switzerland c1981-1992.
Fructose 6-phosphate	10.2 +/- 1.8 uM	Blood	Adult (>18 years old)	Both	Referenced Experimental	Geigy Scientific Tables, 8th Rev edition, pp. 165-177. Edited by C. Lentner, West Cadwell, N.J.: Medical education Div., Ciba-Geigy Corp., Basel, Switzerland c1981-1992
Fructose 1,6-bisphosphate	1.2 +/- 0.4 uM	Blood	Adult (>18 years old)	Both	Referenced Experimental	Geigy Scientific Tables, 8th Rev edition, pp. 165-177. Edited by C. Lentner, West Cadwell, N.J.: Medical education Div., Ciba-Geigy Corp., Basel, Switzerland c1981-1992.
Dihydroxyacetone phosphate	15.6 +/- 4.56 uM	Blood	Adult (>18 years old)	Both	Referenced Experimental	Huck JH, Struys EA, Verhoeven NM, Jakobs C, van der Knaap MS: Profiling of pentose phosphate pathway intermediates in blood spots by tandem mass spectrometry: application to transaldolase deficiency. Clin Chem. 2003 Aug;49(8):1375-80. Pubmed:12881455
D-Glyceraldehyde 3-phosphate	4.8 +/- 1.6 uM	Blood	Adult (>18 years old)	Both	Referenced Experimental	Geigy Scientific Tables, 8th Rev edition, pp. 165-177. Edited by C. Lentner, West Cadwell, N.J.: Medical education Div., Ciba-Geigy Corp., Basel, Switzerland c1981-1992.
Glyceric acid 1,3-biphosphate	0.4 uM	Cellular Cytoplasm	Adult (>18 years old)	Both	Referenced Experimental	Nakayama Y, Kinoshita A, Tomita M: Dynamic simulation of red blood cell metabolism and its application to the analysis of a pathological condition. Theor Biol Med Model. 2005 May 9;2(1):18. Pubmed: 15882454
3-Phosphoglyceric acid	47.2 +/- 7.4 uM	Blood	Adult (>18 years old)	Both	Referenced Experimental	Geigy Scientific Tables, 8th Rev edition, pp. 165-177. Edited by C. Lentner, West Cadwell, N.J.: Medical education Div., Ciba-Geigy Corp., Basel, Switzerland c1981-1992.
2-Phosphoglyceric acid	14.0 (9.0-19.0) uM	Cellular Cytoplasm	Adult (>18 years old)	Both	Referenced Experimental	Nakayama Y, Kinoshita A, Tomita M: Dynamic simulation of red blood cell metabolism and its application to the analysis of a pathological condition. Theor Biol Med Model. 2005 May 9;2(1):18. Pubmed: 15882454
Phosphoenolpyruvic acid	17.4 +/- 3.8 uM	blood	Adult (>18 years old)	both	Referenced Experimental	Geigy Scientific Tables, 8th Rev edition, pp. 165-177. Edited by C. Lentner, West Cadwell, N.J.: Medical education Div., Ciba-Geigy Corp., Basel, Switzerland c1981-1992.
Pyruvic acid	64 (22-258) uM	Blood	Adult (>18 years old)	both	Referenced Experimental	Foster KJ, Alberti KG, Hinks L, Lloyd B, Postle A, Smythe P, Turnell DC, Walton R: Blood intermediary metabolite and insulin concentrations after an overnight fast: reference ranges for adults, and interrelations. Clin Chem. 1978 Sep;24(9):1568-72. Pubmed: 688619
Citric acid	190.0 (30.0-400.0) uM	Blood	Adult (>18 years old)	Both	Referenced Experimental	Hoffmann GF, Meier-Augenstein W, Stockler S, Surtees R, Rating D, Nyhan WL: Physiology and pathophysiology of organic acids in cerebrospinal fluid. J Inherit Metab Dis. 1993;16(4):648-69. Pubmed: 8412012
cis-Aconitic acid	13 (2.7-44) umol/mmol creatinine	Urine	Adult (>18 years old)	Both	Referenced Experimental	Hoffmann G, Aramaki S, Blum-Hoffmann E, Nyhan WL, Sweetman L: Quantitative analysis for organic acids in biological samples: batch isolation followed by gas chromatographic-mass spectrometric analysis. Clin Chem. 1989 Apr;35(4):587-95. Pubmed: 2702744
Isocitric acid	6.0 (0.0-10.0) uM	Blood	Adult (>18 years old)	Both	Referenced Experimental	Hoffmann GF, Meier-Augenstein W, Stockler S, Surtees R, Rating D, Nyhan WL: Physiology and pathophysiology of organic acids in cerebrospinal fluid. J Inherit Metab Dis. 1993;16(4):648-69. Pubmed: 8412012
Fumaric acid	1.5 (0.0-4.0) uM	Blood	Adult (>18 years old)	Both	Referenced Experimental	Hoffmann GF, Meier-Augenstein W, Stockler S, Surtees R, Rating D, Nyhan WL: Physiology and pathophysiology of organic acids in cerebrospinal fluid. J Inherit Metab Dis. 1993;16(4):648-69. Pubmed: 8412012
L-Malic acid	3.2 +/- 0.9 uM	Blood	Adult (>18 years old)	Both	Referenced Experimental	Geigy Scientific Tables, 8th Rev edition, pp. 165-177. Edited by C. Lentner, West Cadwell, N.J.: Medical education Div., Ciba-Geigy Corp., Basel, Switzerland c1981-1992.
Oxalacetic acid	61 uM	Cellular Cytoplasm	Adult (>18 years old)	Both	Referenced Experimental	Zupke C, Sinskey AJ, Stephanopoulos G: Intracellular flux analysis applied to the effect of dissolved oxygen on hybridomas. Appl Microbiol Biotechnol. 1995 Dec;44(1-2):27-36. Pubmed: 8579834
Glycogen	43.3 +/- 3.4 uM	Blood	Adult (>18 years old)	Both	Referenced Experimental	Geigy Scientific Tables, 8th Rev edition, pp. 165-177. Edited by C. Lentner, West Cadwell, N.J.: Medical education Div., Ciba-Geigy Corp., Basel, Switzerland c1981-1992.
Glycerol 3-phosphate	30.0 +/- 3.0 uM	Blood	Adult (>18 years old)	Both	Referenced Experimental	Geigy Scientific Tables, 8th Rev edition, pp. 165-177. Edited by C. Lentner, West Cadwell, N.J.: Medical education Div., Ciba-Geigy Corp., Basel, Switzerland c1981-1992.
D-Fructose	31.0 +/- 3.0 uM	Blood	Adult (>18 years old)	Both	Referenced Experimental	Geigy Scientific Tables, 8th Rev edition, pp. 165-177. Edited by C. Lentner, West Cadwell, N.J.: Medical education Div., Ciba-Geigy Corp., Basel, Switzerland c1981-1992.
6-Phosphonoglucono-D-lactone	0.00762 uM	Cellular Cytoplasm	Adult (>18 years old)	Both	Referenced Experimental	Nakayama Y, Kinoshita A, Tomita M: Dynamic simulation of red blood cell metabolism and its application to the analysis of a pathological condition. Theor Biol Med Model. 2005 May 9;2(1):18. Pubmed: 15882454
6-Phosphogluconic acid	2720 uM	Cellular Cytoplasm	Adult (>18 years old)	Both	Referenced Experimental	Nakayama Y, Kinoshita A, Tomita M: Dynamic simulation of red blood cell metabolism and its application to the analysis of a pathological condition. Theor Biol Med Model. 2005 May 9;2(1):18. Pubmed: 15882454
D-Ribulose 5-phosphate	1.58 +/- 1.31 uM	Blood	Adult (>18 years old)	Both	Referenced Experimental	Huck JH, Struys EA, Verhoeven NM, Jakobs C, van der Knaap MS: Profiling of pentose phosphate pathway intermediates in blood spots by tandem mass spectrometry: application to transaldolase deficiency. Clin Chem. 2003 Aug;49(8):1375-80. Pubmed: 12881455
Xylulose 5-phosphate	0.43 uM	Cellular Cytoplasm	Adult (>18 years old)	Both	Referenced Experimental	Nakayama Y, Kinoshita A, Tomita M: Dynamic simulation of red blood cell metabolism and its application to the analysis of a pathological condition. Theor Biol Med Model. 2005 May 9;2(1):18. Pubmed: 15882454
D-Sedoheptulose 7-phosphate	0.89 +/- 0.41 uM	Blood	Adult (>18 years old)	Both	Referenced Experimental	Huck JH, Struys EA, Verhoeven NM, Jakobs C, van der Knaap MS: Profiling of pentose phosphate pathway intermediates in blood spots by tandem mass spectrometry: application to transaldolase deficiency. Clin Chem. 2003 Aug;49(8):1375-80. Pubmed: 12881455
D-Erythrose 4-phosphate	1770 uM	Cellular Cytoplasm	Adult (>18 years old)	Both	Referenced Experimental	Nakayama Y, Kinoshita A, Tomita M: Dynamic simulation of red blood cell metabolism and its application to the analysis of a pathological condition. Theor Biol Med Model. 2005 May 9;2(1):18. Pubmed: 15882454
Alpha-Lactose	1.45 (0.63-3.45) umol/mmol creatinine	Urine	Adult (>18 years old)	Both	Referenced Experimental	Geigy Scientific Tables, 8th Rev edition, pp. 130. Edited by C. Lentner, West Cadwell, N.J.: Medical education Div., Ciba-Geigy Corp. Basel, Switzerland c1981-1992.
D-Galactose	88.3 +/- 34.7 uM	Blood	Adult (>18 years old)	Both	Referenced Experimental	Geigy Scientific Tables, 8th Rev edition, pp. 165-177. Edited by C. Lentner, West Cadwell, N.J.: Medical education Div., Ciba-Geigy Corp., Basel, Switzerland c1981-1992.
Galactose 1-phosphate	31.0 (0.0-57.0) uM	Blood	Children (1-13 year old)	Both	Referenced Experimental	Geigy Scientific Tables, 8th Rev edition, pp. 165-177. Edited by C. Lentner, West Cadwell, N.J.: Medical education Div., Ciba-Geigy Corp., Basel, Switzerland c1981-1992.
L-Lactic acid	740.0 +/- 2400.0 uM	Blood	Adult (>18 years old)	Male	Referenced Experimental	Geigy Scientific Tables, 8th Rev edition, pp. 165-177. Edited by C. Lentner, West Cadwell, N.J.: Medical education Div., Ciba-Geigy Corp., Basel, Switzerland c1981-1992.
L-Glutamine	586.0 (502.0-670.0) uM	Blood	Adult (>18 years old)	Both	Referenced Experimental	Cynober LA: Plasma amino acid levels with a note on membrane transport: characteristics, regulation, and metabolic significance. Nutrition. 2002 Sep;18(9):761-6. Pubmed: 12297216
L-Alanine	333.0 (259.0-407.0) uM	Blood	Adult (>18 years old)	Both	Referenced Experimental	Cynober LA: Plasma amino acid levels with a note on membrane transport: characteristics, regulation, and metabolic significance. Nutrition. 2002 Sep;18(9):761-6. Pubmed: 12297216
Citrulline	38.0 (30.0-46.0) uM	Blood	Adult (>18 years old)	Both	Referenced Experimental	Cynober LA: Plasma amino acid levels with a note on membrane transport: characteristics, regulation, and metabolic significance. Nutrition. 2002 Sep;18(9):761-6. Pubmed: 12297216
Argininosuccinic acid	0.0032(0.00-0.0065) umol/mmol creatinine	Urine	Adult (>18 years old)	Both	Referenced Experimental	http://www.metagene.de/program/d.prg?mp=ARGININEMIA.%20HYPERARGININEMIA,%20ARGINASE%20DEFICIENCY
L-Arginine	99.00 +/- 22.8 uM	Blood	Adult (>18 years old)	Both	Referenced Experimental	Kikuchi T, Orita Y, Ando A, Mikami H, Fujii M, Okada A, Abe H: Liquid-chromatographic determination of guanidino compounds in plasma and erythrocyte of normal persons and uremic patients. Clin Chem. 1981 Nov;27(11):1899-902. Pubmed: 7296840
D-Ornithine	89.0 +/- 28.0 uM	Blood	Adult (>18 years old)	Both	Referenced Experimental	Pita AM, Fernandez-Bustos A, Rodes M, Arranz JA, Fisac C, Virgili N, Soler J, Wakabayashi Y: Orotic aciduria and plasma urea cycle-related amino acid alterations in short bowel syndrome, evoked by an arginine-free diet. JPEN J Parenter Enteral Nutr. 2004 Sep-Oct;28(5):315-23. Pubmed: 15449570
Oleic acid	11.42 +/- 1.67 uM	Blood	Adult (>18 years old)	Both	Referenced Experimental	Min Y, Ghebremeskel K, Lowy C, Thomas B, Crawford MA: Adverse effect of obesity on red cell membrane arachidonic and docosahexaenoic acids in gestational diabetes. Diabetologia. 2004 Jan;47(1):75-81. Epub 2003 Nov 22. Pubmed: 14634727
L-carnitine	43.0 (26.0-79.0) uM	Blood	Adult (>18 years old)	Both	Referenced Experimental	http://www.ncbi.nlm.nih.gov/pubmed/1643708
UDP	41.0 +/- 12.0 uM	Blood	Adult (>18 years old)	Both	Referenced Experimental	Geigy Scientific Tables, 8th Rev edition, pp. 130. Edited by C. Lentner, West Cadwell, N.J.: Medical education Div., Ciba-Geigy Corp. Basel, Switzerland c1981-1992.
triglyceride	43.2 +/- 9.2599946 uM	Blood	Adult (>18 years old)	Both	Referenced Experimental	Calculated using MetaboAnalyst
trehalose	0.056 uM	Blood	Adult (>18 years old)	Both	Referenced Experimental	http://www.jbc.org/content/276/26/24261.long
TPP	0.0032 +/- 0.0022 uM	Cerebrospinal Fluid (CSF)	Adult (>18 years old)	Both	Referenced Experimental	http://www.ncbi.nlm.nih.gov/pubmed/12111441
Sucrose	1.8 +/- 1.2 uM	Blood	Adult (>18 years old)	Male	Referenced Experimental	Geigy Scientific Tables, 8th Rev edition, pp. 130. Edited by C. Lentner, West Cadwell, N.J.: Medical education Div., Ciba-Geigy Corp. Basel, Switzerland c1981-1992.
Succinate	16.0 (0.00-32.0) uM	Blood	Adult (>18 years old)	Both	Referenced Experimental	http://www.ncbi.nlm.nih.gov/pubmed/11067816
Succinyl CoA	20-60 uM	Blood	Adult (>18 years old)	Both	Referenced Experimental	http://www.jlr.org/content/45/1/17.full.pdf
D-Ribose 5 phosphate	13.2 +/- 4.8 uM	Blood	Adult (>18 years old)	Both	Referenced Experimental	Geigy Scientific Tables, 8th Rev edition, pp. 130. Edited by C. Lentner, West Cadwell, N.J.: Medical education Div., Ciba-Geigy Corp. Basel, Switzerland c1981-1992.
QH2	7.4 +/- 2.7 uM	Blood	Adult (>18 years old)	Both	Referenced Experimental	http://www.ncbi.nlm.nih.gov/pubmed/17482886
Pi	379.1 +/- 31.6 uM	Blood	Adult (>18 years old)	Both	Referenced Experimental	http://www.ncbi.nlm.nih.gov/pubmed/3654974
Ppi	1.8 (0.64-2.96) uM	Blood	Adult (>18 years old)	Both	Referenced Experimental	Geigy Scientific Tables, 8th Rev edition, pp. 130. Edited by C. Lentner, West Cadwell, N.J.: Medical education Div., Ciba-Geigy Corp. Basel, Switzerland c1981-1992.
OAA	61 uM	Cellular Cytoplasm	Adult (>18 years old)	Both	Referenced Experimental	http://www.ncbi.nlm.nih.gov/pubmed/8579834
NADPH	51.0 (34.0-81.0) uM	Blood	Adult (>18 years old)	Both	Referenced Experimental	Geigy Scientific Tables, 8th Rev edition, pp. 130. Edited by C. Lentner, West Cadwell, N.J.: Medical education Div., Ciba-Geigy Corp. Basel, Switzerland c1981-1992.
NADH	22.0 (14.0-40.0) uM	Blood	Adult (>18 years old)	Both	Referenced Experimental	Geigy Scientific Tables, 8th Rev edition, pp. 130. Edited by C. Lentner, West Cadwell, N.J.: Medical education Div., Ciba-Geigy Corp. Basel, Switzerland c1981-1992.
NAD+	24.00 (23.00-25.6) uM	Blood	Adult (>18 years old)	Both	Referenced Experimental	http://www.ncbi.nlm.nih.gov/pubmed/17709435
Mg2+	850.00 (700.00-1000.00) uM	Blood	Adult (>18 years old)	Both	Referenced Experimental	http://www.metagene.de/program/d.prg?mp=PRIMARY%20HYPOMAGNESEMIA
lipoate	0.077 +/- 0.017 uM	Blood	Adult (>18 years old)	Both	Referenced Experimental	Geigy Scientific Tables, 8th Rev edition, pp. 130. Edited by C. Lentner, West Cadwell, N.J.: Medical education Div., Ciba-Geigy Corp. Basel, Switzerland c1981-1992.
HMG-CoA	0.25 (0.0-0.5) uM	Blood	Adult (>18 years old)	Both	Referenced Experimental	http://www.ncbi.nlm.nih.gov/pubmed/9324945
HCO3-	24900.0 +/- 1790.0 uM	Blood	Adult (>18 years old)	Both	Referenced Experimental	Geigy Scientific Tables, 8th Rev edition, pp. 130. Edited by C. Lentner, West Cadwell, N.J.: Medical education Div., Ciba-Geigy Corp. Basel, Switzerland c1981-1992.
H2O	55,000,000 uM	Blood	Adult (>18 years old)	Both	Referenced Experimental	http://www.ncbi.nlm.nih.gov/pubmed/4865985
						http://www.ncbi.nlm.nih.gov/pubmed/4860018
						http://www.ncbi.nlm.nih.gov/pubmed/4612658
						http://www.ncbi.nlm.nih.gov/pubmed/863843
Glyceraldehyde	1476.0 +/- 655.0 uM	Blood	Adult (>18 years old)	Both	Referenced Experimental	http://www.ncbi.nlm.nih.gov/pubmed/2709665
Glutamate	7.9 +/- 3.9 umol/mmol creatinine	Blood	Adult (>18 years old)	Both	Referenced Experimental	http://www.ncbi.nlm.nih.gov/pubmed/15992788
Glucose	4440.0 +/- 370.0 uM	Blood	Adult (>18 years old)	Both	Referenced Experimental	Geigy Scientific Tables, 8th Rev edition, pp. 130. Edited by C. Lentner, West Cadwell, N.J.: Medical education Div., Ciba-Geigy Corp. Basel, Switzerland c1981-1992.
GTP	56.0 +/- 7.0 uM	Blood	Adult (>18 years old)	Both	Referenced Experimental	Geigy Scientific Tables, 8th Rev edition, pp. 130. Edited by C. Lentner, West Cadwell, N.J.: Medical education Div., Ciba-Geigy Corp. Basel, Switzerland c1981-1992.
GDP	15.0 +/- 2.0 uM	Blood	Adult (>18 years old)	Both	Referenced Experimental	Geigy Scientific Tables, 8th Rev edition, pp. 130. Edited by C. Lentner, West Cadwell, N.J.: Medical education Div., Ciba-Geigy Corp. Basel, Switzerland c1981-1992.
G1P	5 uM	Blood	Adult (>18 years old)	Both	Referenced Experimental	http://www.chembio.uoguelph.ca/educmat/chm356/3560l14.pdf
FMN	0.0075 (0.004-0.011) uM	Blood	Adult (>18 years old)	Both	Referenced Experimental	http://www.ncbi.nlm.nih.gov/pubmed/12194936
FAD	0.075 (0.056-0.097) uM	Blood	Adult (>18 years old)	Both	Referenced Experimental	http://www.ncbi.nlm.nih.gov/pubmed/12194936
F1P	0.0005 uM	Blood	Adult (>18 years old)	Both	Referenced Experimental	http://onlinelibrary.wiley.com/doi/10.1111/j.1432-1033.1990.tb19225.x/pdf
beta hydroxybutyrate	36.0 (13.0-95.0) uM	Blood	Adult (>18 years old)	Both	Referenced Experimental	Geigy Scientific Tables, 8th Rev edition, pp. 130. Edited by C. Lentner, West Cadwell, N.J.: Medical education Div., Ciba-Geigy Corp. Basel, Switzerland c1981-1992.
CO2	21600.0 +/- 600.0 uM	Blood	Adult (>18 years old)	Male	Referenced Experimental	Geigy Scientific Tables, 8th Rev edition, pp. 130. Edited by C. Lentner, West Cadwell, N.J.: Medical education Div., Ciba-Geigy Corp. Basel, Switzerland c1981-1992.
Alpha Keto glutamate	8.9 +/- 2.7 uM	Blood	Adult (>18 years old)	Both	Referenced Experimental	Geigy Scientific Tables, 8th Rev edition, pp. 130. Edited by C. Lentner, West Cadwell, N.J.: Medical education Div., Ciba-Geigy Corp. Basel, Switzerland c1981-1992.
Acetone	30.0 +/- 20.0 uM	Blood	Adult (>18 years old)	Both	Referenced Experimental	Geigy Scientific Tables, 8th Rev edition, pp. 130. Edited by C. Lentner, West Cadwell, N.J.: Medical education Div., Ciba-Geigy Corp. Basel, Switzerland c1981-1992.
acetoacetate	21.0 (0.0-86.0) uM	Blood	Adult (>18 years old)	Both	Referenced Experimental	http://www.ncbi.nlm.nih.gov/pubmed/8412012
ATP	1390.0 +/- 170.0 uM	Blood	Adult (>18 years old)	Both	Referenced Experimental	Geigy Scientific Tables, 8th Rev edition, pp. 130. Edited by C. Lentner, West Cadwell, N.J.: Medical education Div., Ciba-Geigy Corp. Basel, Switzerland c1981-1992.
AMP	51.0 (10.0-92.0) uM	Blood	Adult (>18 years old)	Both	Referenced Experimental	Geigy Scientific Tables, 8th Rev edition, pp. 130. Edited by C. Lentner, West Cadwell, N.J.: Medical education Div., Ciba-Geigy Corp. Basel, Switzerland c1981-1992.
ADP	160.0 +/- 14.0 uM	Blood	Adult (>18 years old)	Both	Referenced Experimental	Geigy Scientific Tables, 8th Rev edition, pp. 130. Edited by C. Lentner, West Cadwell, N.J.: Medical education Div., Ciba-Geigy Corp. Basel, Switzerland c1981-1992.
6-Phosphonoglucono-D-lactone	0.00762 uM	Cellular Cytoplasm	Adult (>18 years old)	Both	Referenced Experimental	http://www.ncbi.nlm.nih.gov/pubmed/15882454
O2	6960.0 +/- 410.0 uM	Blood	Adult (>18 years old)	Both	Referenced Experimental	Geigy Scientific Tables, 8th Rev edition, pp. 130. Edited by C. Lentner, West Cadwell, N.J.: Medical education Div., Ciba-Geigy Corp. Basel, Switzerland c1981-1992.

## Sheet: Glycemic
Biofluid	Status	Value	Age	Sex	Condition	Reference
Blood	Detected and Quantified	>11100 uM	Adult (>18 years old)	Both	Diabetes mellitus	World Health...
Blood	Detected and Quantified	400uM	Adult (>18 years old)	Both	Glucagon deficiency	http://www.metagene.de/program/d.prg?mp=GLUCAGON%20DEFICIENCY
						Cryer, Philip E. (2001). "Hypoglycemia". In Jefferson L, Cherrington A, Goodman H, eds. for the American Physiological Society. Handbook of Physiology; Section 7, The Endocrine System. II. The endocrine pancreas and regulation of metabolism. New York: Oxford University Press. pp. 1057–1092. ISBN 0-19-511326-8.

## Sheet: Starvation and normal
Biofluid	Status	Value	Age	Sex	Condition	Reference
Blood	Detected and Quantified	4000-6000 uM	Adult (>18 years old)	Both	Starvation	Total Health Life (2005). "High Blood Sugar". Total Health Institute. Retrieved May 4, 2011.
Blood	Detected and Quantified	4440.0 +/- 370.0 uM	Adult (>18 years old)	Both	Normal	Geigy Scientific Tables, 8th Rev edition, pp. 130. Edited by C. Lentner, West Cadwell, N.J.: Medical education Div., Ciba-Geigy Corp. Basel, Switzerland c1981-1992.

## Sheet: Exercise
We assume you are converting between calorie [burned] and kilo. You can view more details on each measurement unit: calorie [burned] or kilo The SI base unit for mass is the kilogram. 1 kilogram is equal to 7716.17917647 calorie [burned], or 1 kilo. Note that rounding errors may occur, so always check the results. Use this page to learn how to convert between calories and kilos. http://www.conver…
Reference	Year	Study participants	Exercise	EPOC size and duration	Equivalent micromolar of Acetyl-CoA
Gilette CA, Bullough RC, Melbey C. (1994). Postexercise energy expenditure in response to acute aerobic or resistive exercise. Int J Sport Nur. 4: 347-60.	1994	10M	5 sets of 10 exercises, upper and lower body, 8–12 reps, 70% of 1RM, 2 min rest	5h EPOC: 12.6L (51 kcal), ≥14.5h	0.0081642
Thornton MK, Potteiger JA. 2002. Effects of resistance exercise bouts of different intensities but equal work on EPOC. Med Sci Sports Exerc. 34 (4): 715-22	2002	7M	2 sets of 9 exercises, upper and lower body. (a) 15 reps, 45% of 8RM, 1 min rest	(a) ~1.1L (5.5 kcal)	0.000880453

## Sheet: Obesity
Reference	TGA conc.(mmol/litre)
Triglyceride level: MedlinePlus Medical Encyclopedia	150 mg/dl (Normal)
	500 mg/dl(Obesity)

## Sheet: Fasting
Reference		Glycogen Conc.
K. De Bock, W. Derave, B. O. Eijnde, M. K. Hesselink, E. Koninckx et. al. (2007). Effect of training in the fasted state on metabolic responses during exercise		400 mmol/kg
with carbohydrate intake. J Appl Physiol 104: 1045–1055, 2008;
Basis: A 50 kg person of both sex
