# Supplementary material for: HEPNet: A Knowledge Base Model of Human Energy Pool Network for Predicting the Energy Availability Status of an Individual
Source: PLoS One. 2015 Jun 8;10(6):e0127918. doi: 10.1371/journal.pone.0127918 (PMC4460090; doi:10.1371/journal.pone.0127918)
Supplement: S1 Dataset — Table A_HEPNet complete set of Reactions. Table B_HEPNet compartments. Table C_Condition based reactions. Table D_Classification and complete annotation of all specied used in HEPNet. Table E_concentration references and values of HEPNet. Table F_abbreviations used in HEPNet. Table G_HEPNet species km value chart. Table H_HEPNet complete set of Reactions. Table I_0.1 sec conc variation of subtrates. Table J_HEPNet categorised species. (ZIP) [file pone.0127918.s001.zip › S1_Dataset/Table F_abbreviations used in HEPNet.xls]

## Sheet: Sheet1
NADPH	Reduced nicotinamide adenine dinucleotide phosphate
NADH	nicotinamide adenine dinucleotide phosphate
NADPH+	same as nadph
G6P	glucose 6 phosphate
F6P	fructose 6 phosphate
F1,6P	Fructose-1,6-Phosphate
GA3P	glyceraldehyde-3-phosphate
DHAP	Dihydroxy Acetone Phosphate
1,3-BiPGA	1,3-biphospho glycerate
3-PGA	3-phosphoglycerate
2-PGA	2-phosphoglycerate
PEP	Phosphoenolpyruvate
ATP	adenosine tri phosphate
ADP	adenosine di phosphate
GDP	guanosine Diphosphate
GTP	guanosine triphosphate
AMP	adenosine monophosphate
Ppi	inorganic phosphate
FADH2	reduced flavin adenine dinucleotide
FAD	flavin adenine dinucleotide
FMN	flavin mononuleotide
FeS	iron sulphur complex
Q	ubiquinone
QH2	reduced ubiquinone
cyb	cytochrome b
CyC2	cytochrome complex c2
CyC	cytochrome complex
Cya3	cytochrome A3
F1P	fructose-1-phosphate
UDP	uridylyl diphosphate
GALACTOSE 1P	galactose 1 phosphate
G1P	glucose 1 phosphate
OAA	oxalo acetic acid
S CoA	succinyl CoA
Alpha KG	alpha ketoglutaric acid
A CoA	acetyl coenzyme A
CPT2	carnitine palmitoyl transferase 2
CAC	carnitine/acyl carnitine carrier
CAR_IMS	carnitine inter membrane space
CPT1	carnitine palmitoyl transferase 1
Acyl CoA cyt	acetyl coenzyme A cytoplasm
carnitine_cyt	carnitine cytoplasm
car_mat	carnitine matrix(of mitochondria)
CoA	coenzyme A
HMG CoA	3 hydroxy 3 methyl glutaryl coenzyme A
Mg2+	magnesium
