# Supplementary material for: HEPNet: A Knowledge Base Model of Human Energy Pool Network for Predicting the Energy Availability Status of an Individual
Source: PLoS One. 2015 Jun 8;10(6):e0127918. doi: 10.1371/journal.pone.0127918 (PMC4460090; doi:10.1371/journal.pone.0127918)
Supplement: S1 Dataset — Table A_HEPNet complete set of Reactions. Table B_HEPNet compartments. Table C_Condition based reactions. Table D_Classification and complete annotation of all specied used in HEPNet. Table E_concentration references and values of HEPNet. Table F_abbreviations used in HEPNet. Table G_HEPNet species km value chart. Table H_HEPNet complete set of Reactions. Table I_0.1 sec conc variation of subtrates. Table J_HEPNet categorised species. (ZIP) [file pone.0127918.s001.zip › S1_Dataset/Table G_HEPNet species km value chart.xlsx]

## Sheet: Sheet1
Substrate	Enzyme	Km	Temperature	pH		Reference
UDP- glucose	UDP-glucose-hexose-1-phosphate uridylyltransferase	0.13	37	8.7		http://www.ncbi.nlm.nih.gov/pubmed/12626383
udp-galactose	UDP-glucose 4-epimerase	0.069	37	8.8		Functional analysis of disease-causing mutations in human UDP-galactose 4-epimerase Timson, D.J.; FEBS J. 272, 6170-6177 (2005).
udp-glucose	UTP-glucose-1-phosphate uridylyltransferase	0.05 to 0.066	37	7.5		Uridine diphosphate glucose pyrophosphorylase. Crystallization and properties of the enzyme from rabbit liver and species comparisons Turnquist, R.L.; Gillett, T.A.; Hansen, R.G.; J. Biol. Chem. 249, 7695-7700 (1974).
ATP+D-Glyceraldehyde	triokinase	0.31	30	7.1		http://www.ncbi.nlm.nih.gov/pubmed/2537226
alpha trehalose	trehalase	0.15 to 1.37	30	7		http://www.ncbi.nlm.nih.gov/pubmed/15170238
NADP+ + 6 phospho D-gluconate	phosphogluconate dehydrogenase	0.157	37	8		http://www.ncbi.nlm.nih.gov/pubmed/7623792
acetoacetate	acetoacetate decarboxylase	1.28	37	7.4		http://www.ncbi.nlm.nih.gov/pubmed/4076528
citrate	aconitase	2900	75	8.4		http://www.ncbi.nlm.nih.gov/pubmed/11248696
NADP+ + crotonoyl CoA	Acyl CoA dehydrogenase	3	25	7		http://www.ncbi.nlm.nih.gov/pubmed/16215233
Fructose 1,6-bisphosphate	aldolase	1.7	10	7.4		http://www.ncbi.nlm.nih.gov/pubmed/12464284
NAD+ + 2-Oxoglutarate + Coenzyme A	alpha keto glutarate dehydrogenase	490				http://www.ncbi.nlm.nih.gov/pubmed/3207422
p-Nitrophenyl-alpha-L-fucoside	alpha 1,6 glycosidase	0.08	37	4.5		http://www.ncbi.nlm.nih.gov/pubmed/1499277
L-Aspartate + 2-Oxoglutarate	aspartate aminotransferase	2.06	37	6.8		http://www.ncbi.nlm.nih.gov/pubmed/7719646
H+ + Acetoacetyl-CoA + NADH	Beta-KetoacylCoA dehydrogenase	18.7	unknown	7		http://www.ncbi.nlm.nih.gov/pubmed/10231530
H+ + Acetoacetyl-CoA + NADH	beta hydroxy acyl coa dehydrogenase	34.5	32	5		http://www.ncbi.nlm.nih.gov/pubmed/10231530
acetaldehyde+nad+ +H2O	Kegg: C01470	2	25	9.5		;http://www.ncbi.nlm.nih.gov/pubmed/8433985
NH3 + NH4Cl + ATP +		0.08	24	7.4		http://www.ncbi.nlm.nih.gov/pubmed/3334877
L-Ornithine+Hydrogencarbonate
citrate+coenzyme A+ATP	citrate synthase	0.11	unknown	unknown		http://www.ncbi.nlm.nih.gov/pubmed/7417478
NAD+ + (R)-3-Hydroxybutanoate	beta hydroxybutyrate dehydrogenase	12.6	25	7.5		http://www.ncbi.nlm.nih.gov/pubmed/16380372
2-Phospho-D-glycerate	enolase	300	25	6.8		http://www.ncbi.nlm.nih.gov/pubmed/1134359
H2O + 2-Methylprop-2-enoyl-CoA	enoyl coa hydratase	100	30	8		http://www.ncbi.nlm.nih.gov/pubmed/8938168
UDP galactose	epimerase	140	unknown	8.5		http://www.ncbi.nlm.nih.gov/pubmed/11841944
:D-fructose 1,6 bisphosphate + H2O	fructose 1,6 bisphosphatase	1.3	37	7.5		http://www.ncbi.nlm.nih.gov/pubmed/16213487
protein: FMN	-	27	37	8		http://www.ncbi.nlm.nih.gov/pubmed/6088736
protein: FeS	-	0.7	unknown	7.5		http://www.ncbi.nlm.nih.gov/pubmed/9988744
ATP+ D-fructose 6 phosphate	fructokinase	0.58	25	8		http://www.ncbi.nlm.nih.gov/pubmed/125610
fumarate	fumarase	0.013	30	7.3		http://www.ncbi.nlm.nih.gov/pubmed/7287666
H2O+ Glucose 6 phosphate	G-6-P Phosphatase	2	37	6.5		http://www.ncbi.nlm.nih.gov/pubmed/6291517
D-glyceraldehyde 3 phosphate	G3P DEHYDROGENASE	33	23	8.6		http://www.ncbi.nlm.nih.gov/pubmed/229773
Glucose 6 phosphate	G6PDehydrogenase	0.04	37	7.4		http://www.ncbi.nlm.nih.gov/pubmed/11311853
D-galactose	Galactokinase	970	37	8		http://www.ncbi.nlm.nih.gov/pubmed/12694189
UDPglucose + (1,4-alpha-D-Glucosyl)n	glycogen synthase	0.08	32	7.2		http://www.ncbi.nlm.nih.gov/pubmed/7929251
Phosphate + (1,4-alpha-D-Glucosyl)n	glycogen phosphorylase	0.1	38	7.2		http://www.ncbi.nlm.nih.gov/pubmed/7929251
Acetoacetyl-CoA + H2O + Acetyl-CoA	hydroxymethylglutaryl-CoA synthase	294	30	8.2		http://www.ncbi.nlm.nih.gov/pubmed/8755743
d-glucose	hexokinase	0.048	37	7.25		http://www.ncbi.nlm.nih.gov/pubmed/953036
isocitrate	isocitrate dehydrogenase	73(nad+), 0.22(mn+)	25	7.2		http://www.ncbi.nlm.nih.gov/pubmed/14555658
d-gulonolactone	:lactonase	18.2	28	6.8		http://www.ncbi.nlm.nih.gov/pubmed/4198064
l-malate	malate dehydrogenase	0.00038	unknown	10		http://www.ncbi.nlm.nih.gov/pubmed/13988699
phosphoenol pyruvate	PEP carboxykinase	791	37	7.2		http://www.ncbi.nlm.nih.gov/pubmed/17888579
glycerate 3 phosphate	phosphoglycerate kinase	300	unknown	8		http://www.ncbi.nlm.nih.gov/pubmed/7082849
glycerate 3 phosphate	pga mutase	0.1	30	7.1		http://www.ncbi.nlm.nih.gov/pubmed/15949708
d-glyceraldehyde 3 phosphate	triose-phosphate isomerase	13.6	25	7.5		http://www.ncbi.nlm.nih.gov/pubmed/6994815
pyruvate	pyruvate carboxylase	0.11	30	7.4		http://www.ncbi.nlm.nih.gov/pubmed/12437512
pyruvate+coenzyme A+NAD+	pyruvate dehydrogenase	30 to 40	37	7.8		http://www.ncbi.nlm.nih.gov/pubmed/8548923
phosphoenol pyruvate	pyruvate kinase	5.8	37	7.5		http://www.ncbi.nlm.nih.gov/pubmed/8967971
glucose-1 phosphate	phosphoglucomutase	0.045	38	7.2		http://www.ncbi.nlm.nih.gov/pubmed/7929251
d-fructose 6 phosphate	glucose 6 phosphate isomerase	2.13e-05	37	8		http://www.ncbi.nlm.nih.gov/pubmed/5135316
ribose 5 phosphate	ribose 5 phosphate isomerase	1.78	25	8.6		http://www.ncbi.nlm.nih.gov/pubmed/14690456
succinate	succinyl coa synthase	0.09	37	7.4		http://www.ncbi.nlm.nih.gov/pubmed/4120859
acetaldehyde	succinate dehydrogenase	875	25	9		http://www.ncbi.nlm.nih.gov/pubmed/3190233
Acetyl CoA	thiolase	16	37	8		http://www.ncbi.nlm.nih.gov/pubmed/10806397
Rubp and Xubp	transketolase	0.19	37	7.6		http://www.ncbi.nlm.nih.gov/pubmed/2495942
sucrose	sucrase	10	37	6		http://www.ncbi.nlm.nih.gov/pubmed/6762409
HCO3-+NH4+	carbamoyl phosphatase I	13	37	7.2		http://www.ncbi.nlm.nih.gov/pubmed/4038255
GA3P	transaldolase	0.13	37	7.2		http://www.ncbi.nlm.nih.gov/pubmed/10080
