# Supplementary material for: HEPNet: A Knowledge Base Model of Human Energy Pool Network for Predicting the Energy Availability Status of an Individual
Source: PLoS One. 2015 Jun 8;10(6):e0127918. doi: 10.1371/journal.pone.0127918 (PMC4460090; doi:10.1371/journal.pone.0127918)
Supplement: S1 Dataset — Table A_HEPNet complete set of Reactions. Table B_HEPNet compartments. Table C_Condition based reactions. Table D_Classification and complete annotation of all specied used in HEPNet. Table E_concentration references and values of HEPNet. Table F_abbreviations used in HEPNet. Table G_HEPNet species km value chart. Table H_HEPNet complete set of Reactions. Table I_0.1 sec conc variation of subtrates. Table J_HEPNet categorised species. (ZIP) [file pone.0127918.s001.zip › S1_Dataset/Table H_HEPNet complete set of Reactions.csv]

type	id	reactants	products
TRANSPORT	re1	s378	s340
STATE_TRANSITION	re2	s12,s17	s379,s21
TRANSPORT	re3	s379,s50	s341,s23
STATE_TRANSITION	re4	s340	s341
STATE_TRANSITION	re5	s14,s21	s379,s17
STATE_TRANSITION	re6	s25,s29	s33,s30
STATE_TRANSITION	re7	s340	s25
STATE_TRANSITION	re8	s341	s25
STATE_TRANSITION	re9	s34,s33	s342,s344
STATE_TRANSITION	re10	s342	s342
STATE_TRANSITION	re11	s342,s345	s38,s346
STATE_TRANSITION	re12	s38,s23,s345	s39,s47,s363
STATE_TRANSITION	re13	s343,s347	s343,s49
STATE_TRANSITION	re14	s343	s34
STATE_TRANSITION	re15	s348,s349,s50,s347	s2,s350
STATE_TRANSITION	re16	s2	s4,s347
STATE_TRANSITION	re17	s4,s347	s52
STATE_TRANSITION	re18	s5,s350,s355	s6,s349,s351,s361
STATE_TRANSITION	re19	s6,s352	s7,s345,s350
STATE_TRANSITION	re20	s7,s356	s40,s353
STATE_TRANSITION	re21	s40,s347	s9
STATE_TRANSITION	re22	s9,s355	s50,s351,s361
STATE_TRANSITION	re23	s52,s355	s5,s349,s351,s361
DISSOCIATION	re24	s39	s343,s40
STATE_TRANSITION	re25	s71,s63	s234,s46
STATE_TRANSITION	re26	s234	s3
STATE_TRANSITION	re27	s3,s63	s73,s46
STATE_TRANSITION	re28	s74,s46	s8,s63
STATE_TRANSITION	re29	s8	s75
STATE_TRANSITION	re30	s75	s10
STATE_TRANSITION	re31	s10,s46	s11,s63
STATE_TRANSITION	re32	s234,s32	s71,s44
STATE_TRANSITION	re33	s73,s64	s3,s44
STATE_TRANSITION	re34	s11,s63	s81,s46
STATE_TRANSITION	re35	s81,s241	s10,s48
STATE_TRANSITION	re36	s8,s63	s74,s46
STATE_TRANSITION	re37	s73	s35
STATE_TRANSITION	re38	s73	s82
STATE_TRANSITION	re39	s35	s82
STATE_TRANSITION	re40	s35,s44,s93	s74,s67,s329
STATE_TRANSITION	re41	s74,s67,s329	s35,s44,s93
TRANSPORT	re42	s11,s94,s92,s355,s356,s95	s348,s351,s361
STATE_TRANSITION	re43	s234,s334	s181,s185
STATE_TRANSITION	re44	s181,s64	s182
STATE_TRANSITION	re45	s182,s334	s183,s190,s329,s237
STATE_TRANSITION	re46	s183	s187
STATE_TRANSITION	re47	s187	s188
STATE_TRANSITION	re48	s195,s199	s335,s200
STATE_TRANSITION	re49	s335	s197
STATE_TRANSITION	re50	s197	s198
STATE_TRANSITION	re51	s188,s187	s35,s244
STATE_TRANSITION	re52	s188,s247	s3,s35
STATE_TRANSITION	re53	s35,s244	s3,s247
STATE_TRANSITION	re54	s234	s195
STATE_TRANSITION	re55	s198	s195,s252
STATE_TRANSITION	re56	s252	s253,s71
STATE_TRANSITION	re57	s253,s63	s195,s46
STATE_TRANSITION	re58	s269	s377
STATE_TRANSITION	re59	s377,s353	s267,s356
STATE_TRANSITION	re60	s267	s388
STATE_TRANSITION	re61	s388	s265
STATE_TRANSITION	re62	s265	s374
STATE_TRANSITION	re63	s374	s259
STATE_TRANSITION	re64	s259	s388
STATE_TRANSITION	re65	s388	s263
STATE_TRANSITION	re66	s377	s377
STATE_TRANSITION	re67	s263	s262
STATE_TRANSITION	re68	s262	s258
STATE_TRANSITION	re69	s358	s267
STATE_TRANSITION	re70	s256	s258
STATE_TRANSITION	re71	s347	s258
STATE_TRANSITION	re72	s269	s389
STATE_TRANSITION	re73	s388	s389
STATE_TRANSITION	re74	s388	s389
STATE_TRANSITION	re75	s358	s259
STATE_TRANSITION	re76	s358	s258
STATE_TRANSITION	re77	s381	s269
STATE_TRANSITION	re78	s269	s355
STATE_TRANSITION	re79	s286,s63	s285,s46
STATE_TRANSITION	re80	s284,s64	s71,s286
STATE_TRANSITION	re81	s293	s51
STATE_TRANSITION	re82	s51,s53	s292
STATE_TRANSITION	re83	s285	s82,s293
STATE_TRANSITION	re84	s293,s63	s35,s46
STATE_TRANSITION	re85	s296,s67	s71,s93
STATE_TRANSITION	re86	s11	s296
STATE_TRANSITION	re87	s297,s64	s71
STATE_TRANSITION	re88	s306,s63	s302,s46
STATE_TRANSITION	re89	s302,s301	s335,s300,s329
STATE_TRANSITION	re90	s307	s306,s71
STATE_TRANSITION	re91	s335	s195
STATE_TRANSITION	re92	s321,s326,s347	s322,s350
STATE_TRANSITION	re93	s322	s323,s348
STATE_TRANSITION	re94	s323	s324,s349
STATE_TRANSITION	re95	s323,s351,s361	s325,s355
STATE_TRANSITION	re96	s321,s350	s348
STATE_TRANSITION	re97	s348	s321,s350
STATE_TRANSITION	re98	s323,s6	s321,s7
STATE_TRANSITION	re99	s11	s14
STATE_TRANSITION	re100	s353	s353
STATE_TRANSITION	re101	s351	s381
STATE_TRANSITION	re102	s351	s381
STATE_TRANSITION	re103	s351	s381
STATE_TRANSITION	re104	s355	s355
STATE_TRANSITION	re105	s355	s355
STATE_TRANSITION	re106	s355	s355
STATE_TRANSITION	re107	s356	s356
STATE_TRANSITION	re108	s355	s355
STATE_TRANSITION	re109	s351	s381
STATE_TRANSITION	re110	s15,s356	s19,s353
STATE_TRANSITION	re111	s19,s347	s22
STATE_TRANSITION	re112	s22,s355	s37,s351,s361
STATE_TRANSITION	re113	s37,s350	s42
STATE_TRANSITION	re114	s69,s347	s68
STATE_TRANSITION	re115	s68,s355	s66,s351,s361
STATE_TRANSITION	re116	s66,s350	s65
STATE_TRANSITION	re117	s42,s356	s69,s353
STATE_TRANSITION	re118	s70,s347	s72
STATE_TRANSITION	re119	s72,s355	s80,s351,s361
STATE_TRANSITION	re120	s80,s350	s83
STATE_TRANSITION	re121	s97,s347	s96
STATE_TRANSITION	re122	s96,s355	s89,s351,s361
STATE_TRANSITION	re123	s89,s350	s84
STATE_TRANSITION	re124	s83,s356	s97,s353
STATE_TRANSITION	re125	s65,s356	s70,s353
STATE_TRANSITION	re126	s98,s347	s99
STATE_TRANSITION	re127	s99,s355	s100,s351,s361
STATE_TRANSITION	re128	s100,s350	s101
STATE_TRANSITION	re129	s105,s347	s104
STATE_TRANSITION	re130	s104,s355	s103,s351,s361
STATE_TRANSITION	re131	s103,s350	s102
STATE_TRANSITION	re132	s101,s356	s105,s353
STATE_TRANSITION	re133	s106,s347	s107
STATE_TRANSITION	re134	s107,s355	s108,s351,s361
STATE_TRANSITION	re135	s108,s350	s109
STATE_TRANSITION	re136	s113,s347	s112
STATE_TRANSITION	re137	s112,s355	s111,s351,s361
STATE_TRANSITION	re138	s111,s350	s110
STATE_TRANSITION	re139	s109,s356	s113,s353
STATE_TRANSITION	re140	s102,s356	s106,s353
STATE_TRANSITION	re141	s84,s356	s98,s353
STATE_TRANSITION	re142	s114,s347	s115
STATE_TRANSITION	re143	s115,s355	s116,s351,s361
STATE_TRANSITION	re144	s116,s350	s117
STATE_TRANSITION	re145	s121,s347	s120
STATE_TRANSITION	re146	s120,s355	s119,s351,s361
STATE_TRANSITION	re147	s119,s350	s348
STATE_TRANSITION	re148	s117,s356	s121,s353
STATE_TRANSITION	re149	s110,s356	s114,s353
STATE_TRANSITION	re150	s37	s348
STATE_TRANSITION	re151	s66	s348
STATE_TRANSITION	re152	s116	s348
STATE_TRANSITION	re153	s80	s348
STATE_TRANSITION	re154	s111	s348
STATE_TRANSITION	re155	s108	s348
STATE_TRANSITION	re156	s89	s348
STATE_TRANSITION	re157	s100	s348
STATE_TRANSITION	re158	s103	s348
STATE_TRANSITION	re159	s125,s126	s127,s238
STATE_TRANSITION	re160	s128,s126	s129,s238
STATE_TRANSITION	re161	s130,s126	s131,s238
STATE_TRANSITION	re162	s132,s126	s133,s238
STATE_TRANSITION	re163	s134,s126	s135,s238
TRANSPORT	re164	s127	s367
TRANSPORT	re165	s129	s371
TRANSPORT	re166	s131	s370
TRANSPORT	re167	s133	s369
TRANSPORT	re168	s135	s368
STATE_TRANSITION	re169	s367	s15,s136
STATE_TRANSITION	re170	s371	s42,s136
STATE_TRANSITION	re171	s370	s65,s136
STATE_TRANSITION	re172	s369	s83,s136
STATE_TRANSITION	re173	s368	s84,s136
