# Supplementary material for: HEPNet: A Knowledge Base Model of Human Energy Pool Network for Predicting the Energy Availability Status of an Individual
Source: PLoS One. 2015 Jun 8;10(6):e0127918. doi: 10.1371/journal.pone.0127918 (PMC4460090; doi:10.1371/journal.pone.0127918)
Supplement: S1 Dataset — Table A_HEPNet complete set of Reactions. Table B_HEPNet compartments. Table C_Condition based reactions. Table D_Classification and complete annotation of all specied used in HEPNet. Table E_concentration references and values of HEPNet. Table F_abbreviations used in HEPNet. Table G_HEPNet species km value chart. Table H_HEPNet complete set of Reactions. Table I_0.1 sec conc variation of subtrates. Table J_HEPNet categorised species. (ZIP) [file pone.0127918.s001.zip › S1_Dataset/Table I_0.1 sec conc variation of subtrates.xls]

NoName[Time]	Xylulose5P[Concentration]	Unbranched alpha(1,4)polymer[Concentration]	UDP-galactose1phosphate uridylyl transferase[Concentration]	UDP-Glucose[Concentration]	UDP glucose4epimerase[Concentration]	UDP Glucose Phosphorylase[Concentration]	UDP[Concentration]	Triokinase[Concentration]	Triglyceride[Concentration]	Trehalose[Concentration]	Trehalase[Concentration]	Transketolase[Concentration]	Transaldolase[Concentration]	Sucrose[Concentration]	Sucrase[Concentration]	Sedoheptulase7P[Concentration]	Ribose5P[Concentration]	Pyruvate[Concentration]	Pi[Concentration]	Phosphopentose isomerase[Concentration]	Phosphohexo isomerase[Concentration]	Phosphogluco mutase[Concentration]	PYRUVATE KINASE[Concentration]	PYRUVATE CARBOXYLASE[Concentration]	PPi[Concentration]	PHOSPHO TRIOSE ISOMERASE[Concentration]	PGA MUTASE[Concentration]	PGA KINASE[Concentration]	PEP CARBOXYKINASE[Concentration]	PEP[Concentration]	OXALOACETATE[Concentration]	NAPDH[Concentration]	NADPH[Concentration]	NADP+[Concentration]	NADH[Concentration]	NAD+[Concentration]	Mg2+[Concentration]	Limit Dextrin[Concentration]	Lactose[Concentration]	Lactonase[Concentration]	Lactate[Concentration]	Hexokinase[Concentration]	H2O[Concentration]	H20[Concentration]	H+[Concentration]	Glygogen Phosphorylase[Concentration]	Glycosyl-4,6-Transferase[Concentration]	Glycosyl transferase[Concentration]	Glycogen phosphorylase[Concentration]
0	0.43	0	0	155	0	0	41	0	43.2	0.056	0	0	0	1.8	0	0.89	13.2	64	379.1	0	0	0	0	0	1.8	0	0	0	0	17.4	61	51	51	0	22	24	850	0	1.45	0	740	0	5.5e+007	5.5e+007	0	0	0	0	0
0.001	0.4287	6.13843e-006	0	154.846	0	0	40.999	0	43.2	0.0559607	0	0	0	1.79985	0	0.890292	13.1993	63.8713	374.295	0	0	0	0	0	1.80099	0	0	0	0	17.3994	61.0009	51.001	51.001	-0.00199857	13.0983	32.9017	850	0.000991537	1.44855	0	726.356	0	5.5e+007	5.5e+007	4.80868	0	0	0	0
0.002	0.427401	2.41762e-005	0	154.692	0	0	40.998	0	43.2	0.0559215	0	0	0	1.79969	0	0.890977	13.1987	63.7428	374.284	0	0	0	0	0	1.80197	0	0	0	0	17.3987	61.0019	51.002	51.002	-0.00399714	6.36799	39.632	850	0.00197105	1.4471	0	719.677	0	5.5e+007	5.5e+007	4.82319	0	0	0	0
0.003	0.426103	5.35708e-005	0	154.539	0	0	40.997	0	43.2	0.0558823	0	0	0	1.79954	0	0.891663	13.198	63.6146	374.273	0	0	0	0	0	1.80296	0	0	0	0	17.3981	61.0028	51.003	51.003	-0.00599571	3.11579	42.8842	850	0.00293897	1.44566	0	716.475	0	5.5e+007	5.5e+007	4.83859	0	0	0	0
0.004	0.424807	9.38101e-005	0	154.385	0	0	40.9961	0	43.2	0.0558431	0	0	0	1.79939	0	0.892347	13.1973	63.4866	374.261	0	0	0	0	0	1.80395	0	0	0	0	17.3975	61.0037	51.004	51.004	-0.00799428	1.53303	44.467	850	0.0038957	1.44421	0	714.942	0	5.5e+007	5.5e+007	4.85423	0	0	0	0
0.005	0.423511	0.00014441	0	154.232	0	0	40.9951	0	43.2	0.055804	0	0	0	1.79924	0	0.893031	13.1966	63.3589	374.249	0	0	0	0	0	1.80493	0	0	0	0	17.3968	61.0046	51.005	51.005	-0.00999285	0.760074	45.2399	850	0.00484162	1.44277	0	714.219	0	5.5e+007	5.5e+007	4.86991	0	0	0	0
0.006	0.422218	0.00020491	0	154.079	0	0	40.9941	0	43.2	0.0557649	0	0	0	1.79908	0	0.893715	13.196	63.2314	374.237	0	0	0	0	0	1.80592	0	0	0	0	17.3962	61.0056	51.006	51.006	-0.0119914	0.381954	45.618	850	0.00577708	1.44133	0	713.89	0	5.5e+007	5.5e+007	4.88558	0	0	0	0
0.007	0.420925	0.000274879	0	153.926	0	0	40.9931	0	43.2	0.0557258	0	0	0	1.79893	0	0.894398	13.1953	63.1043	374.225	0	0	0	0	0	1.80691	0	0	0	0	17.3956	61.0065	51.007	51.007	-0.01399	0.196828	45.8032	850	0.00670242	1.43989	0	713.754	0	5.5e+007	5.5e+007	4.90123	0	0	0	0
0.008	0.419634	0.000353902	0	153.773	0	0	40.9921	0	43.2	0.0556867	0	0	0	1.79878	0	0.89508	13.1946	62.9773	374.214	0	0	0	0	0	1.8079	0	0	0	0	17.3949	61.0074	51.008	51.008	-0.0159886	0.106151	45.8938	850	0.00761797	1.43845	0	713.713	0	5.5e+007	5.5e+007	4.91686	0	0	0	0
0.009	0.418344	0.000441589	0	153.62	0	0	40.9911	0	43.2	0.0556476	0	0	0	1.79863	0	0.895762	13.1939	62.8506	374.202	0	0	0	0	0	1.80888	0	0	0	0	17.3943	61.0083	51.009	51.009	-0.0179871	0.0617206	45.9383	850	0.00852402	1.43701	0	713.718	0	5.5e+007	5.5e+007	4.93246	0	0	0	0
0.01	0.417055	0.000537569	0	153.468	0	0	40.9901	0	43.2	0.0556086	0	0	0	1.79848	0	0.896443	13.1933	62.7242	374.19	0	0	0	0	0	1.80987	0	0	0	0	17.3937	61.0093	51.01	51.01	-0.0199857	0.0399409	45.9601	850	0.00942087	1.43557	0	713.745	0	5.5e+007	5.5e+007	4.94804	0	0	0	0
0.011	0.415768	0.000641489	0	153.315	0	0	40.9891	0	43.2	0.0555696	0	0	0	1.79832	0	0.897123	13.1926	62.598	374.178	0	0	0	0	0	1.81086	0	0	0	0	17.393	61.0102	51.011	51.011	-0.0219843	0.0292563	45.9707	850	0.0103088	1.43414	0	713.784	0	5.5e+007	5.5e+007	4.9636	0	0	0	0
0.012	0.414482	0.000753013	0	153.163	0	0	40.9882	0	43.2	0.0555307	0	0	0	1.79817	0	0.897803	13.1919	62.4721	374.167	0	0	0	0	0	1.81184	0	0	0	0	17.3924	61.0111	51.012	51.012	-0.0239828	0.0240064	45.976	850	0.011188	1.4327	0	713.828	0	5.5e+007	5.5e+007	4.97914	0	0	0	0
0.013	0.413198	0.000871821	0	153.011	0	0	40.9872	0	43.2	0.0554917	0	0	0	1.79802	0	0.898482	13.1913	62.3464	374.155	0	0	0	0	0	1.81283	0	0	0	0	17.3918	61.012	51.013	51.013	-0.0259814	0.0214187	45.9786	850	0.0120589	1.43127	0	713.874	0	5.5e+007	5.5e+007	4.99466	0	0	0	0
0.014	0.411914	0.00099761	0	152.859	0	0	40.9862	0	43.2	0.0554528	0	0	0	1.79787	0	0.89916	13.1906	62.221	374.143	0	0	0	0	0	1.81382	0	0	0	0	17.3911	61.013	51.014	51.014	-0.02798	0.020135	45.9799	850	0.0129215	1.42984	0	713.921	0	5.5e+007	5.5e+007	5.01015	0	0	0	0
0.015	0.410633	0.00113009	0	152.707	0	0	40.9852	0	43.2	0.0554139	0	0	0	1.79771	0	0.899838	13.1899	62.0958	374.132	0	0	0	0	0	1.81481	0	0	0	0	17.3905	61.0139	51.015	51.015	-0.0299785	0.01949	45.9805	850	0.0137762	1.42841	0	713.969	0	5.5e+007	5.5e+007	5.02562	0	0	0	0
0.016	0.409352	0.00126898	0	152.555	0	0	40.9842	0	43.2	0.055375	0	0	0	1.79756	0	0.900515	13.1893	61.9709	374.12	0	0	0	0	0	1.81579	0	0	0	0	17.3899	61.0148	51.016	51.016	-0.0319771	0.0191578	45.9808	850	0.0146232	1.42698	0	714.018	0	5.5e+007	5.5e+007	5.04107	0	0	0	0
0.017	0.408073	0.00141402	0	152.404	0	0	40.9832	0	43.2	0.0553362	0	0	0	1.79741	0	0.901192	13.1886	61.8462	374.108	0	0	0	0	0	1.81678	0	0	0	0	17.3892	61.0158	51.017	51.017	-0.0339757	0.0189789	45.981	850	0.0154626	1.42556	0	714.066	0	5.5e+007	5.5e+007	5.0565	0	0	0	0
0.018	0.406795	0.00156496	0	152.253	0	0	40.9822	0	43.2	0.0552974	0	0	0	1.79726	0	0.901867	13.188	61.7218	374.097	0	0	0	0	0	1.81777	0	0	0	0	17.3886	61.0167	51.018	51.018	-0.0359742	0.0188751	45.9811	850	0.0162947	1.42413	0	714.114	0	5.5e+007	5.5e+007	5.07191	0	0	0	0
0.019	0.405518	0.00172156	0	152.101	0	0	40.9812	0	43.2	0.0552586	0	0	0	1.7971	0	0.902542	13.1873	61.5976	374.085	0	0	0	0	0	1.81875	0	0	0	0	17.388	61.0176	51.019	51.019	-0.0379728	0.0188081	45.9812	850	0.0171196	1.42271	0	714.163	0	5.5e+007	5.5e+007	5.08729	0	0	0	0
0.02	0.404243	0.00188359	0	151.95	0	0	40.9803	0	43.2	0.0552199	0	0	0	1.79695	0	0.903217	13.1866	61.4737	374.074	0	0	0	0	0	1.81974	0	0	0	0	17.3873	61.0185	51.02	51.02	-0.0399714	0.0187591	45.9812	850	0.0179376	1.42129	0	714.211	0	5.5e+007	5.5e+007	5.10265	0	0	0	0
0.021	0.40297	0.00205082	0	151.799	0	0	40.9793	0	43.2	0.0551811	0	0	0	1.7968	0	0.903891	13.186	61.35	374.062	0	0	0	0	0	1.82073	0	0	0	0	17.3867	61.0195	51.021	51.021	-0.0419699	0.018719	45.9813	850	0.0187488	1.41987	0	714.259	0	5.5e+007	5.5e+007	5.118	0	0	0	0
0.022	0.401697	0.00222305	0	151.649	0	0	40.9783	0	43.2	0.0551424	0	0	0	1.79665	0	0.904564	13.1853	61.2266	374.051	0	0	0	0	0	1.82171	0	0	0	0	17.3861	61.0204	51.022	51.022	-0.0439685	0.0186832	45.9813	850	0.0195533	1.41845	0	714.307	0	5.5e+007	5.5e+007	5.13331	0	0	0	0
0.023	0.400426	0.00240008	0	151.498	0	0	40.9773	0	43.2	0.0551037	0	0	0	1.79649	0	0.905236	13.1846	61.1034	374.039	0	0	0	0	0	1.8227	0	0	0	0	17.3854	61.0213	51.023	51.023	-0.0459671	0.0186496	45.9814	850	0.0203514	1.41703	0	714.354	0	5.5e+007	5.5e+007	5.14861	0	0	0	0
0.024	0.399157	0.00258172	0	151.348	0	0	40.9763	0	43.2	0.0550651	0	0	0	1.79634	0	0.905908	13.184	60.9805	374.028	0	0	0	0	0	1.82369	0	0	0	0	17.3848	61.0222	51.024	51.024	-0.0479656	0.0186172	45.9814	850	0.0211432	1.41561	0	714.402	0	5.5e+007	5.5e+007	5.16389	0	0	0	0
0.025	0.397888	0.00276777	0	151.197	0	0	40.9753	0	43.2	0.0550265	0	0	0	1.79619	0	0.906579	13.1833	60.8578	374.016	0	0	0	0	0	1.82468	0	0	0	0	17.3842	61.0232	51.025	51.025	-0.0499642	0.0185852	45.9814	850	0.0219287	1.4142	0	714.45	0	5.5e+007	5.5e+007	5.17914	0	0	0	0
0.026	0.396621	0.00295807	0	151.047	0	0	40.9743	0	43.2	0.0549879	0	0	0	1.79604	0	0.907249	13.1827	60.7353	374.005	0	0	0	0	0	1.82566	0	0	0	0	17.3835	61.0241	51.026	51.026	-0.0519628	0.0185536	45.9814	850	0.0227083	1.41279	0	714.497	0	5.5e+007	5.5e+007	5.19438	0	0	0	0
0.027	0.395356	0.00315245	0	150.897	0	0	40.9733	0	43.2	0.0549493	0	0	0	1.79589	0	0.907919	13.182	60.6131	373.994	0	0	0	0	0	1.82665	0	0	0	0	17.3829	61.025	51.027	51.027	-0.0539613	0.0185222	45.9815	850	0.023482	1.41137	0	714.545	0	5.5e+007	5.5e+007	5.20959	0	0	0	0
0.028	0.394092	0.00335073	0	150.747	0	0	40.9724	0	43.2	0.0549107	0	0	0	1.79573	0	0.908587	13.1814	60.4912	373.982	0	0	0	0	0	1.82764	0	0	0	0	17.3823	61.0259	51.028	51.028	-0.0559599	0.0184909	45.9815	850	0.0242499	1.40996	0	714.592	0	5.5e+007	5.5e+007	5.22478	0	0	0	0
0.029	0.392829	0.00355278	0	150.598	0	0	40.9714	0	43.2	0.0548722	0	0	0	1.79558	0	0.909256	13.1807	60.3695	373.971	0	0	0	0	0	1.82862	0	0	0	0	17.3816	61.0269	51.029	51.029	-0.0579585	0.0184596	45.9815	850	0.0250122	1.40855	0	714.639	0	5.5e+007	5.5e+007	5.23995	0	0	0	0
0.03	0.391568	0.00375843	0	150.448	0	0	40.9704	0	43.2	0.0548337	0	0	0	1.79543	0	0.909923	13.1801	60.248	373.96	0	0	0	0	0	1.82961	0	0	0	0	17.381	61.0278	51.03	51.03	-0.059957	0.0184284	45.9816	850	0.025769	1.40715	0	714.686	0	5.5e+007	5.5e+007	5.2551	0	0	0	0
0.031	0.390308	0.00396756	0	150.299	0	0	40.9694	0	43.2	0.0547952	0	0	0	1.79528	0	0.91059	13.1794	60.1268	373.948	0	0	0	0	0	1.8306	0	0	0	0	17.3804	61.0287	51.031	51.031	-0.0619556	0.0183973	45.9816	850	0.0265204	1.40574	0	714.733	0	5.5e+007	5.5e+007	5.27022	0	0	0	0
0.032	0.38905	0.00418001	0	150.15	0	0	40.9684	0	43.2	0.0547568	0	0	0	1.79512	0	0.911256	13.1787	60.0058	373.937	0	0	0	0	0	1.83159	0	0	0	0	17.3797	61.0297	51.032	51.032	-0.0639542	0.0183663	45.9816	850	0.0272665	1.40433	0	714.78	0	5.5e+007	5.5e+007	5.28533	0	0	0	0
0.033	0.387793	0.00439565	0	150	0	0	40.9674	0	43.2	0.0547184	0	0	0	1.79497	0	0.911922	13.1781	59.885	373.926	0	0	0	0	0	1.83257	0	0	0	0	17.3791	61.0306	51.033	51.033	-0.0659527	0.0183353	45.9817	850	0.0280074	1.40293	0	714.827	0	5.5e+007	5.5e+007	5.30041	0	0	0	0
0.034	0.386537	0.00461437	0	149.852	0	0	40.9664	0	43.2	0.05468	0	0	0	1.79482	0	0.912586	13.1774	59.7646	373.915	0	0	0	0	0	1.83356	0	0	0	0	17.3785	61.0315	51.034	51.034	-0.0679513	0.0183044	45.9817	850	0.0287433	1.40153	0	714.874	0	5.5e+007	5.5e+007	5.31548	0	0	0	0
0.035	0.385283	0.00483604	0	149.703	0	0	40.9655	0	43.2	0.0546416	0	0	0	1.79467	0	0.91325	13.1768	59.6443	373.903	0	0	0	0	0	1.83455	0	0	0	0	17.3778	61.0324	51.035	51.035	-0.0699499	0.0182735	45.9817	850	0.0294742	1.40013	0	714.921	0	5.5e+007	5.5e+007	5.33052	0	0	0	0
0.036	0.38403	0.00506054	0	149.554	0	0	40.9645	0	43.2	0.0546033	0	0	0	1.79452	0	0.913914	13.1761	59.5243	373.892	0	0	0	0	0	1.83553	0	0	0	0	17.3772	61.0334	51.036	51.036	-0.0719484	0.0182426	45.9818	850	0.0302002	1.39873	0	714.967	0	5.5e+007	5.5e+007	5.34554	0	0	0	0
0.037	0.382779	0.00528777	0	149.406	0	0	40.9635	0	43.2	0.054565	0	0	0	1.79436	0	0.914576	13.1755	59.4045	373.881	0	0	0	0	0	1.83652	0	0	0	0	17.3766	61.0343	51.037	51.0369	-0.073947	0.0182119	45.9818	850	0.0309215	1.39733	0	715.014	0	5.5e+007	5.5e+007	5.36054	0	0	0	0
0.038	0.381529	0.0055176	0	149.257	0	0	40.9625	0	43.2	0.0545267	0	0	0	1.79421	0	0.915238	13.1749	59.285	373.87	0	0	0	0	0	1.83751	0	0	0	0	17.3759	61.0352	51.038	51.0379	-0.0759455	0.0181812	45.9818	850	0.0316381	1.39593	0	715.06	0	5.5e+007	5.5e+007	5.37552	0	0	0	0
0.039	0.380281	0.00574995	0	149.109	0	0	40.9615	0	43.2	0.0544884	0	0	0	1.79406	0	0.915899	13.1742	59.1657	373.859	0	0	0	0	0	1.8385	0	0	0	0	17.3753	61.0361	51.039	51.0389	-0.0779441	0.0181505	45.9818	850	0.0323501	1.39454	0	715.106	0	5.5e+007	5.5e+007	5.39047	0	0	0	0
0.04	0.379034	0.00598471	0	148.961	0	0	40.9605	0	43.2	0.0544502	0	0	0	1.79391	0	0.91656	13.1736	59.0466	373.848	0	0	0	0	0	1.83948	0	0	0	0	17.3747	61.0371	51.04	51.0399	-0.0799427	0.0181199	45.9819	850	0.0330576	1.39314	0	715.152	0	5.5e+007	5.5e+007	5.40541	0	0	0	0
0.041	0.377788	0.00622178	0	148.813	0	0	40.9595	0	43.2	0.054412	0	0	0	1.79375	0	0.917219	13.1729	58.9278	373.836	0	0	0	0	0	1.84047	0	0	0	0	17.374	61.038	51.041	51.0409	-0.0819412	0.0180893	45.9819	850	0.0337608	1.39175	0	715.198	0	5.5e+007	5.5e+007	5.42032	0	0	0	0
0.042	0.376544	0.00646107	0	148.665	0	0	40.9585	0	43.2	0.0543738	0	0	0	1.7936	0	0.917878	13.1723	58.8092	373.825	0	0	0	0	0	1.84146	0	0	0	0	17.3734	61.0389	51.042	51.0419	-0.0839398	0.0180588	45.9819	850	0.0344595	1.39036	0	715.244	0	5.5e+007	5.5e+007	5.43522	0	0	0	0
0.043	0.375302	0.00670249	0	148.518	0	0	40.9576	0	43.2	0.0543356	0	0	0	1.79345	0	0.918537	13.1716	58.6909	373.814	0	0	0	0	0	1.84244	0	0	0	0	17.3728	61.0398	51.043	51.0429	-0.0859384	0.0180284	45.982	850	0.035154	1.38897	0	715.29	0	5.5e+007	5.5e+007	5.45009	0	0	0	0
0.044	0.374061	0.00694597	0	148.37	0	0	40.9566	0	43.2	0.0542975	0	0	0	1.7933	0	0.919194	13.171	58.5728	373.803	0	0	0	0	0	1.84343	0	0	0	0	17.3721	61.0408	51.044	51.0439	-0.0879369	0.017998	45.982	850	0.0358444	1.38758	0	715.336	0	5.5e+007	5.5e+007	5.46494	0	0	0	0
0.045	0.372821	0.00719141	0	148.223	0	0	40.9556	0	43.2	0.0542594	0	0	0	1.79315	0	0.919851	13.1703	58.4549	373.792	0	0	0	0	0	1.84442	0	0	0	0	17.3715	61.0417	51.045	51.0449	-0.0899355	0.0179676	45.982	850	0.0365306	1.3862	0	715.381	0	5.5e+007	5.5e+007	5.47977	0	0	0	0
0.046	0.371583	0.00743873	0	148.076	0	0	40.9546	0	43.2	0.0542213	0	0	0	1.79299	0	0.920507	13.1697	58.3373	373.781	0	0	0	0	0	1.84541	0	0	0	0	17.3709	61.0426	51.046	51.0459	-0.0919341	0.0179373	45.9821	850	0.0372128	1.38481	0	715.427	0	5.5e+007	5.5e+007	5.49459	0	0	0	0
0.047	0.370346	0.00768787	0	147.929	0	0	40.9536	0	43.2	0.0541832	0	0	0	1.79284	0	0.921162	13.1691	58.2199	373.77	0	0	0	0	0	1.84639	0	0	0	0	17.3702	61.0435	51.047	51.0469	-0.0939326	0.0179071	45.9821	850	0.0378911	1.38343	0	715.472	0	5.5e+007	5.5e+007	5.50938	0	0	0	0
0.048	0.369111	0.00793874	0	147.782	0	0	40.9526	0	43.2	0.0541452	0	0	0	1.79269	0	0.921817	13.1684	58.1027	373.759	0	0	0	0	0	1.84738	0	0	0	0	17.3696	61.0445	51.048	51.0479	-0.0959312	0.0178769	45.9821	850	0.0385654	1.38204	0	715.518	0	5.5e+007	5.5e+007	5.52414	0	0	0	0
0.049	0.367878	0.00819128	0	147.635	0	0	40.9516	0	43.2	0.0541072	0	0	0	1.79254	0	0.922471	13.1678	57.9858	373.748	0	0	0	0	0	1.84837	0	0	0	0	17.369	61.0454	51.049	51.0489	-0.0979297	0.0178468	45.9822	850	0.039236	1.38066	0	715.563	0	5.5e+007	5.5e+007	5.53889	0	0	0	0
0.05	0.366646	0.00844542	0	147.489	0	0	40.9506	0	43.2	0.0540692	0	0	0	1.79239	0	0.923124	13.1671	57.8691	373.738	0	0	0	0	0	1.84936	0	0	0	0	17.3683	61.0463	51.05	51.0499	-0.0999283	0.0178167	45.9822	850	0.0399027	1.37928	0	715.608	0	5.5e+007	5.5e+007	5.55362	0	0	0	0
0.051	0.365415	0.00870109	0	147.342	0	0	40.9497	0	43.2	0.0540312	0	0	0	1.79223	0	0.923776	13.1665	57.7526	373.727	0	0	0	0	0	1.85034	0	0	0	0	17.3677	61.0473	51.051	51.0509	-0.101927	0.0177867	45.9822	850	0.0405658	1.3779	0	715.653	0	5.5e+007	5.5e+007	5.56833	0	0	0	0
0.052	0.364186	0.00895823	0	147.196	0	0	40.9487	0	43.2	0.0539933	0	0	0	1.79208	0	0.924428	13.1659	57.6364	373.716	0	0	0	0	0	1.85133	0	0	0	0	17.3671	61.0482	51.052	51.0519	-0.103925	0.0177567	45.9822	850	0.0412252	1.37653	0	715.698	0	5.5e+007	5.5e+007	5.58301	0	0	0	0
0.053	0.362958	0.00921678	0	147.05	0	0	40.9477	0	43.2	0.0539554	0	0	0	1.79193	0	0.925079	13.1652	57.5204	373.705	0	0	0	0	0	1.85232	0	0	0	0	17.3664	61.0491	51.053	51.0529	-0.105924	0.0177267	45.9823	850	0.0418811	1.37515	0	715.743	0	5.5e+007	5.5e+007	5.59768	0	0	0	0
0.054	0.361732	0.00947668	0	146.904	0	0	40.9467	0	43.2	0.0539175	0	0	0	1.79178	0	0.925729	13.1646	57.4046	373.694	0	0	0	0	0	1.8533	0	0	0	0	17.3658	61.05	51.054	51.0539	-0.107923	0.0176969	45.9823	850	0.0425334	1.37378	0	715.788	0	5.5e+007	5.5e+007	5.61233	0	0	0	0
0.055	0.360508	0.00973787	0	146.758	0	0	40.9457	0	43.2	0.0538797	0	0	0	1.79163	0	0.926378	13.164	57.2891	373.683	0	0	0	0	0	1.85429	0	0	0	0	17.3652	61.051	51.055	51.0549	-0.109921	0.017667	45.9823	850	0.0431822	1.3724	0	715.833	0	5.5e+007	5.5e+007	5.62695	0	0	0	0
0.056	0.359285	0.0100003	0	146.612	0	0	40.9447	0	43.2	0.0538419	0	0	0	1.79147	0	0.927027	13.1633	57.1738	373.673	0	0	0	0	0	1.85528	0	0	0	0	17.3645	61.0519	51.056	51.0559	-0.11192	0.0176373	45.9824	850	0.0438277	1.37103	0	715.877	0	5.5e+007	5.5e+007	5.64155	0	0	0	0
0.057	0.358063	0.0102639	0	146.467	0	0	40.9437	0	43.2	0.053804	0	0	0	1.79132	0	0.927675	13.1627	57.0587	373.662	0	0	0	0	0	1.85627	0	0	0	0	17.3639	61.0528	51.057	51.0569	-0.113918	0.0176076	45.9824	850	0.0444698	1.36966	0	715.922	0	5.5e+007	5.5e+007	5.65614	0	0	0	0
0.058	0.356843	0.0105287	0	146.321	0	0	40.9427	0	43.2	0.0537663	0	0	0	1.79117	0	0.928322	13.1621	56.9439	373.651	0	0	0	0	0	1.85725	0	0	0	0	17.3633	61.0537	51.058	51.0579	-0.115917	0.0175779	45.9824	850	0.0451085	1.36829	0	715.966	0	5.5e+007	5.5e+007	5.6707	0	0	0	0
0.059	0.355625	0.0107945	0	146.176	0	0	40.9418	0	43.2	0.0537285	0	0	0	1.79102	0	0.928968	13.1614	56.8293	373.64	0	0	0	0	0	1.85824	0	0	0	0	17.3626	61.0547	51.059	51.0589	-0.117915	0.0175483	45.9825	850	0.0457441	1.36692	0	716.01	0	5.5e+007	5.5e+007	5.68524	0	0	0	0
0.06	0.354408	0.0110614	0	146.031	0	0	40.9408	0	43.2	0.0536908	0	0	0	1.79087	0	0.929614	13.1608	56.7149	373.63	0	0	0	0	0	1.85923	0	0	0	0	17.362	61.0556	51.06	51.0599	-0.119914	0.0175187	45.9825	850	0.0463764	1.36556	0	716.055	0	5.5e+007	5.5e+007	5.69977	0	0	0	0
0.061	0.353193	0.0113292	0	145.886	0	0	40.9398	0	43.2	0.0536531	0	0	0	1.79072	0	0.930258	13.1602	56.6008	373.619	0	0	0	0	0	1.86021	0	0	0	0	17.3614	61.0565	51.061	51.0609	-0.121912	0.0174892	45.9825	850	0.0470055	1.36419	0	716.099	0	5.5e+007	5.5e+007	5.71427	0	0	0	0
0.062	0.351979	0.011598	0	145.741	0	0	40.9388	0	43.2	0.0536154	0	0	0	1.79056	0	0.930902	13.1595	56.4868	373.608	0	0	0	0	0	1.8612	0	0	0	0	17.3607	61.0574	51.062	51.0619	-0.123911	0.0174597	45.9825	850	0.0476316	1.36283	0	716.143	0	5.5e+007	5.5e+007	5.72875	0	0	0	0
0.063	0.350767	0.0118677	0	145.596	0	0	40.9378	0	43.2	0.0535778	0	0	0	1.79041	0	0.931546	13.1589	56.3731	373.598	0	0	0	0	0	1.86219	0	0	0	0	17.3601	61.0584	51.063	51.0629	-0.12591	0.0174303	45.9826	850	0.0482545	1.36147	0	716.187	0	5.5e+007	5.5e+007	5.74321	0	0	0	0
0.064	0.349556	0.0121383	0	145.452	0	0	40.9368	0	43.2	0.0535402	0	0	0	1.79026	0	0.932188	13.1583	56.2597	373.587	0	0	0	0	0	1.86318	0	0	0	0	17.3595	61.0593	51.064	51.0639	-0.127908	0.0174009	45.9826	850	0.0488745	1.36011	0	716.231	0	5.5e+007	5.5e+007	5.75766	0	0	0	0
0.065	0.348347	0.0124097	0	145.307	0	0	40.9358	0	43.2	0.0535026	0	0	0	1.79011	0	0.93283	13.1577	56.1464	373.576	0	0	0	0	0	1.86416	0	0	0	0	17.3588	61.0602	51.065	51.0649	-0.129907	0.0173716	45.9826	850	0.0494915	1.35875	0	716.274	0	5.5e+007	5.5e+007	5.77208	0	0	0	0
0.066	0.34714	0.0126819	0	145.163	0	0	40.9348	0	43.2	0.053465	0	0	0	1.78996	0	0.933471	13.157	56.0334	373.566	0	0	0	0	0	1.86515	0	0	0	0	17.3582	61.0612	51.066	51.0659	-0.131905	0.0173423	45.9827	850	0.0501055	1.35739	0	716.318	0	5.5e+007	5.5e+007	5.78648	0	0	0	0
0.067	0.345934	0.0129549	0	145.019	0	0	40.9339	0	43.2	0.0534274	0	0	0	1.7898	0	0.934111	13.1564	55.9206	373.555	0	0	0	0	0	1.86614	0	0	0	0	17.3576	61.0621	51.067	51.0669	-0.133904	0.0173131	45.9827	850	0.0507166	1.35603	0	716.362	0	5.5e+007	5.5e+007	5.80086	0	0	0	0
0.068	0.34473	0.0132285	0	144.875	0	0	40.9329	0	43.2	0.0533899	0	0	0	1.78965	0	0.93475	13.1558	55.8081	373.545	0	0	0	0	0	1.86713	0	0	0	0	17.3569	61.063	51.068	51.0679	-0.135902	0.017284	45.9827	850	0.0513249	1.35468	0	716.405	0	5.5e+007	5.5e+007	5.81522	0	0	0	0
0.069	0.343527	0.0135028	0	144.731	0	0	40.9319	0	43.2	0.0533524	0	0	0	1.7895	0	0.935388	13.1552	55.6957	373.534	0	0	0	0	0	1.86811	0	0	0	0	17.3563	61.0639	51.069	51.0689	-0.137901	0.0172548	45.9827	850	0.0519304	1.35332	0	716.448	0	5.5e+007	5.5e+007	5.82956	0	0	0	0
0.07	0.342326	0.0137778	0	144.588	0	0	40.9309	0	43.2	0.0533149	0	0	0	1.78935	0	0.936026	13.1545	55.5836	373.524	0	0	0	0	0	1.8691	0	0	0	0	17.3557	61.0649	51.07	51.0699	-0.1399	0.0172258	45.9828	850	0.0525331	1.35197	0	716.492	0	5.5e+007	5.5e+007	5.84388	0	0	0	0
0.071	0.341126	0.0140534	0	144.444	0	0	40.9299	0	43.2	0.0532775	0	0	0	1.7892	0	0.936663	13.1539	55.4717	373.513	0	0	0	0	0	1.87009	0	0	0	0	17.355	61.0658	51.071	51.0709	-0.141898	0.0171967	45.9828	850	0.053133	1.35062	0	716.535	0	5.5e+007	5.5e+007	5.85818	0	0	0	0
0.072	0.339929	0.0143295	0	144.301	0	0	40.9289	0	43.2	0.0532401	0	0	0	1.78905	0	0.937299	13.1533	55.3601	373.503	0	0	0	0	0	1.87108	0	0	0	0	17.3544	61.0667	51.072	51.0719	-0.143897	0.0171678	45.9828	850	0.0537303	1.34927	0	716.578	0	5.5e+007	5.5e+007	5.87246	0	0	0	0
0.073	0.338732	0.0146063	0	144.158	0	0	40.9279	0	43.2	0.0532027	0	0	0	1.78889	0	0.937935	13.1527	55.2486	373.492	0	0	0	0	0	1.87206	0	0	0	0	17.3538	61.0676	51.073	51.0729	-0.145895	0.0171389	45.9829	850	0.0543249	1.34792	0	716.621	0	5.5e+007	5.5e+007	5.88672	0	0	0	0
0.074	0.337538	0.0148835	0	144.014	0	0	40.9269	0	43.2	0.0531653	0	0	0	1.78874	0	0.938569	13.1521	55.1374	373.482	0	0	0	0	0	1.87305	0	0	0	0	17.3531	61.0686	51.074	51.0739	-0.147894	0.01711	45.9829	850	0.0549168	1.34657	0	716.664	0	5.5e+007	5.5e+007	5.90096	0	0	0	0
0.075	0.336345	0.0151612	0	143.871	0	0	40.926	0	43.2	0.053128	0	0	0	1.78859	0	0.939203	13.1515	55.0264	373.472	0	0	0	0	0	1.87404	0	0	0	0	17.3525	61.0695	51.075	51.0749	-0.149892	0.0170812	45.9829	850	0.0555062	1.34523	0	716.707	0	5.5e+007	5.5e+007	5.91519	0	0	0	0
0.076	0.335153	0.0154394	0	143.729	0	0	40.925	0	43.2	0.0530907	0	0	0	1.78844	0	0.939836	13.1508	54.9157	373.461	0	0	0	0	0	1.87502	0	0	0	0	17.3519	61.0704	51.076	51.0759	-0.151891	0.0170524	45.9829	850	0.056093	1.34388	0	716.75	0	5.5e+007	5.5e+007	5.92939	0	0	0	0
0.077	0.333964	0.0157181	0	143.586	0	0	40.924	0	43.2	0.0530534	0	0	0	1.78829	0	0.940468	13.1502	54.8051	373.451	0	0	0	0	0	1.87601	0	0	0	0	17.3512	61.0713	51.077	51.0769	-0.153889	0.0170236	45.983	850	0.0566773	1.34254	0	716.792	0	5.5e+007	5.5e+007	5.94357	0	0	0	0
0.078	0.332776	0.0159971	0	143.443	0	0	40.923	0	43.2	0.0530161	0	0	0	1.78813	0	0.941099	13.1496	54.6948	373.44	0	0	0	0	0	1.877	0	0	0	0	17.3506	61.0723	51.078	51.0779	-0.155888	0.016995	45.983	850	0.057259	1.3412	0	716.835	0	5.5e+007	5.5e+007	5.95773	0	0	0	0
0.079	0.331589	0.0162766	0	143.301	0	0	40.922	0	43.2	0.0529788	0	0	0	1.78798	0	0.94173	13.149	54.5847	373.43	0	0	0	0	0	1.87799	0	0	0	0	17.35	61.0732	51.079	51.0789	-0.157887	0.0169663	45.983	850	0.0578384	1.33986	0	716.877	0	5.5e+007	5.5e+007	5.97187	0	0	0	0
0.08	0.330404	0.0165564	0	143.159	0	0	40.921	0	43.2	0.0529416	0	0	0	1.78783	0	0.942359	13.1484	54.4748	373.42	0	0	0	0	0	1.87897	0	0	0	0	17.3493	61.0741	51.08	51.0799	-0.159885	0.0169377	45.9831	850	0.0584152	1.33852	0	716.92	0	5.5e+007	5.5e+007	5.98599	0	0	0	0
0.081	0.329221	0.0168365	0	143.017	0	0	40.92	0	43.2	0.0529044	0	0	0	1.78768	0	0.942988	13.1478	54.3651	373.41	0	0	0	0	0	1.87996	0	0	0	0	17.3487	61.075	51.081	51.0809	-0.161884	0.0169092	45.9831	850	0.0589897	1.33718	0	716.962	0	5.5e+007	5.5e+007	6.0001	0	0	0	0
0.082	0.32804	0.017117	0	142.875	0	0	40.9191	0	43.2	0.0528673	0	0	0	1.78753	0	0.943616	13.1472	54.2557	373.399	0	0	0	0	0	1.88095	0	0	0	0	17.3481	61.076	51.082	51.0819	-0.163882	0.0168807	45.9831	850	0.0595618	1.33584	0	717.004	0	5.5e+007	5.5e+007	6.01418	0	0	0	0
0.083	0.32686	0.0173978	0	142.733	0	0	40.9181	0	43.2	0.0528301	0	0	0	1.78738	0	0.944243	13.1465	54.1465	373.389	0	0	0	0	0	1.88194	0	0	0	0	17.3474	61.0769	51.083	51.0829	-0.165881	0.0168523	45.9831	850	0.0601315	1.33451	0	717.046	0	5.5e+007	5.5e+007	6.02824	0	0	0	0
0.084	0.325682	0.0176788	0	142.591	0	0	40.9171	0	43.2	0.052793	0	0	0	1.78723	0	0.944869	13.1459	54.0375	373.379	0	0	0	0	0	1.88292	0	0	0	0	17.3468	61.0778	51.084	51.0839	-0.167879	0.0168239	45.9832	850	0.060699	1.33318	0	717.088	0	5.5e+007	5.5e+007	6.04229	0	0	0	0
0.085	0.324506	0.0179601	0	142.45	0	0	40.9161	0	43.2	0.0527559	0	0	0	1.78707	0	0.945495	13.1453	53.9287	373.369	0	0	0	0	0	1.88391	0	0	0	0	17.3462	61.0788	51.085	51.0849	-0.169878	0.0167955	45.9832	850	0.0612641	1.33184	0	717.13	0	5.5e+007	5.5e+007	6.05631	0	0	0	0
0.086	0.323331	0.0182417	0	142.308	0	0	40.9151	0	43.2	0.0527188	0	0	0	1.78692	0	0.94612	13.1447	53.8201	373.358	0	0	0	0	0	1.8849	0	0	0	0	17.3455	61.0797	51.086	51.0859	-0.171876	0.0167672	45.9832	850	0.061827	1.33051	0	717.172	0	5.5e+007	5.5e+007	6.07031	0	0	0	0
0.087	0.322158	0.0185234	0	142.167	0	0	40.9141	0	43.2	0.0526818	0	0	0	1.78677	0	0.946743	13.1441	53.7118	373.348	0	0	0	0	0	1.88589	0	0	0	0	17.3449	61.0806	51.087	51.0869	-0.173875	0.016739	45.9833	850	0.0623877	1.32918	0	717.214	0	5.5e+007	5.5e+007	6.0843	0	0	0	0
0.088	0.320986	0.0188054	0	142.026	0	0	40.9131	0	43.2	0.0526448	0	0	0	1.78662	0	0.947366	13.1435	53.6036	373.338	0	0	0	0	0	1.88687	0	0	0	0	17.3443	61.0815	51.088	51.0879	-0.175874	0.0167108	45.9833	850	0.0629461	1.32785	0	717.255	0	5.5e+007	5.5e+007	6.09826	0	0	0	0
0.089	0.319817	0.0190875	0	141.885	0	0	40.9121	0	43.2	0.0526078	0	0	0	1.78647	0	0.947989	13.1429	53.4957	373.328	0	0	0	0	0	1.88786	0	0	0	0	17.3436	61.0825	51.089	51.0889	-0.177872	0.0166826	45.9833	850	0.0635024	1.32653	0	717.297	0	5.5e+007	5.5e+007	6.11221	0	0	0	0
0.09	0.318649	0.0193699	0	141.744	0	0	40.9112	0	43.2	0.0525708	0	0	0	1.78632	0	0.94861	13.1423	53.388	373.318	0	0	0	0	0	1.88885	0	0	0	0	17.343	61.0834	51.09	51.0899	-0.179871	0.0166545	45.9833	850	0.0640565	1.3252	0	717.338	0	5.5e+007	5.5e+007	6.12613	0	0	0	0
0.091	0.317482	0.0196523	0	141.603	0	0	40.9102	0	43.2	0.0525339	0	0	0	1.78616	0	0.94923	13.1417	53.2805	373.308	0	0	0	0	0	1.88984	0	0	0	0	17.3424	61.0843	51.091	51.0909	-0.181869	0.0166264	45.9834	850	0.0646084	1.32388	0	717.38	0	5.5e+007	5.5e+007	6.14004	0	0	0	0
0.092	0.316318	0.0199349	0	141.463	0	0	40.9092	0	43.2	0.052497	0	0	0	1.78601	0	0.94985	13.1411	53.1732	373.298	0	0	0	0	0	1.89082	0	0	0	0	17.3417	61.0852	51.092	51.0919	-0.183868	0.0165984	45.9834	850	0.0651583	1.32255	0	717.421	0	5.5e+007	5.5e+007	6.15393	0	0	0	0
0.093	0.315155	0.0202176	0	141.323	0	0	40.9082	0	43.2	0.0524601	0	0	0	1.78586	0	0.950469	13.1405	53.0662	373.288	0	0	0	0	0	1.89181	0	0	0	0	17.3411	61.0862	51.093	51.0929	-0.185866	0.0165704	45.9834	850	0.0657061	1.32123	0	717.462	0	5.5e+007	5.5e+007	6.1678	0	0	0	0
0.094	0.313994	0.0205005	0	141.182	0	0	40.9072	0	43.2	0.0524232	0	0	0	1.78571	0	0.951087	13.1399	52.9593	373.278	0	0	0	0	0	1.8928	0	0	0	0	17.3405	61.0871	51.094	51.0939	-0.187865	0.0165425	45.9835	850	0.0662518	1.31991	0	717.503	0	5.5e+007	5.5e+007	6.18165	0	0	0	0
0.095	0.312835	0.0207834	0	141.042	0	0	40.9062	0	43.2	0.0523864	0	0	0	1.78556	0	0.951704	13.1393	52.8527	373.268	0	0	0	0	0	1.89379	0	0	0	0	17.3398	61.088	51.095	51.0949	-0.189863	0.0165146	45.9835	850	0.0667955	1.31859	0	717.545	0	5.5e+007	5.5e+007	6.19548	0	0	0	0
0.096	0.311677	0.0210664	0	140.902	0	0	40.9052	0	43.2	0.0523495	0	0	0	1.78541	0	0.95232	13.1387	52.7463	373.258	0	0	0	0	0	1.89477	0	0	0	0	17.3392	61.0889	51.096	51.0959	-0.191862	0.0164867	45.9835	850	0.0673371	1.31727	0	717.585	0	5.5e+007	5.5e+007	6.20929	0	0	0	0
0.097	0.310521	0.0213494	0	140.762	0	0	40.9042	0	43.2	0.0523128	0	0	0	1.78525	0	0.952935	13.1381	52.6401	373.248	0	0	0	0	0	1.89576	0	0	0	0	17.3386	61.0899	51.097	51.0969	-0.193861	0.0164589	45.9835	850	0.0678768	1.31596	0	717.626	0	5.5e+007	5.5e+007	6.22308	0	0	0	0
0.098	0.309367	0.0216325	0	140.623	0	0	40.9033	0	43.2	0.052276	0	0	0	1.7851	0	0.953549	13.1375	52.5341	373.238	0	0	0	0	0	1.89675	0	0	0	0	17.3379	61.0908	51.098	51.0979	-0.195859	0.0164312	45.9836	850	0.0684145	1.31464	0	717.667	0	5.5e+007	5.5e+007	6.23685	0	0	0	0
0.099	0.308215	0.0219157	0	140.483	0	0	40.9023	0	43.2	0.0522392	0	0	0	1.78495	0	0.954163	13.1369	52.4283	373.228	0	0	0	0	0	1.89774	0	0	0	0	17.3373	61.0917	51.099	51.0989	-0.197858	0.0164035	45.9836	850	0.0689503	1.31333	0	717.708	0	5.5e+007	5.5e+007	6.2506	0	0	0	0
0.1	0.307064	0.0221988	0	140.344	0	0	40.9013	0	43.2	0.0522025	0	0	0	1.7848	0	0.954776	13.1363	52.3227	373.218	0	0	0	0	0	1.89872	0	0	0	0	17.3367	61.0926	51.1	51.0999	-0.199856	0.0163758	45.9836	850	0.0694841	1.31201	0	717.748	0	5.5e+007	5.5e+007	6.26433	0	0	0	0
[truncated: 190 more columns]
