# Supplementary material for: HEPNet: A Knowledge Base Model of Human Energy Pool Network for Predicting the Energy Availability Status of an Individual
Source: PLoS One. 2015 Jun 8;10(6):e0127918. doi: 10.1371/journal.pone.0127918 (PMC4460090; doi:10.1371/journal.pone.0127918)
Supplement: S1 Dataset — Table A_HEPNet complete set of Reactions. Table B_HEPNet compartments. Table C_Condition based reactions. Table D_Classification and complete annotation of all specied used in HEPNet. Table E_concentration references and values of HEPNet. Table F_abbreviations used in HEPNet. Table G_HEPNet species km value chart. Table H_HEPNet complete set of Reactions. Table I_0.1 sec conc variation of subtrates. Table J_HEPNet categorised species. (ZIP) [file pone.0127918.s001.zip › S1_Dataset/Table J_HEPNet categorised species.xlsx]

## Sheet: HEPNet sorted
id	name	MIRIAM[relation]	MIRIAM[datatype]	MIRIAM[id]	MIRIAM[relation]	MIRIAM[datatype]	MIRIAM[id]	MIRIAM[relation]	MIRIAM[datatype]	MIRIAM[id]	MIRIAM[relation]	MIRIAM[datatype]	MIRIAM[id]	MIRIAM[relation]	MIRIAM[datatype]	MIRIAM[id]	MIRIAM[relation]	MIRIAM[datatype]	MIRIAM[id]	MIRIAM[relation]	MIRIAM[datatype]	MIRIAM[id]	MIRIAM[relation]	MIRIAM[datatype]	MIRIAM[id]	MIRIAM[relation]	MIRIAM[datatype]	MIRIAM[id]	MIRIAM[relation]	MIRIAM[datatype]	MIRIAM[id]
s333	Mg2+	bqbiol:isVersionOf	KEGG Compound	C00305
s357	Mg2+	bqbiol:isVersionOf	KEGG Compound	C00305
s329	H+	bqbiol:isVersionOf	KEGG Compound	C00080
s361	H+	bqbiol:isVersionOf	KEGG Compound	C00080
s358	2H+	bqbiol:isVersionOf	KEGG Compound	C00080
s389	2H+	bqbiol:isVersionOf	KEGG Compound	C00080
s308	UDP-galactose1phosphate uridylyl transferase	bqbiol:isVersionOf	Enzyme Nomenclature	2.7.7.12	bqbiol:isVersionOf	KEGG Orthology	K00965	bqbiol:isVersionOf	KEGG Genes	hsa%3A2592	bqbiol:isVersionOf	UniProt	P07902	bqbiol:isVersionOf	KEGG Reaction	R00289
s13	UDP glucose4epimerase	bqbiol:isVersionOf	KEGG Orthology	K01784	bqbiol:isVersionOf	Enzyme Nomenclature	5.1.3.2	bqbiol:isVersionOf	KEGG Genes	hsa%3A2582	bqbiol:isVersionOf	UniProt	Q14376	bqbiol:isVersionOf	KEGG Reaction	R00291
s201	UDP Glucose Phosphorylase	bqbiol:isVersionOf	Enzyme Nomenclature	2.7.7.9	bqbiol:isVersionOf	KEGG Orthology	K00963	bqbiol:isVersionOf	KEGG Genes	hsa%3A7360	bqbiol:isVersionOf	UniProt	Q16851
s294	Triokinase	bqbiol:isVersionOf	Enzyme Nomenclature	2.7.1.28
s298	Trehalase	bqbiol:isVersionOf	KEGG Orthology	K01194	bqbiol:isVersionOf	KEGG Genes	hsa%3A11181	bqbiol:isVersionOf	Enzyme Nomenclature	3.2.1.28	bqbiol:isVersionOf	UniProt	O43280
s337	Transketolase	bqbiol:isVersionOf	Enzyme Nomenclature	2.2.1.1	bqbiol:isVersionOf	KEGG Orthology	K00615	bqbiol:isVersionOf	KEGG Genes	hsa%3A7086	bqbiol:isVersionOf	UniProt	P29401
s248	Transaldolase	bqbiol:isVersionOf	Enzyme Nomenclature	2.2.1.2	bqbiol:isVersionOf	KEGG Orthology	K00616	bqbiol:isVersionOf	KEGG Genes	hsa%3A6888	bqbiol:isVersionOf	UniProt	P37837
s362	Thiolase	bqbiol:isVersionOf	Enzyme Nomenclature	2.3.1.9	bqbiol:isVersionOf	KEGG Orthology	K00626	bqbiol:isVersionOf	KEGG Genes	hsa%3A38	bqbiol:isVersionOf	KEGG Genes	hsa%3A39	bqbiol:isVersionOf	UniProt	P24752	bqbiol:isVersionOf	UniProt	Q9BWD1
s283	Sucrase	bqbiol:isVersionOf	KEGG Orthology	K01203	bqbiol:isVersionOf	KEGG Genes	hsa%3A6476	bqbiol:isVersionOf	Enzyme Nomenclature	3.2.1.10	bqbiol:isVersionOf	UniProt	P14410
s26	Succinate dehydrogenase	bqbiol:isVersionOf	Enzyme Nomenclature	1.3.5.1	bqbiol:isVersionOf	KEGG Orthology	K00234	bqbiol:isVersionOf	KEGG Orthology	K00235	bqbiol:isVersionOf	KEGG Genes	hsa%3A6390	bqbiol:isVersionOf	UniProt	O14521	bqbiol:isVersionOf	UniProt	P51649
s58	S CoA synthase	bqbiol:isVersionOf	UniProt	Q9P2R7	bqbiol:isVersionOf	UniProt	P53597	bqbiol:isVersionOf	Enzyme Nomenclature	6.2.1.5	bqbiol:isVersionOf	KEGG Genes	hsa%3A8803	bqbiol:isVersionOf	KEGG Genes	ptr%3A452711	bqbiol:isVersionOf	KEGG Orthology	K01902	bqbiol:isVersionOf	KEGG Orthology	K01903
s388	QH2	bqbiol:isVersionOf	Enzyme Nomenclature	1.6.5.3	bqbiol:isVersionOf	KEGG Reaction	R02163	bqbiol:isVersionOf	UniProt	O75251	bqbiol:isVersionOf	KEGG Genes	hsa%3A374291
s267	Q
s193	Phosphopentose isomerase	bqbiol:isVersionOf	Enzyme Nomenclature	5.3.1.6	bqbiol:isVersionOf	KEGG Genes	ggo%3A101148377	bqbiol:isVersionOf	KEGG Orthology	K01807	bqbiol:isVersionOf	KEGG Reaction	R01056	bqbiol:isVersionOf	UniProt	P49247
s79	Phosphohexo isomerase	bqbiol:isVersionOf	Enzyme Nomenclature	5.3.1.9	bqbiol:isVersionOf	KEGG Orthology	K01810	bqbiol:isVersionOf	KEGG Genes	hsa%3A2821	bqbiol:isVersionOf	KEGG Reaction	R00771	bqbiol:isVersionOf	UniProt	P06744
s249	Phosphogluco mutase	bqbiol:isVersionOf	Enzyme Nomenclature	5.4.2.2	bqbiol:isVersionOf	KEGG Orthology	K01835	bqbiol:isVersionOf	KEGG Genes	hsa%3A5236	bqbiol:isVersionOf	UniProt	P36871
s45	PYRUVATE KINASE	bqbiol:isVersionOf	Enzyme Nomenclature	2.7.1.40	bqbiol:isVersionOf	UniProt	P30613	bqbiol:isVersionOf	KEGG Orthology	K00873	bqbiol:isVersionOf	KEGG Genes	hsa%3A5315	bqbiol:isVersionOf	KEGG Compound	C02601	bqbiol:isVersionOf	KEGG Reaction	R03993
s91	PYRUVATE DEHYDROGENASE	bqbiol:isVersionOf	Enzyme Nomenclature	1.2.4.1	bqbiol:isVersionOf	KEGG Orthology	K00161	bqbiol:isVersionOf	KEGG Orthology	K00162	bqbiol:isPartOf	KEGG Genes	hsa%3A5161	bqbiol:isVersionOf	KEGG Genes	hsa%3A5160	bqbiol:isVersionOf	KEGG Genes	hsa%3A5162	bqbiol:isVersionOf	UniProt	P29803	bqbiol:isVersionOf	UniProt	P08559	bqbiol:isVersionOf	UniProt	P11177
s90	PYRUVATE CARBOXYLASE	bqbiol:isVersionOf	Enzyme Nomenclature	6.4.1.1	bqbiol:isVersionOf	KEGG Orthology	K01958	bqbiol:isVersionOf	KEGG Genes	hsa%3A5091	bqbiol:isVersionOf	UniProt	P11498
s36	PHOSPHO TRIOSE ISOMERASE	bqbiol:isVersionOf	KEGG Genes	pop%3APOPTR_724697	bqbiol:isVersionOf	Enzyme Nomenclature	5.3.1.1	bqbiol:isVersionOf	UniProt	P60174
s43	PGA MUTASE	bqbiol:isVersionOf	UniProt	P15259	bqbiol:isVersionOf	UniProt	P18669	bqbiol:isVersionOf	Enzyme Nomenclature	5.4.2.11	bqbiol:isVersionOf	KEGG Orthology	K01834	bqbiol:isVersionOf	KEGG Genes	hsa%3A441531
s86	PGA KINASE	bqbiol:isVersionOf	Enzyme Nomenclature	2.7.2.3	bqbiol:isVersionOf	KEGG Orthology	K00927	bqbiol:isVersionOf	KEGG Genes	hsa%3A5230	bqbiol:isVersionOf	KEGG Genes	hsa%3A5232	bqbiol:isVersionOf	UniProt	P07205	bqbiol:isVersionOf	UniProt	P00558
s88	PEP CARBOXYKINASE	bqbiol:isVersionOf	Enzyme Nomenclature	4.1.1.32	bqbiol:isVersionOf	KEGG Orthology	K01596	bqbiol:isVersionOf	KEGG Genes	hsa%3A5106	bqbiol:isVersionOf	KEGG Genes	hsa%3A5105	bqbiol:isVersionOf	UniProt	P35558
s28	Malate dehydrogenase	bqbiol:isVersionOf	UniProt	P40926	bqbiol:isVersionOf	Enzyme Nomenclature	1.1.1.37	bqbiol:isVersionOf	KEGG Orthology	K00024	bqbiol:isVersionOf	KEGG Orthology	K00025	bqbiol:isVersionOf	KEGG Orthology	K00026	bqbiol:isVersionOf	KEGG Genes	hsa%3A4190	bqbiol:isVersionOf	KEGG Genes	hsa%3A4191
s189	Lactonase	bqbiol:isVersionOf	Enzyme Nomenclature	3.1.1.17	bqbiol:isVersionOf	KEGG Orthology	K01053	bqbiol:isVersionOf	KEGG Genes	hsa%3A9104	bqbiol:isVersionOf	UniProt	Q15493
s56	Isocitrate dehydrogenase	bqbiol:isVersionOf	Enzyme Nomenclature	1.1.1.41	bqbiol:isVersionOf	UniProt	O75874	bqbiol:isVersionOf	KEGG Orthology	K00030	bqbiol:isVersionOf	KEGG Genes	hsa%3A3421	bqbiol:isVersionOf	KEGG Compound	C04125	bqbiol:isVersionOf	KEGG Reaction	R04401
s16	Hexokinase	bqbiol:isVersionOf	Enzyme Nomenclature	2.7.1.1	bqbiol:isVersionOf	UniProt	P52789	bqbiol:isVersionOf	UniProt	P19367	bqbiol:isVersionOf	KEGG Orthology	K00844	bqbiol:isVersionOf	KEGG Genes	hsa%3A80201
s327	HMG-CoA Synthase	bqbiol:isVersionOf	Enzyme Nomenclature	2.3.3.10	bqbiol:isVersionOf	KEGG Orthology	K01641	bqbiol:isVersionOf	KEGG Genes	hsa%3A3157	bqbiol:isVersionOf	KEGG Genes	hsa%3A3158	bqbiol:isVersionOf	UniProt	P54868	bqbiol:isVersionOf	UniProt	Q01581
s255	Glygogen Phosphorylase	bqbiol:isVersionOf	Enzyme Nomenclature	2.4.1.1	bqbiol:isVersionOf	KEGG Orthology	K16153	bqmodel:is	KEGG Genes	hsa%3A5836	bqmodel:is	KEGG Genes	hsa%3A5837	bqmodel:is	KEGG Genes	hsa%3A5834	bqbiol:isVersionOf	KEGG Reaction	R00076	bqbiol:isVersionOf	KEGG Reaction	R00077	bqbiol:isVersionOf	UniProt	P06737	bqbiol:isVersionOf	UniProt	P11217	bqbiol:isVersionOf	UniProt	P11216
s250	Glycosyl-4,6-Transferase	bqbiol:isVersionOf	Enzyme Nomenclature	2.4.1.24
s203	Glycosyl transferase	bqbiol:isVersionOf	Enzyme Nomenclature	2.4.1.102	bqbiol:isVersionOf	KEGG Genes	hsa%3A2650	bqbiol:isVersionOf	KEGG Orthology	K00727	bqbiol:isVersionOf	UniProt	Q02742
s251	Glycogen phosphorylase	bqbiol:isVersionOf	Enzyme Nomenclature	2.4.1.1	bqbiol:isVersionOf	KEGG Orthology	K16153	bqbiol:isVersionOf	KEGG Genes	hsa%3A5836	bqbiol:isVersionOf	KEGG Genes	hsa%3A5837	bqbiol:isVersionOf	KEGG Genes	hsa%3A5834	bqbiol:isVersionOf	KEGG Reaction	R00076	bqbiol:isVersionOf	KEGG Reaction	R00077	bqbiol:isVersionOf	UniProt	P06737	bqbiol:isVersionOf	UniProt	P11217	bqbiol:isVersionOf	UniProt	P11216
s336	Glycogen Synthase	bqbiol:isVersionOf	Enzyme Nomenclature	2.4.1.11	bqbiol:isVersionOf	KEGG Orthology	K00693	bqbiol:isVersionOf	KEGG Genes	hsa%3A2997	bqbiol:isVersionOf	KEGG Compound	C03185	bqbiol:isVersionOf	KEGG Compound	C03186	bqbiol:isVersionOf	KEGG Reaction	R04156	bqbiol:isVersionOf	UniProt	P13807
s340	Glutamine	bqbiol:isVersionOf	KEGG Compound	C00064
s378	Glutamine	bqbiol:isVersionOf	KEGG Compound	C00064
s18	Glutaminase
s341	Glutamate	bqbiol:isVersionOf	KEGG Compound	C00025
s379	Glutamate	bqbiol:isVersionOf	KEGG Compound	C00025
s305	Galactokinase	bqbiol:isVersionOf	Enzyme Nomenclature	2.7.1.6	bqbiol:isVersionOf	KEGG Orthology	K00849	bqbiol:isVersionOf	KEGG Genes	hsa%3A2584	bqbiol:isVersionOf	KEGG Genes	hsa%3A2585	bqbiol:isVersionOf	UniProt	Q01415	bqbiol:isVersionOf	UniProt	P51570
s186	G6PDehydrogenase	bqbiol:isVersionOf	UniProt	P11413	bqbiol:isVersionOf	KEGG Orthology	K00036	bqbiol:isVersionOf	Enzyme Nomenclature	1.1.1.49	bqbiol:isVersionOf	KEGG Genes	hsa%3A2539
s85	G3P DEHYDROGENASE	bqbiol:isVersionOf	Enzyme Nomenclature	1.2.1.12	bqbiol:isVersionOf	KEGG Genes	hsa%3A2597	bqbiol:isVersionOf	KEGG Orthology	K00134	bqbiol:isVersionOf	UniProt	O14556
s77	G-6-P Phosphatase	bqbiol:isVersionOf	Enzyme Nomenclature	3.1.3.9	bqbiol:isVersionOf	KEGG Orthology	K01084	bqbiol:isVersionOf	KEGG Genes	hsa%3A57818	bqbiol:isVersionOf	UniProt	P35575
s27	Fumarase	bqbiol:isVersionOf	Enzyme Nomenclature	4.2.1.2	bqbiol:isVersionOf	KEGG Genes	bmy%3ABm1_47480	bqbiol:isVersionOf	UniProt	P07954
s287	Fructokinase	bqbiol:isVersionOf	KEGG Orthology	K00850	bqbiol:isVersionOf	KEGG Genes	hsa%3A5213	bqbiol:isVersionOf	Enzyme Nomenclature	2.7.1.11	bqbiol:isVersionOf	UniProt	P08237
s374	FeS	bqbiol:isVersionOf	UniProt	P07332	bqbiol:isVersionOf	KEGG Orthology	K07527	bqbiol:isVersionOf	KEGG Genes	hsa%3A2242	bqbiol:isVersionOf	Enzyme Nomenclature	2.7.10.2
s377	FeS	bqbiol:isVersionOf	Enzyme Nomenclature	2.7.10.2	bqbiol:isVersionOf	UniProt	P07332	bqbiol:isVersionOf	KEGG Genes	hsa%3A2242	bqbiol:isVersionOf	KEGG Orthology	K07527
s269	FMN	bqbiol:isVersionOf	KEGG Compound	C00061
s31	F1,6BISPHOSPHATASE	bqbiol:isVersionOf	KEGG Orthology	K02446	bqbiol:isVersionOf	KEGG Orthology	K03841	bqbiol:isVersionOf	KEGG Orthology	K04041	bqbiol:isVersionOf	KEGG Genes	hsa%3A2203	bqbiol:isVersionOf	KEGG Genes	hsa%3A8789	bqbiol:isVersionOf	Enzyme Nomenclature	3.1.3.11	bqbiol:isVersionOf	UniProt	P09467	bqbiol:isVersionOf	UniProt	O00757
s194	Epimerase	bqbiol:isVersionOf	Enzyme Nomenclature	5.1.3.2	bqbiol:isVersionOf	KEGG Orthology	K01784	bqbiol:isVersionOf	KEGG Genes	hsa%3A2582	bqbiol:isVersionOf	KEGG Reaction	R00291	bqbiol:isVersionOf	UniProt	Q14376
s365	Enoyl-CoA hydratase	bqbiol:isVersionOf	Enzyme Nomenclature	4.2.1.17	bqbiol:isVersionOf	KEGG Orthology	K07511	bqbiol:isVersionOf	KEGG Genes	hsa%3A1892	bqbiol:isVersionOf	UniProt	P30084
s87	ENOLASE	bqbiol:isVersionOf	Enzyme Nomenclature	4.2.1.11	bqbiol:isVersionOf	KEGG Orthology	K01689	bqbiol:isVersionOf	KEGG Genes	hsa%3A2027	bqbiol:isVersionOf	UniProt	P13929	bqbiol:isVersionOf	UniProt	P09104	bqbiol:isVersionOf	UniProt	P06733
s330	D Betahydroxybutyrate dehydrogenase	bqbiol:isVersionOf	Enzyme Nomenclature	1.1.1.30	bqbiol:isVersionOf	KEGG Orthology	K00019	bqbiol:isVersionOf	KEGG Genes	hsa%3A56898	bqbiol:isVersionOf	UniProt	Q9BUT1	bqbiol:isVersionOf	KEGG Genes	hsa%3A622	bqbiol:isVersionOf	UniProt	Q02338
s265	Cyb
s258	Cya-a3	bqbiol:isVersionOf	Enzyme Nomenclature	4.6.1.1	bqbiol:isVersionOf	KEGG Orthology	K01768	bqbiol:isVersionOf	KEGG Genes	hsa%3A109	bqbiol:isVersionOf	UniProt	O60266	bqbiol:isVersionOf	KEGG Compound	C16088	bqbiol:isVersionOf	KEGG Compound	C16089
s263	CyC2
s262	CyC	bqbiol:isVersionOf	UniProt	Q8ND76	bqbiol:isVersionOf	KEGG Genes	hsa%3A219771
s54	Citrate Synthase	bqbiol:isVersionOf	KEGG Orthology	K01647	bqbiol:isVersionOf	KEGG Genes	hsa%3A1431	bqbiol:isVersionOf	Enzyme Nomenclature	2.3.3.1	bqbiol:isVersionOf	UniProt	P53396
s41	Carbamoyl phosphate synthetase I	bqbiol:isVersionOf	UniProt	P31327	bqbiol:isVersionOf	Enzyme Nomenclature	6.3.5.5	bqbiol:isVersionOf	KEGG Genes	hsa%3A790
s124	CPT2
s123	CPT1
s122	CAC	bqbiol:isVersionOf	KEGG Compound	C01470
s366	Beta-hydroxyacyl-CoA dehydrogenase	bqbiol:isVersionOf	Enzyme Nomenclature	1.1.1.211
s332	Beta-KetoacylCoA dehydrogenase	bqbiol:isVersionOf	Enzyme Nomenclature	1.1.1.211
s24	Aspartate aminotransferase	bqbiol:isVersionOf	UniProt	P00505	bqbiol:isVersionOf	Enzyme Nomenclature	2.6.1.1	bqbiol:isVersionOf	KEGG Orthology	K00811	bqbiol:isVersionOf	KEGG Genes	hsa%3A2806	bqbiol:isVersionOf	KEGG Reaction	R00355
s23	Aspartate	bqbiol:isVersionOf	KEGG Compound	C00049
s12	Amino acids
s254	Alpha1,6-Glycosidase	bqbiol:isVersionOf	Enzyme Nomenclature	3.2.1.33	bqbiol:isVersionOf	KEGG Reaction	R02109	bqbiol:isVersionOf	KEGG Reaction	R06158	bqbiol:isVersionOf	KEGG Orthology	K01196	bqbiol:isVersionOf	KEGG Genes	hsa%3A178	bqbiol:isVersionOf	UniProt	P35573
s57	Alpha-KG dehydrgenase complex	bqbiol:isVersionOf	Enzyme Nomenclature	1.2.4.2	bqbiol:isVersionOf	KEGG Genes	hsa%3A4967
s291	Aldolase	bqbiol:isVersionOf	KEGG Genes	hsa%3A6888	bqbiol:isVersionOf	Enzyme Nomenclature	2.2.1.2	bqbiol:isVersionOf	UniProt	P37837	bqbiol:isVersionOf	KEGG Orthology	K00616
s14	Alanine	bqbiol:isVersionOf	KEGG Compound	C00041
s364	Acyl-CoA dehydrogenase	bqbiol:isVersionOf	Enzyme Nomenclature	1.1.1.35	bqbiol:isVersionOf	KEGG Orthology	K00022	bqbiol:isVersionOf	KEGG Genes	hsa%3A3033	bqbiol:isVersionOf	UniProt	Q16836
s354	Aconitase	bqbiol:isVersionOf	Enzyme Nomenclature	4.2.1.3	bqbiol:isVersionOf	KEGG Orthology	K01681	bqbiol:isVersionOf	KEGG Genes	hsa%3A50	bqbiol:isVersionOf	KEGG Genes	hsa%3A48	bqbiol:isVersionOf	UniProt	Q99798	bqbiol:isVersionOf	UniProt	P21399
s328	Acetoacetate Decarboxylase	bqbiol:isVersionOf	Enzyme Nomenclature	4.1.1.4	bqbiol:isVersionOf	KEGG Orthology	K01574
s192	6PGluconate dehydrogenase	bqbiol:isVersionOf	Enzyme Nomenclature	1.1.1.44	bqbiol:isVersionOf	KEGG Orthology	K00033	bqbiol:isVersionOf	KEGG Genes	hsa%3A5226	bqbiol:isVersionOf	UniProt	P52209
s259	2e	bqbiol:isVersionOf	KEGG Genes	hsa%3A6704	bqbiol:isVersionOf	UniProt	P22531
s4	cis-Aconitate	bqbiol:isVersionOf	KEGG Compound	C00417
s136	car_mat
s188	Xylulose5P	bqbiol:isVersionOf	KEGG Compound	C03291
s253	Unbranched alpha(1,4)polymer
s49	UREA	bqbiol:isVersionOf	KEGG Compound	C00086
s335	UDP-Glucose	bqbiol:isVersionOf	KEGG Compound	C00029
s199	UDP	bqbiol:isVersionOf	KEGG Compound	C00015
s292	Triglyceride	bqbiol:isVersionOf	KEGG Compound	C00422
s297	Trehalose	bqbiol:isVersionOf	KEGG Compound	C01083
s94	TPP	bqbiol:isVersionOf	KEGG Compound	C00068
s284	Sucrose	bqbiol:isVersionOf	KEGG Compound	C00089
s7	Succinate	bqbiol:isVersionOf	KEGG Compound	C00042
s244	Sedoheptulase7P	bqbiol:isVersionOf	KEGG Compound	C05382
s6	S CoA	bqbiol:isVersionOf	KEGG Compound	C00091
s187	Ribose5P	bqbiol:isVersionOf	KEGG Compound	C00117
s11	Pyruvate	bqbiol:isVersionOf	KEGG Compound	C00022
s44	Pi
s344	Pi
s200	PPi	bqbiol:isVersionOf	KEGG Compound	C00013
s363	PPi	bqbiol:isVersionOf	KEGG Compound	C00013
s10	PEP	bqbiol:isVersionOf	KEGG Compound	C00074
s34	Ornithine	bqbiol:isVersionOf	KEGG Compound	C00077
s81	OXALOACETATE	bqbiol:isVersionOf	KEGG Compound	C00036
s50	OAA	bqbiol:isVersionOf	KEGG Compound	C00036
s190	NAPDH	bqbiol:isVersionOf	KEGG Compound	C00005
s185	NADPH
s334	NADP+	bqbiol:isVersionOf	KEGG Compound	C00006
s67	NADH	bqbiol:isVersionOf	KEGG Compound	C00004
s351	NADH	bqbiol:isVersionOf	KEGG Compound	C00004
s381	NADH	bqbiol:isVersionOf	KEGG Compound	C00004
s93	NAD+	bqbiol:isVersionOf	KEGG Compound	C00003
s355	NAD+	bqbiol:isVersionOf	KEGG Compound	C00003
s9	Malate	bqbiol:isVersionOf	KEGG Compound	C00711
s252	Limit Dextrin	bqbiol:isVersionOf	KEGG Compound	C02049
s307	Lactose	bqbiol:isVersionOf	KEGG Compound	C01970
s296	Lactate	bqbiol:isVersionOf	KEGG Compound	C00186
s95	LIPOATE
s52	Isocitrate	bqbiol:isVersionOf	KEGG Compound	C00311
s322	HMGCoA	bqbiol:isVersionOf	KEGG Compound	C00356
s25	HCO3-+ NH4+	bqbiol:isVersionOf	KEGG Compound	C00288	bqbiol:isVersionOf	KEGG Compound	C01342
s64	H2O	bqbiol:isVersionOf	KEGG Compound	C00001
s347	H2O	bqbiol:isVersionOf	KEGG Compound	C00001
s32	H20	bqbiol:isVersionOf	KEGG Compound	C00001
s197	Glycogen Primer
s198	Glycogen	bqbiol:isVersionOf	KEGG Compound	C00182
s51	Glycerol3P	bqbiol:isVersionOf	KEGG Compound	C00093
s293	Glyceraldehyde	bqbiol:isVersionOf	KEGG Compound	C00577
s71	Glucose	bqbiol:isVersionOf	KEGG Compound	C00031
s302	Galactose1P	bqbiol:isVersionOf	KEGG Compound	C00446
s306	Galactose	bqbiol:isVersionOf	KEGG Compound	C00124
s48	GTP	bqbiol:isVersionOf	KEGG Compound	C00044
s241	GDP	bqbiol:isVersionOf	KEGG Compound	C00035
s352	GDP	bqbiol:isVersionOf	KEGG Compound	C00035
s35	GA3P	bqbiol:isVersionOf	KEGG Compound	C00118
s234	G6P	bqbiol:isVersionOf	KEGG Compound	C00092
s195	G1P	bqbiol:isVersionOf	KEGG Compound	C00103
s40	Fumarate	bqbiol:isVersionOf	KEGG Compound	C00122
s286	Fructose	bqbiol:isVersionOf	KEGG Compound	C00085
s353	FADH2	bqbiol:isVersionOf	KEGG Compound	C01352
s356	FAD	bqbiol:isVersionOf	KEGG Compound	C00016
s53	FA	bqbiol:isVersionOf	KEGG Compound	C00061
s3	F6P	bqbiol:isVersionOf	KEGG Compound	C00085
s285	F1P	bqbiol:isVersionOf	KEGG Compound	C01094
s73	F1,6P	bqbiol:isVersionOf	KEGG Compound	C00354
s247	Erythrose4P	bqbiol:isVersionOf	KEGG Compound	C00279
s82	DHAP	bqbiol:isVersionOf	KEGG Compound	C00111
s183	D-Ribulose5P	bqbiol:isVersionOf	KEGG Compound	C00199
s325	D-Beta-Hydroxybutyrate	bqbiol:isVersionOf	KEGG Compound	C05984
s238	CoA-SH	bqbiol:isVersionOf	KEGG Compound	C00010
s350	CoA-SH	bqbiol:isVersionOf	KEGG Compound	C00010
s92	Co-Ash	bqbiol:isVersionOf	KEGG Compound	C00010
s38	Citrullyl AMP intermediate
s342	Citrulline	bqbiol:isVersionOf	KEGG Compound	C00327
s2	Citrate	bqbiol:isVersionOf	KEGG Compound	C00158
s126	Carnitine_cyt	bqbiol:isVersionOf	KEGG Compound	C00318
s33	Carbamoyl phosphate	bqbiol:isVersionOf	KEGG Compound	C00169
s237	CO2	bqbiol:isVersionOf	KEGG Compound	C00011
s349	CO2	bqbiol:isVersionOf	KEGG Compound	C00011
s109	C8Acyl-CoA	bqbiol:isVersionOf	KEGG Compound	C00040
s112	C8 L-3-hydroxyacyl-CoA	bqbiol:isVersionOf	KEGG Compound	C00640
s111	C8 Ketoacyl-CoA
s113	C8 2-trans-enoyl-CoA	bqbiol:isVersionOf	KEGG Compound	C03221
s110	C6Acyl-CoA	bqbiol:isVersionOf	KEGG Compound	C00040
s115	C6 L-3-hydroxyacyl-CoA	bqbiol:isVersionOf	KEGG Compound	C00640
s116	C6 Ketoacyl-CoA
s114	C6 2-trans-enoyl-CoA	bqbiol:isVersionOf	KEGG Compound	C03221
s117	C4Acyl-CoA	bqbiol:isVersionOf	KEGG Compound	C00040
s120	C4 L-3-hydroxyacyl-CoA	bqbiol:isVersionOf	KEGG Compound	C00640
s119	C4 Ketoacyl-CoA
s121	C4 2-trans-enoyl-CoA	bqbiol:isVersionOf	KEGG Compound	C00658
s127	C22car_ims
s367	C22car_ims
s15	C22Acyl-CoA	bqbiol:isVersionOf	KEGG Compound	C00040
s22	C22 L-3-hydroxyacyl-CoA	bqbiol:isVersionOf	KEGG Compound	C00640
s37	C22 Ketoacyl-CoA
s125	C22 AcylCoA_cyt
s19	C22 2-trans-enoyl-CoA	bqbiol:isVersionOf	KEGG Compound	C03221
s129	C20car_ims
s371	C20car_ims
s42	C20Acyl-CoA	bqbiol:isVersionOf	KEGG Compound	C00040
s68	C20 L-3-hydroxyacyl-CoA	bqbiol:isVersionOf	KEGG Compound	C00640
s66	C20 Ketoacyl-CoA
s128	C20 AcylCoA_cyt
s69	C20 2-trans-enoyl-CoA	bqbiol:isVersionOf	KEGG Compound	C03221
s131	C18car_ims
s370	C18car_ims
s65	C18Acyl-CoA	bqbiol:isVersionOf	KEGG Compound	C00040
s72	C18 L-3-hydroxyacyl-CoA	bqbiol:isVersionOf	KEGG Compound	C00640
s80	C18 Ketoacyl-CoA
s130	C18 AcylCoA_cyt
s70	C18 2-trans-enoyl-CoA	bqbiol:isVersionOf	KEGG Compound	C03221
s133	C16car_ims
s369	C16car_ims
s83	C16Acyl-CoA	bqbiol:isVersionOf	KEGG Compound	C00040
s96	C16 L-3-hydroxyacyl-CoA	bqbiol:isVersionOf	KEGG Compound	C00640
s89	C16 Ketoacyl-CoA
s132	C16 AcylCoA_cyt
s97	C16 2-trans-enoyl-CoA	bqbiol:isVersionOf	KEGG Compound	C03221
s135	C14car_ims
s368	C14car_ims
s84	C14Acyl-CoA	bqbiol:isVersionOf	KEGG Compound	C00040
s99	C14 L-3-hydroxyacyl-CoA	bqbiol:isVersionOf	KEGG Compound	C00640
s100	C14 Ketoacyl-CoA
s134	C14 AcylCoA_cyt
s98	C14 2-trans-enoyl-CoA	bqbiol:isVersionOf	KEGG Compound	C03221
s101	C12Acyl-CoA	bqbiol:isVersionOf	KEGG Compound	C00040
s104	C12 L-3-hydroxyacyl-CoA	bqbiol:isVersionOf	KEGG Compound	C00640
s103	C12 Ketoacyl-CoA
s105	C12 2-trans-enoyl-CoA	bqbiol:isVersionOf	KEGG Compound	C03221
s102	C10Acyl-CoA	bqbiol:isVersionOf	KEGG Compound	C00040
s107	C10 L-3-hydroxyacyl-CoA	bqbiol:isVersionOf	KEGG Compound	C00640
s108	C10 Ketoacyl-CoA
s106	C10 2-trans-enoyl-CoA	bqbiol:isVersionOf	KEGG Compound	C03221
s39	Arginosuccinate	bqbiol:isVersionOf	KEGG Compound	C03406
s343	Arginine	bqbiol:isVersionOf	KEGG Compound	C00062
s5	Alpha-KG	bqbiol:isVersionOf	KEGG Compound	C00026
s17	Alpha keto acid	bqbiol:isVersionOf	KEGG Compound	C00026
s21	Alpha KG	bqbiol:isVersionOf	KEGG Compound	C00026
s326	AcetylCoA	bqbiol:isVersionOf	KEGG Compound	C00024
s324	Acetone	bqbiol:isVersionOf	KEGG Compound	C00207
s321	AcetoacetylCoA	bqbiol:isVersionOf	KEGG Compound	C00332
s323	Acetoacetate	bqbiol:isVersionOf	KEGG Compound	C00164
s63	ATP	bqbiol:isVersionOf	KEGG Compound	C00002
s345	ATP	bqbiol:isVersionOf	KEGG Compound	C00002
s47	AMP	bqbiol:isVersionOf	KEGG Compound	C00020
s46	ADP	bqbiol:isVersionOf	KEGG Compound	C00008
s346	ADP	bqbiol:isVersionOf	KEGG Compound	C00008
s348	A CoA	bqbiol:isVersionOf	KEGG Compound	C00008
s182	6PGluconate	bqbiol:isVersionOf	KEGG Compound	C00345
s181	6PGDL
s8	3-PGA
s300	2NADH	bqbiol:isVersionOf	KEGG Compound	C00004
s301	2NAD+	bqbiol:isVersionOf	KEGG Compound	C00003
s29	2ATP	bqbiol:isVersionOf	KEGG Compound	C00002
s30	2ADP
s75	2-PGA	bqbiol:isVersionOf	KEGG Compound	C16658
s256	1/2O2	bqbiol:isVersionOf	KEGG Compound	C00007
s74	1,3-BiPGA

## Sheet: enzymes and proteins
id	name	MIRIAM[relation]	MIRIAM[datatype]	MIRIAM[id]	MIRIAM[relation]	MIRIAM[datatype]	MIRIAM[id]	MIRIAM[relation]	MIRIAM[datatype]	MIRIAM[id]	MIRIAM[relation]	MIRIAM[datatype]	MIRIAM[id]	MIRIAM[relation]	MIRIAM[datatype]	MIRIAM[id]	MIRIAM[relation]	MIRIAM[datatype]	MIRIAM[id]	MIRIAM[relation]	MIRIAM[datatype]	MIRIAM[id]	MIRIAM[relation]	MIRIAM[datatype]	MIRIAM[id]	MIRIAM[relation]	MIRIAM[datatype]	MIRIAM[id]	MIRIAM[relation]	MIRIAM[datatype]	MIRIAM[id]
s308	UDP-galactose1phosphate uridylyl transferase	bqbiol:isVersionOf	Enzyme Nomenclature	2.7.7.12	bqbiol:isVersionOf	KEGG Orthology	K00965	bqbiol:isVersionOf	KEGG Genes	hsa%3A2592	bqbiol:isVersionOf	UniProt	P07902	bqbiol:isVersionOf	KEGG Reaction	R00289
s13	UDP glucose4epimerase	bqbiol:isVersionOf	KEGG Orthology	K01784	bqbiol:isVersionOf	Enzyme Nomenclature	5.1.3.2	bqbiol:isVersionOf	KEGG Genes	hsa%3A2582	bqbiol:isVersionOf	UniProt	Q14376	bqbiol:isVersionOf	KEGG Reaction	R00291
s201	UDP Glucose Phosphorylase	bqbiol:isVersionOf	Enzyme Nomenclature	2.7.7.9	bqbiol:isVersionOf	KEGG Orthology	K00963	bqbiol:isVersionOf	KEGG Genes	hsa%3A7360	bqbiol:isVersionOf	UniProt	Q16851
s294	Triokinase	bqbiol:isVersionOf	Enzyme Nomenclature	2.7.1.28
s298	Trehalase	bqbiol:isVersionOf	KEGG Orthology	K01194	bqbiol:isVersionOf	KEGG Genes	hsa%3A11181	bqbiol:isVersionOf	Enzyme Nomenclature	3.2.1.28	bqbiol:isVersionOf	UniProt	O43280
s337	Transketolase	bqbiol:isVersionOf	Enzyme Nomenclature	2.2.1.1	bqbiol:isVersionOf	KEGG Orthology	K00615	bqbiol:isVersionOf	KEGG Genes	hsa%3A7086	bqbiol:isVersionOf	UniProt	P29401
s248	Transaldolase	bqbiol:isVersionOf	Enzyme Nomenclature	2.2.1.2	bqbiol:isVersionOf	KEGG Orthology	K00616	bqbiol:isVersionOf	KEGG Genes	hsa%3A6888	bqbiol:isVersionOf	UniProt	P37837
s362	Thiolase	bqbiol:isVersionOf	Enzyme Nomenclature	2.3.1.9	bqbiol:isVersionOf	KEGG Orthology	K00626	bqbiol:isVersionOf	KEGG Genes	hsa%3A38	bqbiol:isVersionOf	KEGG Genes	hsa%3A39	bqbiol:isVersionOf	UniProt	P24752	bqbiol:isVersionOf	UniProt	Q9BWD1
s283	Sucrase	bqbiol:isVersionOf	KEGG Orthology	K01203	bqbiol:isVersionOf	KEGG Genes	hsa%3A6476	bqbiol:isVersionOf	Enzyme Nomenclature	3.2.1.10	bqbiol:isVersionOf	UniProt	P14410
s26	Succinate dehydrogenase	bqbiol:isVersionOf	Enzyme Nomenclature	1.3.5.1	bqbiol:isVersionOf	KEGG Orthology	K00234	bqbiol:isVersionOf	KEGG Orthology	K00235	bqbiol:isVersionOf	KEGG Genes	hsa%3A6390	bqbiol:isVersionOf	UniProt	O14521	bqbiol:isVersionOf	UniProt	P51649
s58	S CoA synthase	bqbiol:isVersionOf	UniProt	Q9P2R7	bqbiol:isVersionOf	UniProt	P53597	bqbiol:isVersionOf	Enzyme Nomenclature	6.2.1.5	bqbiol:isVersionOf	KEGG Genes	hsa%3A8803	bqbiol:isVersionOf	KEGG Genes	ptr%3A452711	bqbiol:isVersionOf	KEGG Orthology	K01902	bqbiol:isVersionOf	KEGG Orthology	K01903
s388	QH2	bqbiol:isVersionOf	Enzyme Nomenclature	1.6.5.3	bqbiol:isVersionOf	KEGG Reaction	R02163	bqbiol:isVersionOf	UniProt	O75251	bqbiol:isVersionOf	KEGG Genes	hsa%3A374291
s267	Q
s193	Phosphopentose isomerase	bqbiol:isVersionOf	Enzyme Nomenclature	5.3.1.6	bqbiol:isVersionOf	KEGG Genes	ggo%3A101148377	bqbiol:isVersionOf	KEGG Orthology	K01807	bqbiol:isVersionOf	KEGG Reaction	R01056	bqbiol:isVersionOf	UniProt	P49247
s79	Phosphohexo isomerase	bqbiol:isVersionOf	Enzyme Nomenclature	5.3.1.9	bqbiol:isVersionOf	KEGG Orthology	K01810	bqbiol:isVersionOf	KEGG Genes	hsa%3A2821	bqbiol:isVersionOf	KEGG Reaction	R00771	bqbiol:isVersionOf	UniProt	P06744
s249	Phosphogluco mutase	bqbiol:isVersionOf	Enzyme Nomenclature	5.4.2.2	bqbiol:isVersionOf	KEGG Orthology	K01835	bqbiol:isVersionOf	KEGG Genes	hsa%3A5236	bqbiol:isVersionOf	UniProt	P36871
s45	PYRUVATE KINASE	bqbiol:isVersionOf	Enzyme Nomenclature	2.7.1.40	bqbiol:isVersionOf	UniProt	P30613	bqbiol:isVersionOf	KEGG Orthology	K00873	bqbiol:isVersionOf	KEGG Genes	hsa%3A5315	bqbiol:isVersionOf	KEGG Compound	C02601	bqbiol:isVersionOf	KEGG Reaction	R03993
s91	PYRUVATE DEHYDROGENASE	bqbiol:isVersionOf	Enzyme Nomenclature	1.2.4.1	bqbiol:isVersionOf	KEGG Orthology	K00161	bqbiol:isVersionOf	KEGG Orthology	K00162	bqbiol:isPartOf	KEGG Genes	hsa%3A5161	bqbiol:isVersionOf	KEGG Genes	hsa%3A5160	bqbiol:isVersionOf	KEGG Genes	hsa%3A5162	bqbiol:isVersionOf	UniProt	P29803	bqbiol:isVersionOf	UniProt	P08559	bqbiol:isVersionOf	UniProt	P11177
s90	PYRUVATE CARBOXYLASE	bqbiol:isVersionOf	Enzyme Nomenclature	6.4.1.1	bqbiol:isVersionOf	KEGG Orthology	K01958	bqbiol:isVersionOf	KEGG Genes	hsa%3A5091	bqbiol:isVersionOf	UniProt	P11498
s36	PHOSPHO TRIOSE ISOMERASE	bqbiol:isVersionOf	KEGG Genes	pop%3APOPTR_724697	bqbiol:isVersionOf	Enzyme Nomenclature	5.3.1.1	bqbiol:isVersionOf	UniProt	P60174
s43	PGA MUTASE	bqbiol:isVersionOf	UniProt	P15259	bqbiol:isVersionOf	UniProt	P18669	bqbiol:isVersionOf	Enzyme Nomenclature	5.4.2.11	bqbiol:isVersionOf	KEGG Orthology	K01834	bqbiol:isVersionOf	KEGG Genes	hsa%3A441531
s86	PGA KINASE	bqbiol:isVersionOf	Enzyme Nomenclature	2.7.2.3	bqbiol:isVersionOf	KEGG Orthology	K00927	bqbiol:isVersionOf	KEGG Genes	hsa%3A5230	bqbiol:isVersionOf	KEGG Genes	hsa%3A5232	bqbiol:isVersionOf	UniProt	P07205	bqbiol:isVersionOf	UniProt	P00558
s88	PEP CARBOXYKINASE	bqbiol:isVersionOf	Enzyme Nomenclature	4.1.1.32	bqbiol:isVersionOf	KEGG Orthology	K01596	bqbiol:isVersionOf	KEGG Genes	hsa%3A5106	bqbiol:isVersionOf	KEGG Genes	hsa%3A5105	bqbiol:isVersionOf	UniProt	P35558
s28	Malate dehydrogenase	bqbiol:isVersionOf	UniProt	P40926	bqbiol:isVersionOf	Enzyme Nomenclature	1.1.1.37	bqbiol:isVersionOf	KEGG Orthology	K00024	bqbiol:isVersionOf	KEGG Orthology	K00025	bqbiol:isVersionOf	KEGG Orthology	K00026	bqbiol:isVersionOf	KEGG Genes	hsa%3A4190	bqbiol:isVersionOf	KEGG Genes	hsa%3A4191
s189	Lactonase	bqbiol:isVersionOf	Enzyme Nomenclature	3.1.1.17	bqbiol:isVersionOf	KEGG Orthology	K01053	bqbiol:isVersionOf	KEGG Genes	hsa%3A9104	bqbiol:isVersionOf	UniProt	Q15493
s56	Isocitrate dehydrogenase	bqbiol:isVersionOf	Enzyme Nomenclature	1.1.1.41	bqbiol:isVersionOf	UniProt	O75874	bqbiol:isVersionOf	KEGG Orthology	K00030	bqbiol:isVersionOf	KEGG Genes	hsa%3A3421	bqbiol:isVersionOf	KEGG Compound	C04125	bqbiol:isVersionOf	KEGG Reaction	R04401
s16	Hexokinase	bqbiol:isVersionOf	Enzyme Nomenclature	2.7.1.1	bqbiol:isVersionOf	UniProt	P52789	bqbiol:isVersionOf	UniProt	P19367	bqbiol:isVersionOf	KEGG Orthology	K00844	bqbiol:isVersionOf	KEGG Genes	hsa%3A80201
s327	HMG-CoA Synthase	bqbiol:isVersionOf	Enzyme Nomenclature	2.3.3.10	bqbiol:isVersionOf	KEGG Orthology	K01641	bqbiol:isVersionOf	KEGG Genes	hsa%3A3157	bqbiol:isVersionOf	KEGG Genes	hsa%3A3158	bqbiol:isVersionOf	UniProt	P54868	bqbiol:isVersionOf	UniProt	Q01581
s255	Glygogen Phosphorylase	bqbiol:isVersionOf	Enzyme Nomenclature	2.4.1.1	bqbiol:isVersionOf	KEGG Orthology	K16153	bqmodel:is	KEGG Genes	hsa%3A5836	bqmodel:is	KEGG Genes	hsa%3A5837	bqmodel:is	KEGG Genes	hsa%3A5834	bqbiol:isVersionOf	KEGG Reaction	R00076	bqbiol:isVersionOf	KEGG Reaction	R00077	bqbiol:isVersionOf	UniProt	P06737	bqbiol:isVersionOf	UniProt	P11217	bqbiol:isVersionOf	UniProt	P11216
s250	Glycosyl-4,6-Transferase	bqbiol:isVersionOf	Enzyme Nomenclature	2.4.1.24
s203	Glycosyl transferase	bqbiol:isVersionOf	Enzyme Nomenclature	2.4.1.102	bqbiol:isVersionOf	KEGG Genes	hsa%3A2650	bqbiol:isVersionOf	KEGG Orthology	K00727	bqbiol:isVersionOf	UniProt	Q02742
s251	Glycogen phosphorylase	bqbiol:isVersionOf	Enzyme Nomenclature	2.4.1.1	bqbiol:isVersionOf	KEGG Orthology	K16153	bqbiol:isVersionOf	KEGG Genes	hsa%3A5836	bqbiol:isVersionOf	KEGG Genes	hsa%3A5837	bqbiol:isVersionOf	KEGG Genes	hsa%3A5834	bqbiol:isVersionOf	KEGG Reaction	R00076	bqbiol:isVersionOf	KEGG Reaction	R00077	bqbiol:isVersionOf	UniProt	P06737	bqbiol:isVersionOf	UniProt	P11217	bqbiol:isVersionOf	UniProt	P11216
s336	Glycogen Synthase	bqbiol:isVersionOf	Enzyme Nomenclature	2.4.1.11	bqbiol:isVersionOf	KEGG Orthology	K00693	bqbiol:isVersionOf	KEGG Genes	hsa%3A2997	bqbiol:isVersionOf	KEGG Compound	C03185	bqbiol:isVersionOf	KEGG Compound	C03186	bqbiol:isVersionOf	KEGG Reaction	R04156	bqbiol:isVersionOf	UniProt	P13807
s340	Glutamine	bqbiol:isVersionOf	KEGG Compound	C00064
s378	Glutamine	bqbiol:isVersionOf	KEGG Compound	C00064
s18	Glutaminase
s341	Glutamate	bqbiol:isVersionOf	KEGG Compound	C00025
s379	Glutamate	bqbiol:isVersionOf	KEGG Compound	C00025
s305	Galactokinase	bqbiol:isVersionOf	Enzyme Nomenclature	2.7.1.6	bqbiol:isVersionOf	KEGG Orthology	K00849	bqbiol:isVersionOf	KEGG Genes	hsa%3A2584	bqbiol:isVersionOf	KEGG Genes	hsa%3A2585	bqbiol:isVersionOf	UniProt	Q01415	bqbiol:isVersionOf	UniProt	P51570
s186	G6PDehydrogenase	bqbiol:isVersionOf	UniProt	P11413	bqbiol:isVersionOf	KEGG Orthology	K00036	bqbiol:isVersionOf	Enzyme Nomenclature	1.1.1.49	bqbiol:isVersionOf	KEGG Genes	hsa%3A2539
s85	G3P DEHYDROGENASE	bqbiol:isVersionOf	Enzyme Nomenclature	1.2.1.12	bqbiol:isVersionOf	KEGG Genes	hsa%3A2597	bqbiol:isVersionOf	KEGG Orthology	K00134	bqbiol:isVersionOf	UniProt	O14556
s77	G-6-P Phosphatase	bqbiol:isVersionOf	Enzyme Nomenclature	3.1.3.9	bqbiol:isVersionOf	KEGG Orthology	K01084	bqbiol:isVersionOf	KEGG Genes	hsa%3A57818	bqbiol:isVersionOf	UniProt	P35575
s27	Fumarase	bqbiol:isVersionOf	Enzyme Nomenclature	4.2.1.2	bqbiol:isVersionOf	KEGG Genes	bmy%3ABm1_47480	bqbiol:isVersionOf	UniProt	P07954
s287	Fructokinase	bqbiol:isVersionOf	KEGG Orthology	K00850	bqbiol:isVersionOf	KEGG Genes	hsa%3A5213	bqbiol:isVersionOf	Enzyme Nomenclature	2.7.1.11	bqbiol:isVersionOf	UniProt	P08237
s374	FeS	bqbiol:isVersionOf	UniProt	P07332	bqbiol:isVersionOf	KEGG Orthology	K07527	bqbiol:isVersionOf	KEGG Genes	hsa%3A2242	bqbiol:isVersionOf	Enzyme Nomenclature	2.7.10.2
s377	FeS	bqbiol:isVersionOf	Enzyme Nomenclature	2.7.10.2	bqbiol:isVersionOf	UniProt	P07332	bqbiol:isVersionOf	KEGG Genes	hsa%3A2242	bqbiol:isVersionOf	KEGG Orthology	K07527
s269	FMN	bqbiol:isVersionOf	KEGG Compound	C00061
s31	F1,6BISPHOSPHATASE	bqbiol:isVersionOf	KEGG Orthology	K02446	bqbiol:isVersionOf	KEGG Orthology	K03841	bqbiol:isVersionOf	KEGG Orthology	K04041	bqbiol:isVersionOf	KEGG Genes	hsa%3A2203	bqbiol:isVersionOf	KEGG Genes	hsa%3A8789	bqbiol:isVersionOf	Enzyme Nomenclature	3.1.3.11	bqbiol:isVersionOf	UniProt	P09467	bqbiol:isVersionOf	UniProt	O00757
s194	Epimerase	bqbiol:isVersionOf	Enzyme Nomenclature	5.1.3.2	bqbiol:isVersionOf	KEGG Orthology	K01784	bqbiol:isVersionOf	KEGG Genes	hsa%3A2582	bqbiol:isVersionOf	KEGG Reaction	R00291	bqbiol:isVersionOf	UniProt	Q14376
s365	Enoyl-CoA hydratase	bqbiol:isVersionOf	Enzyme Nomenclature	4.2.1.17	bqbiol:isVersionOf	KEGG Orthology	K07511	bqbiol:isVersionOf	KEGG Genes	hsa%3A1892	bqbiol:isVersionOf	UniProt	P30084
s87	ENOLASE	bqbiol:isVersionOf	Enzyme Nomenclature	4.2.1.11	bqbiol:isVersionOf	KEGG Orthology	K01689	bqbiol:isVersionOf	KEGG Genes	hsa%3A2027	bqbiol:isVersionOf	UniProt	P13929	bqbiol:isVersionOf	UniProt	P09104	bqbiol:isVersionOf	UniProt	P06733
s330	D Betahydroxybutyrate dehydrogenase	bqbiol:isVersionOf	Enzyme Nomenclature	1.1.1.30	bqbiol:isVersionOf	KEGG Orthology	K00019	bqbiol:isVersionOf	KEGG Genes	hsa%3A56898	bqbiol:isVersionOf	UniProt	Q9BUT1	bqbiol:isVersionOf	KEGG Genes	hsa%3A622	bqbiol:isVersionOf	UniProt	Q02338
s265	Cyb
s258	Cya-a3	bqbiol:isVersionOf	Enzyme Nomenclature	4.6.1.1	bqbiol:isVersionOf	KEGG Orthology	K01768	bqbiol:isVersionOf	KEGG Genes	hsa%3A109	bqbiol:isVersionOf	UniProt	O60266	bqbiol:isVersionOf	KEGG Compound	C16088	bqbiol:isVersionOf	KEGG Compound	C16089
s263	CyC2
s262	CyC	bqbiol:isVersionOf	UniProt	Q8ND76	bqbiol:isVersionOf	KEGG Genes	hsa%3A219771
s54	Citrate Synthase	bqbiol:isVersionOf	KEGG Orthology	K01647	bqbiol:isVersionOf	KEGG Genes	hsa%3A1431	bqbiol:isVersionOf	Enzyme Nomenclature	2.3.3.1	bqbiol:isVersionOf	UniProt	P53396
s41	Carbamoyl phosphate synthetase I	bqbiol:isVersionOf	UniProt	P31327	bqbiol:isVersionOf	Enzyme Nomenclature	6.3.5.5	bqbiol:isVersionOf	KEGG Genes	hsa%3A790
s124	CPT2
s123	CPT1
s122	CAC	bqbiol:isVersionOf	KEGG Compound	C01470
s366	Beta-hydroxyacyl-CoA dehydrogenase	bqbiol:isVersionOf	Enzyme Nomenclature	1.1.1.211
s332	Beta-KetoacylCoA dehydrogenase	bqbiol:isVersionOf	Enzyme Nomenclature	1.1.1.211
s24	Aspartate aminotransferase	bqbiol:isVersionOf	UniProt	P00505	bqbiol:isVersionOf	Enzyme Nomenclature	2.6.1.1	bqbiol:isVersionOf	KEGG Orthology	K00811	bqbiol:isVersionOf	KEGG Genes	hsa%3A2806	bqbiol:isVersionOf	KEGG Reaction	R00355
s23	Aspartate	bqbiol:isVersionOf	KEGG Compound	C00049
s12	Amino acids
s254	Alpha1,6-Glycosidase	bqbiol:isVersionOf	Enzyme Nomenclature	3.2.1.33	bqbiol:isVersionOf	KEGG Reaction	R02109	bqbiol:isVersionOf	KEGG Reaction	R06158	bqbiol:isVersionOf	KEGG Orthology	K01196	bqbiol:isVersionOf	KEGG Genes	hsa%3A178	bqbiol:isVersionOf	UniProt	P35573
s57	Alpha-KG dehydrgenase complex	bqbiol:isVersionOf	Enzyme Nomenclature	1.2.4.2	bqbiol:isVersionOf	KEGG Genes	hsa%3A4967
s291	Aldolase	bqbiol:isVersionOf	KEGG Genes	hsa%3A6888	bqbiol:isVersionOf	Enzyme Nomenclature	2.2.1.2	bqbiol:isVersionOf	UniProt	P37837	bqbiol:isVersionOf	KEGG Orthology	K00616
s14	Alanine	bqbiol:isVersionOf	KEGG Compound	C00041
s364	Acyl-CoA dehydrogenase	bqbiol:isVersionOf	Enzyme Nomenclature	1.1.1.35	bqbiol:isVersionOf	KEGG Orthology	K00022	bqbiol:isVersionOf	KEGG Genes	hsa%3A3033	bqbiol:isVersionOf	UniProt	Q16836
s354	Aconitase	bqbiol:isVersionOf	Enzyme Nomenclature	4.2.1.3	bqbiol:isVersionOf	KEGG Orthology	K01681	bqbiol:isVersionOf	KEGG Genes	hsa%3A50	bqbiol:isVersionOf	KEGG Genes	hsa%3A48	bqbiol:isVersionOf	UniProt	Q99798	bqbiol:isVersionOf	UniProt	P21399
s328	Acetoacetate Decarboxylase	bqbiol:isVersionOf	Enzyme Nomenclature	4.1.1.4	bqbiol:isVersionOf	KEGG Orthology	K01574
s192	6PGluconate dehydrogenase	bqbiol:isVersionOf	Enzyme Nomenclature	1.1.1.44	bqbiol:isVersionOf	KEGG Orthology	K00033	bqbiol:isVersionOf	KEGG Genes	hsa%3A5226	bqbiol:isVersionOf	UniProt	P52209

## Sheet: Ions
Id	Name	MIRIAM
s333	Mg2+	bqbiol:isVersionOf	KEGG Compound	C00305
s357	Mg2+	bqbiol:isVersionOf	KEGG Compound	C00305
s329	H+	bqbiol:isVersionOf	KEGG Compound	C00080
s361	H+	bqbiol:isVersionOf	KEGG Compound	C00080
s358	2H+	bqbiol:isVersionOf	KEGG Compound	C00080
s389	2H+	bqbiol:isVersionOf	KEGG Compound	C00080
s259	2e	bqbiol:isVersionOf	KEGG Genes	hsa%3A6704	bqbiol:isVersionOf	UniProt	P22531

## Sheet: Substrates
Id	Name	MIRIAM
s4	cis-Aconitate	bqbiol:isVersionOf	KEGG Compound	C00417
s136	car_mat
s188	Xylulose5P	bqbiol:isVersionOf	KEGG Compound	C03291
s253	Unbranched alpha(1,4)polymer
s49	UREA	bqbiol:isVersionOf	KEGG Compound	C00086
s335	UDP-Glucose	bqbiol:isVersionOf	KEGG Compound	C00029
s199	UDP	bqbiol:isVersionOf	KEGG Compound	C00015
s292	Triglyceride	bqbiol:isVersionOf	KEGG Compound	C00422
s297	Trehalose	bqbiol:isVersionOf	KEGG Compound	C01083
s94	TPP	bqbiol:isVersionOf	KEGG Compound	C00068
s284	Sucrose	bqbiol:isVersionOf	KEGG Compound	C00089
s7	Succinate	bqbiol:isVersionOf	KEGG Compound	C00042
s244	Sedoheptulase7P	bqbiol:isVersionOf	KEGG Compound	C05382
s6	S CoA	bqbiol:isVersionOf	KEGG Compound	C00091
s187	Ribose5P	bqbiol:isVersionOf	KEGG Compound	C00117
s11	Pyruvate	bqbiol:isVersionOf	KEGG Compound	C00022
s44	Pi
s344	Pi
s200	PPi	bqbiol:isVersionOf	KEGG Compound	C00013
s363	PPi	bqbiol:isVersionOf	KEGG Compound	C00013
s10	PEP	bqbiol:isVersionOf	KEGG Compound	C00074
s34	Ornithine	bqbiol:isVersionOf	KEGG Compound	C00077
s81	OXALOACETATE	bqbiol:isVersionOf	KEGG Compound	C00036
s50	OAA	bqbiol:isVersionOf	KEGG Compound	C00036
s190	NAPDH	bqbiol:isVersionOf	KEGG Compound	C00005
s185	NADPH
s334	NADP+	bqbiol:isVersionOf	KEGG Compound	C00006
s67	NADH	bqbiol:isVersionOf	KEGG Compound	C00004
s351	NADH	bqbiol:isVersionOf	KEGG Compound	C00004
s381	NADH	bqbiol:isVersionOf	KEGG Compound	C00004
s93	NAD+	bqbiol:isVersionOf	KEGG Compound	C00003
s355	NAD+	bqbiol:isVersionOf	KEGG Compound	C00003
s9	Malate	bqbiol:isVersionOf	KEGG Compound	C00711
s252	Limit Dextrin	bqbiol:isVersionOf	KEGG Compound	C02049
s307	Lactose	bqbiol:isVersionOf	KEGG Compound	C01970
s296	Lactate	bqbiol:isVersionOf	KEGG Compound	C00186
s95	LIPOATE
s52	Isocitrate	bqbiol:isVersionOf	KEGG Compound	C00311
s322	HMGCoA	bqbiol:isVersionOf	KEGG Compound	C00356
s25	HCO3-+ NH4+	bqbiol:isVersionOf	KEGG Compound	C00288	bqbiol:isVersionOf	KEGG Compound	C01342
s64	H2O	bqbiol:isVersionOf	KEGG Compound	C00001
s347	H2O	bqbiol:isVersionOf	KEGG Compound	C00001
s32	H20	bqbiol:isVersionOf	KEGG Compound	C00001
s197	Glycogen Primer
s198	Glycogen	bqbiol:isVersionOf	KEGG Compound	C00182
s51	Glycerol3P	bqbiol:isVersionOf	KEGG Compound	C00093
s293	Glyceraldehyde	bqbiol:isVersionOf	KEGG Compound	C00577
s71	Glucose	bqbiol:isVersionOf	KEGG Compound	C00031
s302	Galactose1P	bqbiol:isVersionOf	KEGG Compound	C00446
s306	Galactose	bqbiol:isVersionOf	KEGG Compound	C00124
s48	GTP	bqbiol:isVersionOf	KEGG Compound	C00044
s241	GDP	bqbiol:isVersionOf	KEGG Compound	C00035
s352	GDP	bqbiol:isVersionOf	KEGG Compound	C00035
s35	GA3P	bqbiol:isVersionOf	KEGG Compound	C00118
s234	G6P	bqbiol:isVersionOf	KEGG Compound	C00092
s195	G1P	bqbiol:isVersionOf	KEGG Compound	C00103
s40	Fumarate	bqbiol:isVersionOf	KEGG Compound	C00122
s286	Fructose	bqbiol:isVersionOf	KEGG Compound	C00085
s353	FADH2	bqbiol:isVersionOf	KEGG Compound	C01352
s356	FAD	bqbiol:isVersionOf	KEGG Compound	C00016
s53	FA	bqbiol:isVersionOf	KEGG Compound	C00061
s3	F6P	bqbiol:isVersionOf	KEGG Compound	C00085
s285	F1P	bqbiol:isVersionOf	KEGG Compound	C01094
s73	F1,6P	bqbiol:isVersionOf	KEGG Compound	C00354
s247	Erythrose4P	bqbiol:isVersionOf	KEGG Compound	C00279
s82	DHAP	bqbiol:isVersionOf	KEGG Compound	C00111
s183	D-Ribulose5P	bqbiol:isVersionOf	KEGG Compound	C00199
s325	D-Beta-Hydroxybutyrate	bqbiol:isVersionOf	KEGG Compound	C05984
s238	CoA-SH	bqbiol:isVersionOf	KEGG Compound	C00010
s350	CoA-SH	bqbiol:isVersionOf	KEGG Compound	C00010
s92	Co-Ash	bqbiol:isVersionOf	KEGG Compound	C00010
s38	Citrullyl AMP intermediate
s342	Citrulline	bqbiol:isVersionOf	KEGG Compound	C00327
s2	Citrate	bqbiol:isVersionOf	KEGG Compound	C00158
s126	Carnitine_cyt	bqbiol:isVersionOf	KEGG Compound	C00318
s33	Carbamoyl phosphate	bqbiol:isVersionOf	KEGG Compound	C00169
s237	CO2	bqbiol:isVersionOf	KEGG Compound	C00011
s349	CO2	bqbiol:isVersionOf	KEGG Compound	C00011
s109	C8Acyl-CoA	bqbiol:isVersionOf	KEGG Compound	C00040
s112	C8 L-3-hydroxyacyl-CoA	bqbiol:isVersionOf	KEGG Compound	C00640
s111	C8 Ketoacyl-CoA
s113	C8 2-trans-enoyl-CoA	bqbiol:isVersionOf	KEGG Compound	C03221
s110	C6Acyl-CoA	bqbiol:isVersionOf	KEGG Compound	C00040
s115	C6 L-3-hydroxyacyl-CoA	bqbiol:isVersionOf	KEGG Compound	C00640
s116	C6 Ketoacyl-CoA
s114	C6 2-trans-enoyl-CoA	bqbiol:isVersionOf	KEGG Compound	C03221
s117	C4Acyl-CoA	bqbiol:isVersionOf	KEGG Compound	C00040
s120	C4 L-3-hydroxyacyl-CoA	bqbiol:isVersionOf	KEGG Compound	C00640
s119	C4 Ketoacyl-CoA
s121	C4 2-trans-enoyl-CoA	bqbiol:isVersionOf	KEGG Compound	C00658
s127	C22car_ims
s367	C22car_ims
s15	C22Acyl-CoA	bqbiol:isVersionOf	KEGG Compound	C00040
s22	C22 L-3-hydroxyacyl-CoA	bqbiol:isVersionOf	KEGG Compound	C00640
s37	C22 Ketoacyl-CoA
s125	C22 AcylCoA_cyt
s19	C22 2-trans-enoyl-CoA	bqbiol:isVersionOf	KEGG Compound	C03221
s129	C20car_ims
s371	C20car_ims
s42	C20Acyl-CoA	bqbiol:isVersionOf	KEGG Compound	C00040
s68	C20 L-3-hydroxyacyl-CoA	bqbiol:isVersionOf	KEGG Compound	C00640
s66	C20 Ketoacyl-CoA
s128	C20 AcylCoA_cyt
s69	C20 2-trans-enoyl-CoA	bqbiol:isVersionOf	KEGG Compound	C03221
s131	C18car_ims
s370	C18car_ims
s65	C18Acyl-CoA	bqbiol:isVersionOf	KEGG Compound	C00040
s72	C18 L-3-hydroxyacyl-CoA	bqbiol:isVersionOf	KEGG Compound	C00640
s80	C18 Ketoacyl-CoA
s130	C18 AcylCoA_cyt
s70	C18 2-trans-enoyl-CoA	bqbiol:isVersionOf	KEGG Compound	C03221
s133	C16car_ims
s369	C16car_ims
s83	C16Acyl-CoA	bqbiol:isVersionOf	KEGG Compound	C00040
s96	C16 L-3-hydroxyacyl-CoA	bqbiol:isVersionOf	KEGG Compound	C00640
s89	C16 Ketoacyl-CoA
s132	C16 AcylCoA_cyt
s97	C16 2-trans-enoyl-CoA	bqbiol:isVersionOf	KEGG Compound	C03221
s135	C14car_ims
s368	C14car_ims
s84	C14Acyl-CoA	bqbiol:isVersionOf	KEGG Compound	C00040
s99	C14 L-3-hydroxyacyl-CoA	bqbiol:isVersionOf	KEGG Compound	C00640
s100	C14 Ketoacyl-CoA
s134	C14 AcylCoA_cyt
s98	C14 2-trans-enoyl-CoA	bqbiol:isVersionOf	KEGG Compound	C03221
s101	C12Acyl-CoA	bqbiol:isVersionOf	KEGG Compound	C00040
s104	C12 L-3-hydroxyacyl-CoA	bqbiol:isVersionOf	KEGG Compound	C00640
s103	C12 Ketoacyl-CoA
s105	C12 2-trans-enoyl-CoA	bqbiol:isVersionOf	KEGG Compound	C03221
s102	C10Acyl-CoA	bqbiol:isVersionOf	KEGG Compound	C00040
s107	C10 L-3-hydroxyacyl-CoA	bqbiol:isVersionOf	KEGG Compound	C00640
s108	C10 Ketoacyl-CoA
s106	C10 2-trans-enoyl-CoA	bqbiol:isVersionOf	KEGG Compound	C03221
s39	Arginosuccinate	bqbiol:isVersionOf	KEGG Compound	C03406
s343	Arginine	bqbiol:isVersionOf	KEGG Compound	C00062
s5	Alpha-KG	bqbiol:isVersionOf	KEGG Compound	C00026
s17	Alpha keto acid	bqbiol:isVersionOf	KEGG Compound	C00026
s21	Alpha KG	bqbiol:isVersionOf	KEGG Compound	C00026
s326	AcetylCoA	bqbiol:isVersionOf	KEGG Compound	C00024
s324	Acetone	bqbiol:isVersionOf	KEGG Compound	C00207
s321	AcetoacetylCoA	bqbiol:isVersionOf	KEGG Compound	C00332
s323	Acetoacetate	bqbiol:isVersionOf	KEGG Compound	C00164
s63	ATP	bqbiol:isVersionOf	KEGG Compound	C00002
s345	ATP	bqbiol:isVersionOf	KEGG Compound	C00002
s47	AMP	bqbiol:isVersionOf	KEGG Compound	C00020
s46	ADP	bqbiol:isVersionOf	KEGG Compound	C00008
s346	ADP	bqbiol:isVersionOf	KEGG Compound	C00008
s348	A CoA	bqbiol:isVersionOf	KEGG Compound	C00008
s182	6PGluconate	bqbiol:isVersionOf	KEGG Compound	C00345
s181	6PGDL
s8	3-PGA
s300	2NADH	bqbiol:isVersionOf	KEGG Compound	C00004
s301	2NAD+	bqbiol:isVersionOf	KEGG Compound	C00003
s29	2ATP	bqbiol:isVersionOf	KEGG Compound	C00002
s30	2ADP
s75	2-PGA	bqbiol:isVersionOf	KEGG Compound	C16658
s256	1/2O2	bqbiol:isVersionOf	KEGG Compound	C00007
s74	1,3-BiPGA

## Sheet: Energy Currencies
Id	Name	MIRIAM
s44	Pi
s344	Pi
s200	PPi	bqbiol:isVersionOf	KEGG Compound	C00013
s363	PPi	bqbiol:isVersionOf	KEGG Compound	C00013
s190	NAPDH	bqbiol:isVersionOf	KEGG Compound	C00005
s185	NADPH
s334	NADP+	bqbiol:isVersionOf	KEGG Compound	C00006
s67	NADH	bqbiol:isVersionOf	KEGG Compound	C00004
s351	NADH	bqbiol:isVersionOf	KEGG Compound	C00004
s381	NADH	bqbiol:isVersionOf	KEGG Compound	C00004
s93	NAD+	bqbiol:isVersionOf	KEGG Compound	C00003
s355	NAD+	bqbiol:isVersionOf	KEGG Compound	C00003
s25	HCO3-+ NH4+	bqbiol:isVersionOf	KEGG Compound	C00288	bqbiol:isVersionOf	KEGG Compound	C01342
s64	H2O	bqbiol:isVersionOf	KEGG Compound	C00001
s347	H2O	bqbiol:isVersionOf	KEGG Compound	C00001
s32	H20	bqbiol:isVersionOf	KEGG Compound	C00001
s48	GTP	bqbiol:isVersionOf	KEGG Compound	C00044
s241	GDP	bqbiol:isVersionOf	KEGG Compound	C00035
s352	GDP	bqbiol:isVersionOf	KEGG Compound	C00035
s353	FADH2	bqbiol:isVersionOf	KEGG Compound	C01352
s356	FAD	bqbiol:isVersionOf	KEGG Compound	C00016
s237	CO2	bqbiol:isVersionOf	KEGG Compound	C00011
s349	CO2	bqbiol:isVersionOf	KEGG Compound	C00011
s63	ATP	bqbiol:isVersionOf	KEGG Compound	C00002
s345	ATP	bqbiol:isVersionOf	KEGG Compound	C00002
s47	AMP	bqbiol:isVersionOf	KEGG Compound	C00020
s46	ADP	bqbiol:isVersionOf	KEGG Compound	C00008
s346	ADP	bqbiol:isVersionOf	KEGG Compound	C00008
s300	2NADH	bqbiol:isVersionOf	KEGG Compound	C00004
s301	2NAD+	bqbiol:isVersionOf	KEGG Compound	C00003
s29	2ATP	bqbiol:isVersionOf	KEGG Compound	C00002
s30	2ADP
s256	1/2O2	bqbiol:isVersionOf	KEGG Compound	C00007
s74	1,3-BiPGA
