# Supplementary material for: HEPNet: A Knowledge Base Model of Human Energy Pool Network for Predicting the Energy Availability Status of an Individual
Source: PLoS One. 2015 Jun 8;10(6):e0127918. doi: 10.1371/journal.pone.0127918 (PMC4460090; doi:10.1371/journal.pone.0127918)
Supplement: S2 Dataset — Table A_elementary mode of HEPNet. Equations A_Differential equations of HEPNet. Simulation A_ HEPNet at steady state. Table B_Time course simulation data. Model_HEPNet model in SBML format. (ZIP) [file pone.0127918.s002.zip]

Archive with 5 entries (5 files):
- S2_Dataset/Equations A_Differential equations of HEPNet.mml
- S2_Dataset/Model_HEPNet model in SBML format.xml
- S2_Dataset/Simulation A_HEPNet at steady state.cps
- S2_Dataset/Table A_elementary mode of HEPNet.txt
- S2_Dataset/Table B_Time course simulation data.txt
