# Supplementary material for: HEPNet: A Knowledge Base Model of Human Energy Pool Network for Predicting the Energy Availability Status of an Individual
Source: PLoS One. 2015 Jun 8;10(6):e0127918. doi: 10.1371/journal.pone.0127918 (PMC4460090; doi:10.1371/journal.pone.0127918)
Supplement: S2 Dataset — Table A_elementary mode of HEPNet. Equations A_Differential equations of HEPNet. Simulation A_ HEPNet at steady state. Table B_Time course simulation data. Model_HEPNet model in SBML format. (ZIP) [file pone.0127918.s002.zip › S2_Dataset/Equations A_Differential equations of HEPNet.mml]

<?xml version="1.0" encoding="UTF-8"?>
<!DOCTYPE math PUBLIC "-//W3C//DTD MathML 2.0//EN" "http://www.w3.org/Math/DTD/mathml2/mathml2.dtd">
<math xmlns="http://www.w3.org/1998/Math/MathML">
<mtable>
 <mtr>
  <mtd>
   <mfrac>
    <mrow>
     <mo>d</mo>
     <mfenced>
      <mrow>
       <mi>[Xylulose5P]</mi>
       <mo>&CenterDot;</mo>
       <msub><mi>V</mi><mi>default</mi></msub>
      </mrow>
     </mfenced>
    </mrow>
    <mrow>
     <mo>d</mo><mi>t</mi>
    </mrow>
   </mfrac>
  </mtd>
  <mtd>
   <mo>=</mo>
  </mtd>
  <mtd columnalign='left'>
   <mrow>
    <mo>+</mo>
    <msub><mi>V</mi><mi>default</mi></msub>
    <mo>&CenterDot;</mo>
    <mfenced>
<mfrac>
<mfrac>
<mrow>
<mn>1</mn>
<mo>&CenterDot;</mo>
<mi>[Ribose5P]</mi>
</mrow>
<mrow>
<mn>140</mn>
<mo>+</mo>
<mi>[Ribose5P]</mi>
</mrow>
</mfrac>
<msub><mi>V</mi><mi>default</mi></msub>
</mfrac>
    </mfenced>
   </mrow>
  </mtd>
 </mtr>
 <mtr>
  <mtd>
  </mtd>
  <mtd>
  </mtd>
  <mtd columnalign='left'>
   <mrow>
    <mo>-</mo>
    <msub><mi>V</mi><mi>default</mi></msub>
    <mo>&CenterDot;</mo>
    <mfenced>
<mfrac>
<mfrac>
<mrow>
<mn>1</mn>
<mo>&CenterDot;</mo>
<mi>[Xylulose5P]</mi>
</mrow>
<mrow>
<mn>0.19</mn>
<mo>+</mo>
<mi>[Xylulose5P]</mi>
</mrow>
</mfrac>
<msub><mi>V</mi><mi>default</mi></msub>
</mfrac>
    </mfenced>
   </mrow>
  </mtd>
 </mtr>
 <mtr>
  <mtd>
  </mtd>
  <mtd>
  </mtd>
  <mtd columnalign='left'>
   <mrow>
    <mo>-</mo>
    <msub><mi>V</mi><mi>default</mi></msub>
    <mo>&CenterDot;</mo>
    <mfenced>
<mfrac>
<mfrac>
<mrow>
<mn>1</mn>
<mo>&CenterDot;</mo>
<mi>[Xylulose5P]</mi>
</mrow>
<mrow>
<mn>0.19</mn>
<mo>+</mo>
<mi>[Xylulose5P]</mi>
</mrow>
</mfrac>
<msub><mi>V</mi><mi>default</mi></msub>
</mfrac>
    </mfenced>
   </mrow>
  </mtd>
 </mtr>
 <mtr>
  <mtd>
   <mfrac>
    <mrow>
     <mo>d</mo>
     <mfenced>
      <mrow>
       <mi>["Unbranched alpha(1,4)polymer"]</mi>
       <mo>&CenterDot;</mo>
       <msub><mi>V</mi><mi>default</mi></msub>
      </mrow>
     </mfenced>
    </mrow>
    <mrow>
     <mo>d</mo><mi>t</mi>
    </mrow>
   </mfrac>
  </mtd>
  <mtd>
   <mo>=</mo>
  </mtd>
  <mtd columnalign='left'>
   <mrow>
    <mo>+</mo>
    <msub><mi>V</mi><mi>default</mi></msub>
    <mo>&CenterDot;</mo>
    <mfenced>
<mfrac>
<mfrac>
<mrow>
<mn>1</mn>
<mo>&CenterDot;</mo>
<mi>["Limit Dextrin"]</mi>
</mrow>
<mrow>
<mn>0.08</mn>
<mo>+</mo>
<mi>["Limit Dextrin"]</mi>
</mrow>
</mfrac>
<msub><mi>V</mi><mi>default</mi></msub>
</mfrac>
    </mfenced>
   </mrow>
  </mtd>
 </mtr>
 <mtr>
  <mtd>
  </mtd>
  <mtd>
  </mtd>
  <mtd columnalign='left'>
   <mrow>
    <mo>-</mo>
    <msub><mi>V</mi><mi>default</mi></msub>
    <mo>&CenterDot;</mo>
    <mfenced>
<mfrac>
<mfrac>
<mrow>
<mn>1</mn>
<mo>&CenterDot;</mo>
<mi>["Unbranched alpha(1,4)polymer"]</mi>
</mrow>
<mrow>
<mn>0.1</mn>
<mo>+</mo>
<mi>["Unbranched alpha(1,4)polymer"]</mi>
</mrow>
</mfrac>
<msub><mi>V</mi><mi>default</mi></msub>
</mfrac>
    </mfenced>
   </mrow>
  </mtd>
 </mtr>
 <mtr>
  <mtd>
   <mfrac>
    <mrow>
     <mo>d</mo>
     <mfenced>
      <mrow>
       <mi>["UDP-Glucose"]</mi>
       <mo>&CenterDot;</mo>
       <msub><mi>V</mi><mi>default</mi></msub>
      </mrow>
     </mfenced>
    </mrow>
    <mrow>
     <mo>d</mo><mi>t</mi>
    </mrow>
   </mfrac>
  </mtd>
  <mtd>
   <mo>=</mo>
  </mtd>
  <mtd columnalign='left'>
   <mrow>
    <mo>+</mo>
    <msub><mi>V</mi><mi>default</mi></msub>
    <mo>&CenterDot;</mo>
    <mfenced>
<mfrac>
<mfrac>
<mrow>
<mn>1</mn>
<mo>&CenterDot;</mo>
<mi>[G1P]</mi>
</mrow>
<mrow>
<mn>0.066</mn>
<mo>+</mo>
<mi>[G1P]</mi>
</mrow>
</mfrac>
<msub><mi>V</mi><mi>default</mi></msub>
</mfrac>
    </mfenced>
   </mrow>
  </mtd>
 </mtr>
 <mtr>
  <mtd>
  </mtd>
  <mtd>
  </mtd>
  <mtd columnalign='left'>
   <mrow>
    <mo>-</mo>
    <msub><mi>V</mi><mi>default</mi></msub>
    <mo>&CenterDot;</mo>
    <mfenced>
<mfrac>
<mfrac>
<mrow>
<mn>1</mn>
<mo>&CenterDot;</mo>
<mi>["UDP-Glucose"]</mi>
</mrow>
<mrow>
<mn>0.13</mn>
<mo>+</mo>
<mi>["UDP-Glucose"]</mi>
</mrow>
</mfrac>
<msub><mi>V</mi><mi>default</mi></msub>
</mfrac>
    </mfenced>
   </mrow>
  </mtd>
 </mtr>
 <mtr>
  <mtd>
  </mtd>
  <mtd>
  </mtd>
  <mtd columnalign='left'>
   <mrow>
    <mo>-</mo>
    <msub><mi>V</mi><mi>default</mi></msub>
    <mo>&CenterDot;</mo>
    <mfenced>
<mfrac>
<mrow>
<mi>["UDP-Glucose"]</mi>
<mo>&CenterDot;</mo>
<mn>1</mn>
</mrow>
<msub><mi>V</mi><mi>default</mi></msub>
</mfrac>
    </mfenced>
   </mrow>
  </mtd>
 </mtr>
 <mtr>
  <mtd>
  </mtd>
  <mtd>
  </mtd>
  <mtd columnalign='left'>
   <mrow>
    <mo>+</mo>
    <msub><mi>V</mi><mi>default</mi></msub>
    <mo>&CenterDot;</mo>
    <mfenced>
<mfrac>
<mfrac>
<mrow>
<mn>1</mn>
<mo>&CenterDot;</mo>
<mi>[Galactose1P]</mi>
</mrow>
<mrow>
<mn>0.069</mn>
<mo>+</mo>
<mi>[Galactose1P]</mi>
</mrow>
</mfrac>
<msub><mi>V</mi><mi>default</mi></msub>
</mfrac>
    </mfenced>
   </mrow>
  </mtd>
 </mtr>
 <mtr>
  <mtd>
   <mfrac>
    <mrow>
     <mo>d</mo>
     <mfenced>
      <mrow>
       <mi>[UDP]</mi>
       <mo>&CenterDot;</mo>
       <msub><mi>V</mi><mi>default</mi></msub>
      </mrow>
     </mfenced>
    </mrow>
    <mrow>
     <mo>d</mo><mi>t</mi>
    </mrow>
   </mfrac>
  </mtd>
  <mtd>
   <mo>=</mo>
  </mtd>
  <mtd columnalign='left'>
   <mrow>
    <mo>-</mo>
    <msub><mi>V</mi><mi>default</mi></msub>
    <mo>&CenterDot;</mo>
    <mfenced>
<mfrac>
<mfrac>
<mrow>
<mn>1</mn>
<mo>&CenterDot;</mo>
<mi>[G1P]</mi>
</mrow>
<mrow>
<mn>0.066</mn>
<mo>+</mo>
<mi>[G1P]</mi>
</mrow>
</mfrac>
<msub><mi>V</mi><mi>default</mi></msub>
</mfrac>
    </mfenced>
   </mrow>
  </mtd>
 </mtr>
 <mtr>
  <mtd>
   <mfrac>
    <mrow>
     <mo>d</mo>
     <mfenced>
      <mrow>
       <mi>[Triglyceride]</mi>
       <mo>&CenterDot;</mo>
       <msub><mi>V</mi><mi>default</mi></msub>
      </mrow>
     </mfenced>
    </mrow>
    <mrow>
     <mo>d</mo><mi>t</mi>
    </mrow>
   </mfrac>
  </mtd>
  <mtd>
   <mo>=</mo>
  </mtd>
  <mtd columnalign='left'>
   <mrow>
    <mo>+</mo>
    <msub><mi>V</mi><mi>default</mi></msub>
    <mo>&CenterDot;</mo>
    <mfenced>
<mfrac>
<mrow>
<mrow>
<mi>[Glycerol3P]</mi>
<mo>&CenterDot;</mo>
<mi>[FA]</mi>
</mrow>
<mo>&CenterDot;</mo>
<mn>1</mn>
</mrow>
<msub><mi>V</mi><mi>default</mi></msub>
</mfrac>
    </mfenced>
   </mrow>
  </mtd>
 </mtr>
 <mtr>
  <mtd>
   <mfrac>
    <mrow>
     <mo>d</mo>
     <mfenced>
      <mrow>
       <mi>[Trehalose]</mi>
       <mo>&CenterDot;</mo>
       <msub><mi>V</mi><mi>default</mi></msub>
      </mrow>
     </mfenced>
    </mrow>
    <mrow>
     <mo>d</mo><mi>t</mi>
    </mrow>
   </mfrac>
  </mtd>
  <mtd>
   <mo>=</mo>
  </mtd>
  <mtd columnalign='left'>
   <mrow>
    <mo>-</mo>
    <msub><mi>V</mi><mi>default</mi></msub>
    <mo>&CenterDot;</mo>
    <mfenced>
<mfrac>
<mfrac>
<mrow>
<mn>1</mn>
<mo>&CenterDot;</mo>
<mi>[Trehalose]</mi>
</mrow>
<mrow>
<mn>1.37</mn>
<mo>+</mo>
<mi>[Trehalose]</mi>
</mrow>
</mfrac>
<msub><mi>V</mi><mi>default</mi></msub>
</mfrac>
    </mfenced>
   </mrow>
  </mtd>
 </mtr>
 <mtr>
  <mtd>
   <mfrac>
    <mrow>
     <mo>d</mo>
     <mfenced>
      <mrow>
       <mi>[Sucrose]</mi>
       <mo>&CenterDot;</mo>
       <msub><mi>V</mi><mi>default</mi></msub>
      </mrow>
     </mfenced>
    </mrow>
    <mrow>
     <mo>d</mo><mi>t</mi>
    </mrow>
   </mfrac>
  </mtd>
  <mtd>
   <mo>=</mo>
  </mtd>
  <mtd columnalign='left'>
   <mrow>
    <mo>-</mo>
    <msub><mi>V</mi><mi>default</mi></msub>
    <mo>&CenterDot;</mo>
    <mfenced>
<mfrac>
<mfrac>
<mrow>
<mn>1</mn>
<mo>&CenterDot;</mo>
<mi>[Sucrose]</mi>
</mrow>
<mrow>
<mn>10</mn>
<mo>+</mo>
<mi>[Sucrose]</mi>
</mrow>
</mfrac>
<msub><mi>V</mi><mi>default</mi></msub>
</mfrac>
    </mfenced>
   </mrow>
  </mtd>
 </mtr>
 <mtr>
  <mtd>
   <mfrac>
    <mrow>
     <mo>d</mo>
     <mfenced>
      <mrow>
       <mi>[Sedoheptulase7P]</mi>
       <mo>&CenterDot;</mo>
       <msub><mi>V</mi><mi>default</mi></msub>
      </mrow>
     </mfenced>
    </mrow>
    <mrow>
     <mo>d</mo><mi>t</mi>
    </mrow>
   </mfrac>
  </mtd>
  <mtd>
   <mo>=</mo>
  </mtd>
  <mtd columnalign='left'>
   <mrow>
    <mo>-</mo>
    <msub><mi>V</mi><mi>default</mi></msub>
    <mo>&CenterDot;</mo>
    <mfenced>
<mfrac>
<mfrac>
<mrow>
<mn>1</mn>
<mo>&CenterDot;</mo>
<mi>[GA3P]</mi>
</mrow>
<mrow>
<mn>0.13</mn>
<mo>+</mo>
<mi>[GA3P]</mi>
</mrow>
</mfrac>
<msub><mi>V</mi><mi>default</mi></msub>
</mfrac>
    </mfenced>
   </mrow>
  </mtd>
 </mtr>
 <mtr>
  <mtd>
  </mtd>
  <mtd>
  </mtd>
  <mtd columnalign='left'>
   <mrow>
    <mo>+</mo>
    <msub><mi>V</mi><mi>default</mi></msub>
    <mo>&CenterDot;</mo>
    <mfenced>
<mfrac>
<mfrac>
<mrow>
<mn>1</mn>
<mo>&CenterDot;</mo>
<mi>[Xylulose5P]</mi>
</mrow>
<mrow>
<mn>0.19</mn>
<mo>+</mo>
<mi>[Xylulose5P]</mi>
</mrow>
</mfrac>
<msub><mi>V</mi><mi>default</mi></msub>
</mfrac>
    </mfenced>
   </mrow>
  </mtd>
 </mtr>
 <mtr>
  <mtd>
   <mfrac>
    <mrow>
     <mo>d</mo>
     <mfenced>
      <mrow>
       <mi>[Ribose5P]</mi>
       <mo>&CenterDot;</mo>
       <msub><mi>V</mi><mi>default</mi></msub>
      </mrow>
     </mfenced>
    </mrow>
    <mrow>
     <mo>d</mo><mi>t</mi>
    </mrow>
   </mfrac>
  </mtd>
  <mtd>
   <mo>=</mo>
  </mtd>
  <mtd columnalign='left'>
   <mrow>
    <mo>+</mo>
    <msub><mi>V</mi><mi>default</mi></msub>
    <mo>&CenterDot;</mo>
    <mfenced>
<mfrac>
<mfrac>
<mrow>
<mn>1</mn>
<mo>&CenterDot;</mo>
<mi>["D-Ribulose5P"]</mi>
</mrow>
<mrow>
<mn>13.6</mn>
<mo>+</mo>
<mi>["D-Ribulose5P"]</mi>
</mrow>
</mfrac>
<msub><mi>V</mi><mi>default</mi></msub>
</mfrac>
    </mfenced>
   </mrow>
  </mtd>
 </mtr>
 <mtr>
  <mtd>
  </mtd>
  <mtd>
  </mtd>
  <mtd columnalign='left'>
   <mrow>
    <mo>-</mo>
    <msub><mi>V</mi><mi>default</mi></msub>
    <mo>&CenterDot;</mo>
    <mfenced>
<mfrac>
<mfrac>
<mrow>
<mn>1</mn>
<mo>&CenterDot;</mo>
<mi>[Ribose5P]</mi>
</mrow>
<mrow>
<mn>140</mn>
<mo>+</mo>
<mi>[Ribose5P]</mi>
</mrow>
</mfrac>
<msub><mi>V</mi><mi>default</mi></msub>
</mfrac>
    </mfenced>
   </mrow>
  </mtd>
 </mtr>
 <mtr>
  <mtd>
  </mtd>
  <mtd>
  </mtd>
  <mtd columnalign='left'>
   <mrow>
    <mo>-</mo>
    <msub><mi>V</mi><mi>default</mi></msub>
    <mo>&CenterDot;</mo>
    <mfenced>
<mfrac>
<mfrac>
<mrow>
<mn>1</mn>
<mo>&CenterDot;</mo>
<mi>[Xylulose5P]</mi>
</mrow>
<mrow>
<mn>0.19</mn>
<mo>+</mo>
<mi>[Xylulose5P]</mi>
</mrow>
</mfrac>
<msub><mi>V</mi><mi>default</mi></msub>
</mfrac>
    </mfenced>
   </mrow>
  </mtd>
 </mtr>
 <mtr>
  <mtd>
   <mfrac>
    <mrow>
     <mo>d</mo>
     <mfenced>
      <mrow>
       <mi>[Pyruvate]</mi>
       <mo>&CenterDot;</mo>
       <msub><mi>V</mi><mi>default</mi></msub>
      </mrow>
     </mfenced>
    </mrow>
    <mrow>
     <mo>d</mo><mi>t</mi>
    </mrow>
   </mfrac>
  </mtd>
  <mtd>
   <mo>=</mo>
  </mtd>
  <mtd columnalign='left'>
   <mrow>
    <mo>-</mo>
    <msub><mi>V</mi><mi>default</mi></msub>
    <mo>&CenterDot;</mo>
    <mfenced>
<mfrac>
<mrow>
<mi>[Pyruvate]</mi>
<mo>&CenterDot;</mo>
<mn>1</mn>
</mrow>
<msub><mi>V</mi><mi>default</mi></msub>
</mfrac>
    </mfenced>
   </mrow>
  </mtd>
 </mtr>
 <mtr>
  <mtd>
  </mtd>
  <mtd>
  </mtd>
  <mtd columnalign='left'>
   <mrow>
    <mo>-</mo>
    <msub><mi>V</mi><mi>default</mi></msub>
    <mo>&CenterDot;</mo>
    <mfenced>
<mfrac>
<mrow>
<mi>[Pyruvate]</mi>
<mo>&CenterDot;</mo>
<mn>1</mn>
</mrow>
<msub><mi>V</mi><mi>default</mi></msub>
</mfrac>
    </mfenced>
   </mrow>
  </mtd>
 </mtr>
 <mtr>
  <mtd>
  </mtd>
  <mtd>
  </mtd>
  <mtd columnalign='left'>
   <mrow>
    <mo>+</mo>
    <msub><mi>V</mi><mi>default</mi></msub>
    <mo>&CenterDot;</mo>
    <mfenced>
<mfrac>
<mfrac>
<mrow>
<mn>1</mn>
<mo>&CenterDot;</mo>
<mi>[PEP]</mi>
</mrow>
<mrow>
<mn>5.8</mn>
<mo>+</mo>
<mi>[PEP]</mi>
</mrow>
</mfrac>
<msub><mi>V</mi><mi>default</mi></msub>
</mfrac>
    </mfenced>
   </mrow>
  </mtd>
 </mtr>
 <mtr>
  <mtd>
  </mtd>
  <mtd>
  </mtd>
  <mtd columnalign='left'>
   <mrow>
    <mo>-</mo>
    <msub><mi>V</mi><mi>default</mi></msub>
    <mo>&CenterDot;</mo>
    <mfenced>
<mfrac>
<mfrac>
<mrow>
<mn>1</mn>
<mo>&CenterDot;</mo>
<mi>[Pyruvate]</mi>
</mrow>
<mrow>
<mn>0.11</mn>
<mo>+</mo>
<mi>[Pyruvate]</mi>
</mrow>
</mfrac>
<msub><mi>V</mi><mi>default</mi></msub>
</mfrac>
    </mfenced>
   </mrow>
  </mtd>
 </mtr>
 <mtr>
  <mtd>
  </mtd>
  <mtd>
  </mtd>
  <mtd columnalign='left'>
   <mrow>
    <mo>-</mo>
    <mfenced>
<mfrac>
<mrow>
<mn>1</mn>
<mo>&CenterDot;</mo>
<mi>[Pyruvate]</mi>
</mrow>
<mrow>
<mn>40</mn>
<mo>+</mo>
<mi>[Pyruvate]</mi>
</mrow>
</mfrac>
    </mfenced>
   </mrow>
  </mtd>
 </mtr>
 <mtr>
  <mtd>
   <mfrac>
    <mrow>
     <mo>d</mo>
     <mfenced>
      <mrow>
       <mi>[Pi{default}]</mi>
       <mo>&CenterDot;</mo>
       <msub><mi>V</mi><mi>default</mi></msub>
      </mrow>
     </mfenced>
    </mrow>
    <mrow>
     <mo>d</mo><mi>t</mi>
    </mrow>
   </mfrac>
  </mtd>
  <mtd>
   <mo>=</mo>
  </mtd>
  <mtd columnalign='left'>
   <mrow>
    <mo>-</mo>
    <msub><mi>V</mi><mi>default</mi></msub>
    <mo>&CenterDot;</mo>
    <mfenced>
<mfrac>
<mrow>
<mrow>
<mrow>
<mi>[GA3P]</mi>
<mo>&CenterDot;</mo>
<mi>[Pi{default}]</mi>
</mrow>
<mo>&CenterDot;</mo>
<mi>["NAD+{default}"]</mi>
</mrow>
<mo>&CenterDot;</mo>
<mn>1</mn>
</mrow>
<msub><mi>V</mi><mi>default</mi></msub>
</mfrac>
    </mfenced>
   </mrow>
  </mtd>
 </mtr>
 <mtr>
  <mtd>
  </mtd>
  <mtd>
  </mtd>
  <mtd columnalign='left'>
   <mrow>
    <mo>+</mo>
    <msub><mi>V</mi><mi>default</mi></msub>
    <mo>&CenterDot;</mo>
    <mfenced>
<mfrac>
<mfrac>
<mrow>
<mn>1</mn>
<mo>&CenterDot;</mo>
<mi>[F1,6P]</mi>
</mrow>
<mrow>
<mn>1.3</mn>
<mo>+</mo>
<mi>[F1,6P]</mi>
</mrow>
</mfrac>
<msub><mi>V</mi><mi>default</mi></msub>
</mfrac>
    </mfenced>
   </mrow>
  </mtd>
 </mtr>
 <mtr>
  <mtd>
  </mtd>
  <mtd>
  </mtd>
  <mtd columnalign='left'>
   <mrow>
    <mo>+</mo>
    <msub><mi>V</mi><mi>default</mi></msub>
    <mo>&CenterDot;</mo>
    <mfenced>
<mfrac>
<mfrac>
<mrow>
<mn>1</mn>
<mo>&CenterDot;</mo>
<mi>[G6P]</mi>
</mrow>
<mrow>
<mn>2</mn>
<mo>+</mo>
<mi>[G6P]</mi>
</mrow>
</mfrac>
<msub><mi>V</mi><mi>default</mi></msub>
</mfrac>
    </mfenced>
   </mrow>
  </mtd>
 </mtr>
 <mtr>
  <mtd>
  </mtd>
  <mtd>
  </mtd>
  <mtd columnalign='left'>
   <mrow>
    <mo>+</mo>
    <msub><mi>V</mi><mi>default</mi></msub>
    <mo>&CenterDot;</mo>
    <mfenced>
<mfrac>
<mfrac>
<mrow>
<mn>1</mn>
<mo>&CenterDot;</mo>
<mi>["1,3-BiPGA"]</mi>
</mrow>
<mrow>
<mn>33</mn>
<mo>+</mo>
<mi>["1,3-BiPGA"]</mi>
</mrow>
</mfrac>
<msub><mi>V</mi><mi>default</mi></msub>
</mfrac>
    </mfenced>
   </mrow>
  </mtd>
 </mtr>
 <mtr>
  <mtd>
   <mfrac>
    <mrow>
     <mo>d</mo>
     <mfenced>
      <mrow>
       <mi>[PPi{default}]</mi>
       <mo>&CenterDot;</mo>
       <msub><mi>V</mi><mi>default</mi></msub>
      </mrow>
     </mfenced>
    </mrow>
    <mrow>
     <mo>d</mo><mi>t</mi>
    </mrow>
   </mfrac>
  </mtd>
  <mtd>
   <mo>=</mo>
  </mtd>
  <mtd columnalign='left'>
   <mrow>
    <mo>+</mo>
    <msub><mi>V</mi><mi>default</mi></msub>
    <mo>&CenterDot;</mo>
    <mfenced>
<mfrac>
<mfrac>
<mrow>
<mn>1</mn>
<mo>&CenterDot;</mo>
<mi>[G1P]</mi>
</mrow>
<mrow>
<mn>0.066</mn>
<mo>+</mo>
<mi>[G1P]</mi>
</mrow>
</mfrac>
<msub><mi>V</mi><mi>default</mi></msub>
</mfrac>
    </mfenced>
   </mrow>
  </mtd>
 </mtr>
 <mtr>
  <mtd>
   <mfrac>
    <mrow>
     <mo>d</mo>
     <mfenced>
      <mrow>
       <mi>[PEP]</mi>
       <mo>&CenterDot;</mo>
       <msub><mi>V</mi><mi>default</mi></msub>
      </mrow>
     </mfenced>
    </mrow>
    <mrow>
     <mo>d</mo><mi>t</mi>
    </mrow>
   </mfrac>
  </mtd>
  <mtd>
   <mo>=</mo>
  </mtd>
  <mtd columnalign='left'>
   <mrow>
    <mo>-</mo>
    <msub><mi>V</mi><mi>default</mi></msub>
    <mo>&CenterDot;</mo>
    <mfenced>
<mfrac>
<mfrac>
<mrow>
<mn>1</mn>
<mo>&CenterDot;</mo>
<mi>[PEP]</mi>
</mrow>
<mrow>
<mn>5.8</mn>
<mo>+</mo>
<mi>[PEP]</mi>
</mrow>
</mfrac>
<msub><mi>V</mi><mi>default</mi></msub>
</mfrac>
    </mfenced>
   </mrow>
  </mtd>
 </mtr>
 <mtr>
  <mtd>
  </mtd>
  <mtd>
  </mtd>
  <mtd columnalign='left'>
   <mrow>
    <mo>+</mo>
    <msub><mi>V</mi><mi>default</mi></msub>
    <mo>&CenterDot;</mo>
    <mfenced>
<mfrac>
<mfrac>
<mrow>
<mn>1</mn>
<mo>&CenterDot;</mo>
<mi>["2-PGA"]</mi>
</mrow>
<mrow>
<mn>300</mn>
<mo>+</mo>
<mi>["2-PGA"]</mi>
</mrow>
</mfrac>
<msub><mi>V</mi><mi>default</mi></msub>
</mfrac>
    </mfenced>
   </mrow>
  </mtd>
 </mtr>
 <mtr>
  <mtd>
  </mtd>
  <mtd>
  </mtd>
  <mtd columnalign='left'>
   <mrow>
    <mo>+</mo>
    <msub><mi>V</mi><mi>default</mi></msub>
    <mo>&CenterDot;</mo>
    <mfenced>
<mfrac>
<mfrac>
<mrow>
<mn>1</mn>
<mo>&CenterDot;</mo>
<mi>[OXALOACETATE]</mi>
</mrow>
<mrow>
<mn>791</mn>
<mo>+</mo>
<mi>[OXALOACETATE]</mi>
</mrow>
</mfrac>
<msub><mi>V</mi><mi>default</mi></msub>
</mfrac>
    </mfenced>
   </mrow>
  </mtd>
 </mtr>
 <mtr>
  <mtd>
   <mfrac>
    <mrow>
     <mo>d</mo>
     <mfenced>
      <mrow>
       <mi>[OXALOACETATE]</mi>
       <mo>&CenterDot;</mo>
       <msub><mi>V</mi><mi>default</mi></msub>
      </mrow>
     </mfenced>
    </mrow>
    <mrow>
     <mo>d</mo><mi>t</mi>
    </mrow>
   </mfrac>
  </mtd>
  <mtd>
   <mo>=</mo>
  </mtd>
  <mtd columnalign='left'>
   <mrow>
    <mo>-</mo>
    <msub><mi>V</mi><mi>default</mi></msub>
    <mo>&CenterDot;</mo>
    <mfenced>
<mfrac>
<mfrac>
<mrow>
<mn>1</mn>
<mo>&CenterDot;</mo>
<mi>[OXALOACETATE]</mi>
</mrow>
<mrow>
<mn>791</mn>
<mo>+</mo>
<mi>[OXALOACETATE]</mi>
</mrow>
</mfrac>
<msub><mi>V</mi><mi>default</mi></msub>
</mfrac>
    </mfenced>
   </mrow>
  </mtd>
 </mtr>
 <mtr>
  <mtd>
  </mtd>
  <mtd>
  </mtd>
  <mtd columnalign='left'>
   <mrow>
    <mo>+</mo>
    <msub><mi>V</mi><mi>default</mi></msub>
    <mo>&CenterDot;</mo>
    <mfenced>
<mfrac>
<mfrac>
<mrow>
<mn>1</mn>
<mo>&CenterDot;</mo>
<mi>[Pyruvate]</mi>
</mrow>
<mrow>
<mn>0.11</mn>
<mo>+</mo>
<mi>[Pyruvate]</mi>
</mrow>
</mfrac>
<msub><mi>V</mi><mi>default</mi></msub>
</mfrac>
    </mfenced>
   </mrow>
  </mtd>
 </mtr>
 <mtr>
  <mtd>
   <mfrac>
    <mrow>
     <mo>d</mo>
     <mfenced>
      <mrow>
       <mi>[NAPDH]</mi>
       <mo>&CenterDot;</mo>
       <msub><mi>V</mi><mi>default</mi></msub>
      </mrow>
     </mfenced>
    </mrow>
    <mrow>
     <mo>d</mo><mi>t</mi>
    </mrow>
   </mfrac>
  </mtd>
  <mtd>
   <mo>=</mo>
  </mtd>
  <mtd columnalign='left'>
   <mrow>
    <mo>+</mo>
    <msub><mi>V</mi><mi>default</mi></msub>
    <mo>&CenterDot;</mo>
    <mfenced>
<mfrac>
<mfrac>
<mrow>
<mn>1</mn>
<mo>&CenterDot;</mo>
<mi>[6PGluconate]</mi>
</mrow>
<mrow>
<mn>0.157</mn>
<mo>+</mo>
<mi>[6PGluconate]</mi>
</mrow>
</mfrac>
<msub><mi>V</mi><mi>default</mi></msub>
</mfrac>
    </mfenced>
   </mrow>
  </mtd>
 </mtr>
 <mtr>
  <mtd>
   <mfrac>
    <mrow>
     <mo>d</mo>
     <mfenced>
      <mrow>
       <mi>[NADPH]</mi>
       <mo>&CenterDot;</mo>
       <msub><mi>V</mi><mi>default</mi></msub>
      </mrow>
     </mfenced>
    </mrow>
    <mrow>
     <mo>d</mo><mi>t</mi>
    </mrow>
   </mfrac>
  </mtd>
  <mtd>
   <mo>=</mo>
  </mtd>
  <mtd columnalign='left'>
   <mrow>
    <mo>+</mo>
    <msub><mi>V</mi><mi>default</mi></msub>
    <mo>&CenterDot;</mo>
    <mfenced>
<mfrac>
<mfrac>
<mrow>
<mn>1</mn>
<mo>&CenterDot;</mo>
<mi>[G6P]</mi>
</mrow>
<mrow>
<mn>0.04</mn>
<mo>+</mo>
<mi>[G6P]</mi>
</mrow>
</mfrac>
<msub><mi>V</mi><mi>default</mi></msub>
</mfrac>
    </mfenced>
   </mrow>
  </mtd>
 </mtr>
 <mtr>
  <mtd>
   <mfrac>
    <mrow>
     <mo>d</mo>
     <mfenced>
      <mrow>
       <mi>["NADP+"]</mi>
       <mo>&CenterDot;</mo>
       <msub><mi>V</mi><mi>default</mi></msub>
      </mrow>
     </mfenced>
    </mrow>
    <mrow>
     <mo>d</mo><mi>t</mi>
    </mrow>
   </mfrac>
  </mtd>
  <mtd>
   <mo>=</mo>
  </mtd>
  <mtd columnalign='left'>
   <mrow>
    <mo>-</mo>
    <msub><mi>V</mi><mi>default</mi></msub>
    <mo>&CenterDot;</mo>
    <mfenced>
<mfrac>
<mfrac>
<mrow>
<mn>1</mn>
<mo>&CenterDot;</mo>
<mi>[G6P]</mi>
</mrow>
<mrow>
<mn>0.04</mn>
<mo>+</mo>
<mi>[G6P]</mi>
</mrow>
</mfrac>
<msub><mi>V</mi><mi>default</mi></msub>
</mfrac>
    </mfenced>
   </mrow>
  </mtd>
 </mtr>
 <mtr>
  <mtd>
  </mtd>
  <mtd>
  </mtd>
  <mtd columnalign='left'>
   <mrow>
    <mo>-</mo>
    <msub><mi>V</mi><mi>default</mi></msub>
    <mo>&CenterDot;</mo>
    <mfenced>
<mfrac>
<mfrac>
<mrow>
<mn>1</mn>
<mo>&CenterDot;</mo>
<mi>[6PGluconate]</mi>
</mrow>
<mrow>
<mn>0.157</mn>
<mo>+</mo>
<mi>[6PGluconate]</mi>
</mrow>
</mfrac>
<msub><mi>V</mi><mi>default</mi></msub>
</mfrac>
    </mfenced>
   </mrow>
  </mtd>
 </mtr>
 <mtr>
  <mtd>
   <mfrac>
    <mrow>
     <mo>d</mo>
     <mfenced>
      <mrow>
       <mi>[NADH{default}]</mi>
       <mo>&CenterDot;</mo>
       <msub><mi>V</mi><mi>default</mi></msub>
      </mrow>
     </mfenced>
    </mrow>
    <mrow>
     <mo>d</mo><mi>t</mi>
    </mrow>
   </mfrac>
  </mtd>
  <mtd>
   <mo>=</mo>
  </mtd>
  <mtd columnalign='left'>
   <mrow>
    <mo>+</mo>
    <msub><mi>V</mi><mi>default</mi></msub>
    <mo>&CenterDot;</mo>
    <mfenced>
<mfrac>
<mrow>
<mrow>
<mrow>
<mi>[GA3P]</mi>
<mo>&CenterDot;</mo>
<mi>[Pi{default}]</mi>
</mrow>
<mo>&CenterDot;</mo>
<mi>["NAD+{default}"]</mi>
</mrow>
<mo>&CenterDot;</mo>
<mn>1</mn>
</mrow>
<msub><mi>V</mi><mi>default</mi></msub>
</mfrac>
    </mfenced>
   </mrow>
  </mtd>
 </mtr>
 <mtr>
  <mtd>
  </mtd>
  <mtd>
  </mtd>
  <mtd columnalign='left'>
   <mrow>
    <mo>-</mo>
    <msub><mi>V</mi><mi>default</mi></msub>
    <mo>&CenterDot;</mo>
    <mfenced>
<mfrac>
<mrow>
<mrow>
<mi>[Lactate]</mi>
<mo>&CenterDot;</mo>
<mi>[NADH{default}]</mi>
</mrow>
<mo>&CenterDot;</mo>
<mn>1</mn>
</mrow>
<msub><mi>V</mi><mi>default</mi></msub>
</mfrac>
    </mfenced>
   </mrow>
  </mtd>
 </mtr>
 <mtr>
  <mtd>
  </mtd>
  <mtd>
  </mtd>
  <mtd columnalign='left'>
   <mrow>
    <mo>-</mo>
    <msub><mi>V</mi><mi>default</mi></msub>
    <mo>&CenterDot;</mo>
    <mfenced>
<mfrac>
<mfrac>
<mrow>
<mn>1</mn>
<mo>&CenterDot;</mo>
<mi>["1,3-BiPGA"]</mi>
</mrow>
<mrow>
<mn>33</mn>
<mo>+</mo>
<mi>["1,3-BiPGA"]</mi>
</mrow>
</mfrac>
<msub><mi>V</mi><mi>default</mi></msub>
</mfrac>
    </mfenced>
   </mrow>
  </mtd>
 </mtr>
 <mtr>
  <mtd>
   <mfrac>
    <mrow>
     <mo>d</mo>
     <mfenced>
      <mrow>
       <mi>["NAD+{default}"]</mi>
       <mo>&CenterDot;</mo>
       <msub><mi>V</mi><mi>default</mi></msub>
      </mrow>
     </mfenced>
    </mrow>
    <mrow>
     <mo>d</mo><mi>t</mi>
    </mrow>
   </mfrac>
  </mtd>
  <mtd>
   <mo>=</mo>
  </mtd>
  <mtd columnalign='left'>
   <mrow>
    <mo>-</mo>
    <msub><mi>V</mi><mi>default</mi></msub>
    <mo>&CenterDot;</mo>
    <mfenced>
<mfrac>
<mrow>
<mrow>
<mrow>
<mi>[GA3P]</mi>
<mo>&CenterDot;</mo>
<mi>[Pi{default}]</mi>
</mrow>
<mo>&CenterDot;</mo>
<mi>["NAD+{default}"]</mi>
</mrow>
<mo>&CenterDot;</mo>
<mn>1</mn>
</mrow>
<msub><mi>V</mi><mi>default</mi></msub>
</mfrac>
    </mfenced>
   </mrow>
  </mtd>
 </mtr>
 <mtr>
  <mtd>
  </mtd>
  <mtd>
  </mtd>
  <mtd columnalign='left'>
   <mrow>
    <mo>+</mo>
    <msub><mi>V</mi><mi>default</mi></msub>
    <mo>&CenterDot;</mo>
    <mfenced>
<mfrac>
<mrow>
<mrow>
<mi>[Lactate]</mi>
<mo>&CenterDot;</mo>
<mi>[NADH{default}]</mi>
</mrow>
<mo>&CenterDot;</mo>
<mn>1</mn>
</mrow>
<msub><mi>V</mi><mi>default</mi></msub>
</mfrac>
    </mfenced>
   </mrow>
  </mtd>
 </mtr>
 <mtr>
  <mtd>
  </mtd>
  <mtd>
  </mtd>
  <mtd columnalign='left'>
   <mrow>
    <mo>+</mo>
    <msub><mi>V</mi><mi>default</mi></msub>
    <mo>&CenterDot;</mo>
    <mfenced>
<mfrac>
<mfrac>
<mrow>
<mn>1</mn>
<mo>&CenterDot;</mo>
<mi>["1,3-BiPGA"]</mi>
</mrow>
<mrow>
<mn>33</mn>
<mo>+</mo>
<mi>["1,3-BiPGA"]</mi>
</mrow>
</mfrac>
<msub><mi>V</mi><mi>default</mi></msub>
</mfrac>
    </mfenced>
   </mrow>
  </mtd>
 </mtr>
 <mtr>
  <mtd>
   <mfrac>
    <mrow>
     <mo>d</mo>
     <mfenced>
      <mrow>
       <mi>["Limit Dextrin"]</mi>
       <mo>&CenterDot;</mo>
       <msub><mi>V</mi><mi>default</mi></msub>
      </mrow>
     </mfenced>
    </mrow>
    <mrow>
     <mo>d</mo><mi>t</mi>
    </mrow>
   </mfrac>
  </mtd>
  <mtd>
   <mo>=</mo>
  </mtd>
  <mtd columnalign='left'>
   <mrow>
    <mo>+</mo>
    <msub><mi>V</mi><mi>default</mi></msub>
    <mo>&CenterDot;</mo>
    <mfenced>
<mfrac>
<mfrac>
<mrow>
<mn>1</mn>
<mo>&CenterDot;</mo>
<mi>[Glycogen]</mi>
</mrow>
<mrow>
<mn>0.1</mn>
<mo>+</mo>
<mi>[Glycogen]</mi>
</mrow>
</mfrac>
<msub><mi>V</mi><mi>default</mi></msub>
</mfrac>
    </mfenced>
   </mrow>
  </mtd>
 </mtr>
 <mtr>
  <mtd>
  </mtd>
  <mtd>
  </mtd>
  <mtd columnalign='left'>
   <mrow>
    <mo>-</mo>
    <msub><mi>V</mi><mi>default</mi></msub>
    <mo>&CenterDot;</mo>
    <mfenced>
<mfrac>
<mfrac>
<mrow>
<mn>1</mn>
<mo>&CenterDot;</mo>
<mi>["Limit Dextrin"]</mi>
</mrow>
<mrow>
<mn>0.08</mn>
<mo>+</mo>
<mi>["Limit Dextrin"]</mi>
</mrow>
</mfrac>
<msub><mi>V</mi><mi>default</mi></msub>
</mfrac>
    </mfenced>
   </mrow>
  </mtd>
 </mtr>
 <mtr>
  <mtd>
   <mfrac>
    <mrow>
     <mo>d</mo>
     <mfenced>
      <mrow>
       <mi>[Lactose]</mi>
       <mo>&CenterDot;</mo>
       <msub><mi>V</mi><mi>default</mi></msub>
      </mrow>
     </mfenced>
    </mrow>
    <mrow>
     <mo>d</mo><mi>t</mi>
    </mrow>
   </mfrac>
  </mtd>
  <mtd>
   <mo>=</mo>
  </mtd>
  <mtd columnalign='left'>
   <mrow>
    <mo>-</mo>
    <msub><mi>V</mi><mi>default</mi></msub>
    <mo>&CenterDot;</mo>
    <mfenced>
<mfrac>
<mrow>
<mi>[Lactose]</mi>
<mo>&CenterDot;</mo>
<mn>1</mn>
</mrow>
<msub><mi>V</mi><mi>default</mi></msub>
</mfrac>
    </mfenced>
   </mrow>
  </mtd>
 </mtr>
 <mtr>
  <mtd>
   <mfrac>
    <mrow>
     <mo>d</mo>
     <mfenced>
      <mrow>
       <mi>[Lactate]</mi>
       <mo>&CenterDot;</mo>
       <msub><mi>V</mi><mi>default</mi></msub>
      </mrow>
     </mfenced>
    </mrow>
    <mrow>
     <mo>d</mo><mi>t</mi>
    </mrow>
   </mfrac>
  </mtd>
  <mtd>
   <mo>=</mo>
  </mtd>
  <mtd columnalign='left'>
   <mrow>
    <mo>+</mo>
    <msub><mi>V</mi><mi>default</mi></msub>
    <mo>&CenterDot;</mo>
    <mfenced>
<mfrac>
<mrow>
<mi>[Pyruvate]</mi>
<mo>&CenterDot;</mo>
<mn>1</mn>
</mrow>
<msub><mi>V</mi><mi>default</mi></msub>
</mfrac>
    </mfenced>
   </mrow>
  </mtd>
 </mtr>
 <mtr>
  <mtd>
  </mtd>
  <mtd>
  </mtd>
  <mtd columnalign='left'>
   <mrow>
    <mo>-</mo>
    <msub><mi>V</mi><mi>default</mi></msub>
    <mo>&CenterDot;</mo>
    <mfenced>
<mfrac>
<mrow>
<mrow>
<mi>[Lactate]</mi>
<mo>&CenterDot;</mo>
<mi>[NADH{default}]</mi>
</mrow>
<mo>&CenterDot;</mo>
<mn>1</mn>
</mrow>
<msub><mi>V</mi><mi>default</mi></msub>
</mfrac>
    </mfenced>
   </mrow>
  </mtd>
 </mtr>
 <mtr>
  <mtd>
   <mfrac>
    <mrow>
     <mo>d</mo>
     <mfenced>
      <mrow>
       <mi>[H2O{default}]</mi>
       <mo>&CenterDot;</mo>
       <msub><mi>V</mi><mi>default</mi></msub>
      </mrow>
     </mfenced>
    </mrow>
    <mrow>
     <mo>d</mo><mi>t</mi>
    </mrow>
   </mfrac>
  </mtd>
  <mtd>
   <mo>=</mo>
  </mtd>
  <mtd columnalign='left'>
   <mrow>
    <mo>-</mo>
    <msub><mi>V</mi><mi>default</mi></msub>
    <mo>&CenterDot;</mo>
    <mfenced>
<mfrac>
<mfrac>
<mrow>
<mn>1</mn>
<mo>&CenterDot;</mo>
<mi>[6PGDL]</mi>
</mrow>
<mrow>
<mn>18.2</mn>
<mo>+</mo>
<mi>[6PGDL]</mi>
</mrow>
</mfrac>
<msub><mi>V</mi><mi>default</mi></msub>
</mfrac>
    </mfenced>
   </mrow>
  </mtd>
 </mtr>
 <mtr>
  <mtd>
  </mtd>
  <mtd>
  </mtd>
  <mtd columnalign='left'>
   <mrow>
    <mo>-</mo>
    <msub><mi>V</mi><mi>default</mi></msub>
    <mo>&CenterDot;</mo>
    <mfenced>
<mfrac>
<mfrac>
<mrow>
<mn>1</mn>
<mo>&CenterDot;</mo>
<mi>[Sucrose]</mi>
</mrow>
<mrow>
<mn>10</mn>
<mo>+</mo>
<mi>[Sucrose]</mi>
</mrow>
</mfrac>
<msub><mi>V</mi><mi>default</mi></msub>
</mfrac>
    </mfenced>
   </mrow>
  </mtd>
 </mtr>
 <mtr>
  <mtd>
  </mtd>
  <mtd>
  </mtd>
  <mtd columnalign='left'>
   <mrow>
    <mo>-</mo>
    <msub><mi>V</mi><mi>default</mi></msub>
    <mo>&CenterDot;</mo>
    <mfenced>
<mfrac>
<mfrac>
<mrow>
<mn>1</mn>
<mo>&CenterDot;</mo>
<mi>[Trehalose]</mi>
</mrow>
<mrow>
<mn>1.37</mn>
<mo>+</mo>
<mi>[Trehalose]</mi>
</mrow>
</mfrac>
<msub><mi>V</mi><mi>default</mi></msub>
</mfrac>
    </mfenced>
   </mrow>
  </mtd>
 </mtr>
 <mtr>
  <mtd>
  </mtd>
  <mtd>
  </mtd>
  <mtd columnalign='left'>
   <mrow>
    <mo>-</mo>
    <msub><mi>V</mi><mi>default</mi></msub>
    <mo>&CenterDot;</mo>
    <mfenced>
<mfrac>
<mfrac>
<mrow>
<mn>1</mn>
<mo>&CenterDot;</mo>
<mi>[F1,6P]</mi>
</mrow>
<mrow>
<mn>1.3</mn>
<mo>+</mo>
<mi>[F1,6P]</mi>
</mrow>
</mfrac>
<msub><mi>V</mi><mi>default</mi></msub>
</mfrac>
    </mfenced>
   </mrow>
  </mtd>
 </mtr>
 <mtr>
  <mtd>
   <mfrac>
    <mrow>
     <mo>d</mo>
     <mfenced>
      <mrow>
       <mi>[H20]</mi>
       <mo>&CenterDot;</mo>
       <msub><mi>V</mi><mi>default</mi></msub>
      </mrow>
     </mfenced>
    </mrow>
    <mrow>
     <mo>d</mo><mi>t</mi>
    </mrow>
   </mfrac>
  </mtd>
  <mtd>
   <mo>=</mo>
  </mtd>
  <mtd columnalign='left'>
   <mrow>
    <mo>-</mo>
    <msub><mi>V</mi><mi>default</mi></msub>
    <mo>&CenterDot;</mo>
    <mfenced>
<mfrac>
<mfrac>
<mrow>
<mn>1</mn>
<mo>&CenterDot;</mo>
<mi>[G6P]</mi>
</mrow>
<mrow>
<mn>2</mn>
<mo>+</mo>
<mi>[G6P]</mi>
</mrow>
</mfrac>
<msub><mi>V</mi><mi>default</mi></msub>
</mfrac>
    </mfenced>
   </mrow>
  </mtd>
 </mtr>
 <mtr>
  <mtd>
   <mfrac>
    <mrow>
     <mo>d</mo>
     <mfenced>
      <mrow>
       <mi>["H+{default}"]</mi>
       <mo>&CenterDot;</mo>
       <msub><mi>V</mi><mi>default</mi></msub>
      </mrow>
     </mfenced>
    </mrow>
    <mrow>
     <mo>d</mo><mi>t</mi>
    </mrow>
   </mfrac>
  </mtd>
  <mtd>
   <mo>=</mo>
  </mtd>
  <mtd columnalign='left'>
   <mrow>
    <mo>+</mo>
    <msub><mi>V</mi><mi>default</mi></msub>
    <mo>&CenterDot;</mo>
    <mfenced>
<mfrac>
<mfrac>
<mrow>
<mn>1</mn>
<mo>&CenterDot;</mo>
<mi>[6PGluconate]</mi>
</mrow>
<mrow>
<mn>0.157</mn>
<mo>+</mo>
<mi>[6PGluconate]</mi>
</mrow>
</mfrac>
<msub><mi>V</mi><mi>default</mi></msub>
</mfrac>
    </mfenced>
   </mrow>
  </mtd>
 </mtr>
 <mtr>
  <mtd>
  </mtd>
  <mtd>
  </mtd>
  <mtd columnalign='left'>
   <mrow>
    <mo>+</mo>
    <msub><mi>V</mi><mi>default</mi></msub>
    <mo>&CenterDot;</mo>
    <mfenced>
<mfrac>
<mrow>
<mrow>
<mrow>
<mi>[GA3P]</mi>
<mo>&CenterDot;</mo>
<mi>[Pi{default}]</mi>
</mrow>
<mo>&CenterDot;</mo>
<mi>["NAD+{default}"]</mi>
</mrow>
<mo>&CenterDot;</mo>
<mn>1</mn>
</mrow>
<msub><mi>V</mi><mi>default</mi></msub>
</mfrac>
    </mfenced>
   </mrow>
  </mtd>
 </mtr>
 <mtr>
  <mtd>
  </mtd>
  <mtd>
  </mtd>
  <mtd columnalign='left'>
   <mrow>
    <mo>+</mo>
    <msub><mi>V</mi><mi>default</mi></msub>
    <mo>&CenterDot;</mo>
    <mfenced>
<mfrac>
<mfrac>
<mrow>
<mn>1</mn>
<mo>&CenterDot;</mo>
<mi>[Galactose1P]</mi>
</mrow>
<mrow>
<mn>0.069</mn>
<mo>+</mo>
<mi>[Galactose1P]</mi>
</mrow>
</mfrac>
<msub><mi>V</mi><mi>default</mi></msub>
</mfrac>
    </mfenced>
   </mrow>
  </mtd>
 </mtr>
 <mtr>
  <mtd>
  </mtd>
  <mtd>
  </mtd>
  <mtd columnalign='left'>
   <mrow>
    <mo>-</mo>
    <msub><mi>V</mi><mi>default</mi></msub>
    <mo>&CenterDot;</mo>
    <mfenced>
<mfrac>
<mfrac>
<mrow>
<mn>1</mn>
<mo>&CenterDot;</mo>
<mi>["1,3-BiPGA"]</mi>
</mrow>
<mrow>
<mn>33</mn>
<mo>+</mo>
<mi>["1,3-BiPGA"]</mi>
</mrow>
</mfrac>
<msub><mi>V</mi><mi>default</mi></msub>
</mfrac>
    </mfenced>
   </mrow>
  </mtd>
 </mtr>
 <mtr>
  <mtd>
   <mfrac>
    <mrow>
     <mo>d</mo>
     <mfenced>
      <mrow>
       <mi>["Glycogen Primer"]</mi>
       <mo>&CenterDot;</mo>
       <msub><mi>V</mi><mi>default</mi></msub>
      </mrow>
     </mfenced>
    </mrow>
    <mrow>
     <mo>d</mo><mi>t</mi>
    </mrow>
   </mfrac>
  </mtd>
  <mtd>
   <mo>=</mo>
  </mtd>
  <mtd columnalign='left'>
   <mrow>
    <mo>-</mo>
    <msub><mi>V</mi><mi>default</mi></msub>
    <mo>&CenterDot;</mo>
    <mfenced>
<mfrac>
<mfrac>
<mrow>
<mn>1</mn>
<mo>&CenterDot;</mo>
<mi>["Glycogen Primer"]</mi>
</mrow>
<mrow>
<mn>0.08</mn>
<mo>+</mo>
<mi>["Glycogen Primer"]</mi>
</mrow>
</mfrac>
<msub><mi>V</mi><mi>default</mi></msub>
</mfrac>
    </mfenced>
   </mrow>
  </mtd>
 </mtr>
 <mtr>
  <mtd>
  </mtd>
  <mtd>
  </mtd>
  <mtd columnalign='left'>
   <mrow>
    <mo>+</mo>
    <msub><mi>V</mi><mi>default</mi></msub>
    <mo>&CenterDot;</mo>
    <mfenced>
<mfrac>
<mrow>
<mi>["UDP-Glucose"]</mi>
<mo>&CenterDot;</mo>
<mn>1</mn>
</mrow>
<msub><mi>V</mi><mi>default</mi></msub>
</mfrac>
    </mfenced>
   </mrow>
  </mtd>
 </mtr>
 <mtr>
  <mtd>
   <mfrac>
    <mrow>
     <mo>d</mo>
     <mfenced>
      <mrow>
       <mi>[Glycogen]</mi>
       <mo>&CenterDot;</mo>
       <msub><mi>V</mi><mi>default</mi></msub>
      </mrow>
     </mfenced>
    </mrow>
    <mrow>
     <mo>d</mo><mi>t</mi>
    </mrow>
   </mfrac>
  </mtd>
  <mtd>
   <mo>=</mo>
  </mtd>
  <mtd columnalign='left'>
   <mrow>
    <mo>-</mo>
    <msub><mi>V</mi><mi>default</mi></msub>
    <mo>&CenterDot;</mo>
    <mfenced>
<mfrac>
<mfrac>
<mrow>
<mn>1</mn>
<mo>&CenterDot;</mo>
<mi>[Glycogen]</mi>
</mrow>
<mrow>
<mn>0.1</mn>
<mo>+</mo>
<mi>[Glycogen]</mi>
</mrow>
</mfrac>
<msub><mi>V</mi><mi>default</mi></msub>
</mfrac>
    </mfenced>
   </mrow>
  </mtd>
 </mtr>
 <mtr>
  <mtd>
  </mtd>
  <mtd>
  </mtd>
  <mtd columnalign='left'>
   <mrow>
    <mo>+</mo>
    <msub><mi>V</mi><mi>default</mi></msub>
    <mo>&CenterDot;</mo>
    <mfenced>
<mfrac>
<mfrac>
<mrow>
<mn>1</mn>
<mo>&CenterDot;</mo>
<mi>["Glycogen Primer"]</mi>
</mrow>
<mrow>
<mn>0.08</mn>
<mo>+</mo>
<mi>["Glycogen Primer"]</mi>
</mrow>
</mfrac>
<msub><mi>V</mi><mi>default</mi></msub>
</mfrac>
    </mfenced>
   </mrow>
  </mtd>
 </mtr>
 <mtr>
  <mtd>
   <mfrac>
    <mrow>
     <mo>d</mo>
     <mfenced>
      <mrow>
       <mi>[Glycerol3P]</mi>
       <mo>&CenterDot;</mo>
       <msub><mi>V</mi><mi>default</mi></msub>
      </mrow>
     </mfenced>
    </mrow>
    <mrow>
     <mo>d</mo><mi>t</mi>
    </mrow>
   </mfrac>
  </mtd>
  <mtd>
   <mo>=</mo>
  </mtd>
  <mtd columnalign='left'>
   <mrow>
    <mo>-</mo>
    <msub><mi>V</mi><mi>default</mi></msub>
    <mo>&CenterDot;</mo>
    <mfenced>
<mfrac>
<mrow>
<mrow>
<mi>[Glycerol3P]</mi>
<mo>&CenterDot;</mo>
<mi>[FA]</mi>
</mrow>
<mo>&CenterDot;</mo>
<mn>1</mn>
</mrow>
<msub><mi>V</mi><mi>default</mi></msub>
</mfrac>
    </mfenced>
   </mrow>
  </mtd>
 </mtr>
 <mtr>
  <mtd>
  </mtd>
  <mtd>
  </mtd>
  <mtd columnalign='left'>
   <mrow>
    <mo>+</mo>
    <msub><mi>V</mi><mi>default</mi></msub>
    <mo>&CenterDot;</mo>
    <mfenced>
<mfrac>
<mrow>
<mi>[Glyceraldehyde]</mi>
<mo>&CenterDot;</mo>
<mn>1</mn>
</mrow>
<msub><mi>V</mi><mi>default</mi></msub>
</mfrac>
    </mfenced>
   </mrow>
  </mtd>
 </mtr>
 <mtr>
  <mtd>
   <mfrac>
    <mrow>
     <mo>d</mo>
     <mfenced>
      <mrow>
       <mi>[Glyceraldehyde]</mi>
       <mo>&CenterDot;</mo>
       <msub><mi>V</mi><mi>default</mi></msub>
      </mrow>
     </mfenced>
    </mrow>
    <mrow>
     <mo>d</mo><mi>t</mi>
    </mrow>
   </mfrac>
  </mtd>
  <mtd>
   <mo>=</mo>
  </mtd>
  <mtd columnalign='left'>
   <mrow>
    <mo>+</mo>
    <msub><mi>V</mi><mi>default</mi></msub>
    <mo>&CenterDot;</mo>
    <mfenced>
<mfrac>
<mfrac>
<mrow>
<mn>1</mn>
<mo>&CenterDot;</mo>
<mi>[F1P]</mi>
</mrow>
<mrow>
<mn>1.7</mn>
<mo>+</mo>
<mi>[F1P]</mi>
</mrow>
</mfrac>
<msub><mi>V</mi><mi>default</mi></msub>
</mfrac>
    </mfenced>
   </mrow>
  </mtd>
 </mtr>
 <mtr>
  <mtd>
  </mtd>
  <mtd>
  </mtd>
  <mtd columnalign='left'>
   <mrow>
    <mo>-</mo>
    <msub><mi>V</mi><mi>default</mi></msub>
    <mo>&CenterDot;</mo>
    <mfenced>
<mfrac>
<mfrac>
<mrow>
<mn>1</mn>
<mo>&CenterDot;</mo>
<mi>[Glyceraldehyde]</mi>
</mrow>
<mrow>
<mn>0.31</mn>
<mo>+</mo>
<mi>[Glyceraldehyde]</mi>
</mrow>
</mfrac>
<msub><mi>V</mi><mi>default</mi></msub>
</mfrac>
    </mfenced>
   </mrow>
  </mtd>
 </mtr>
 <mtr>
  <mtd>
  </mtd>
  <mtd>
  </mtd>
  <mtd columnalign='left'>
   <mrow>
    <mo>-</mo>
    <msub><mi>V</mi><mi>default</mi></msub>
    <mo>&CenterDot;</mo>
    <mfenced>
<mfrac>
<mrow>
<mi>[Glyceraldehyde]</mi>
<mo>&CenterDot;</mo>
<mn>1</mn>
</mrow>
<msub><mi>V</mi><mi>default</mi></msub>
</mfrac>
    </mfenced>
   </mrow>
  </mtd>
 </mtr>
 <mtr>
  <mtd>
   <mfrac>
    <mrow>
     <mo>d</mo>
     <mfenced>
      <mrow>
       <mi>[Glutamine{default}]</mi>
       <mo>&CenterDot;</mo>
       <msub><mi>V</mi><mi>default</mi></msub>
      </mrow>
     </mfenced>
    </mrow>
    <mrow>
     <mo>d</mo><mi>t</mi>
    </mrow>
   </mfrac>
  </mtd>
  <mtd>
   <mo>=</mo>
  </mtd>
  <mtd columnalign='left'>
   <mrow>
    <mo>-</mo>
    <mfenced>
<mrow>
<mn>1</mn>
<mo>&CenterDot;</mo>
<mi>[Glutamine{default}]</mi>
</mrow>
    </mfenced>
   </mrow>
  </mtd>
 </mtr>
 <mtr>
  <mtd>
   <mfrac>
    <mrow>
     <mo>d</mo>
     <mfenced>
      <mrow>
       <mi>[Glutamate{default}]</mi>
       <mo>&CenterDot;</mo>
       <msub><mi>V</mi><mi>default</mi></msub>
      </mrow>
     </mfenced>
    </mrow>
    <mrow>
     <mo>d</mo><mi>t</mi>
    </mrow>
   </mfrac>
  </mtd>
  <mtd>
   <mo>=</mo>
  </mtd>
  <mtd columnalign='left'>
   <mrow>
    <mo>+</mo>
    <msub><mi>V</mi><mi>default</mi></msub>
    <mo>&CenterDot;</mo>
    <mfenced>
<mfrac>
<mrow>
<mrow>
<mi>[Alanine]</mi>
<mo>&CenterDot;</mo>
<mi>["Alpha KG"]</mi>
</mrow>
<mo>&CenterDot;</mo>
<mn>1</mn>
</mrow>
<msub><mi>V</mi><mi>default</mi></msub>
</mfrac>
    </mfenced>
   </mrow>
  </mtd>
 </mtr>
 <mtr>
  <mtd>
  </mtd>
  <mtd>
  </mtd>
  <mtd columnalign='left'>
   <mrow>
    <mo>+</mo>
    <msub><mi>V</mi><mi>default</mi></msub>
    <mo>&CenterDot;</mo>
    <mfenced>
<mfrac>
<mrow>
<mrow>
<mi>["Amino acids"]</mi>
<mo>&CenterDot;</mo>
<mi>["Alpha keto acid"]</mi>
</mrow>
<mo>&CenterDot;</mo>
<mn>1</mn>
</mrow>
<msub><mi>V</mi><mi>default</mi></msub>
</mfrac>
    </mfenced>
   </mrow>
  </mtd>
 </mtr>
 <mtr>
  <mtd>
  </mtd>
  <mtd>
  </mtd>
  <mtd columnalign='left'>
   <mrow>
    <mo>-</mo>
    <mfenced>
<mrow>
<mn>1</mn>
<mo>&CenterDot;</mo>
<mi>[Glutamate{default}]</mi>
<mo>&CenterDot;</mo>
<mi>[OAA]</mi>
</mrow>
    </mfenced>
   </mrow>
  </mtd>
 </mtr>
 <mtr>
  <mtd>
   <mfrac>
    <mrow>
     <mo>d</mo>
     <mfenced>
      <mrow>
       <mi>[Glucose]</mi>
       <mo>&CenterDot;</mo>
       <msub><mi>V</mi><mi>default</mi></msub>
      </mrow>
     </mfenced>
    </mrow>
    <mrow>
     <mo>d</mo><mi>t</mi>
    </mrow>
   </mfrac>
  </mtd>
  <mtd>
   <mo>=</mo>
  </mtd>
  <mtd columnalign='left'>
   <mrow>
    <mo>+</mo>
    <msub><mi>V</mi><mi>default</mi></msub>
    <mo>&CenterDot;</mo>
    <mfenced>
<mfrac>
<mfrac>
<mrow>
<mn>1</mn>
<mo>&CenterDot;</mo>
<mi>["Limit Dextrin"]</mi>
</mrow>
<mrow>
<mn>0.08</mn>
<mo>+</mo>
<mi>["Limit Dextrin"]</mi>
</mrow>
</mfrac>
<msub><mi>V</mi><mi>default</mi></msub>
</mfrac>
    </mfenced>
   </mrow>
  </mtd>
 </mtr>
 <mtr>
  <mtd>
  </mtd>
  <mtd>
  </mtd>
  <mtd columnalign='left'>
   <mrow>
    <mo>+</mo>
    <msub><mi>V</mi><mi>default</mi></msub>
    <mo>&CenterDot;</mo>
    <mfenced>
<mfrac>
<mfrac>
<mrow>
<mn>1</mn>
<mo>&CenterDot;</mo>
<mi>[Sucrose]</mi>
</mrow>
<mrow>
<mn>10</mn>
<mo>+</mo>
<mi>[Sucrose]</mi>
</mrow>
</mfrac>
<msub><mi>V</mi><mi>default</mi></msub>
</mfrac>
    </mfenced>
   </mrow>
  </mtd>
 </mtr>
 <mtr>
  <mtd>
  </mtd>
  <mtd>
  </mtd>
  <mtd columnalign='left'>
   <mrow>
    <mo>+</mo>
    <msub><mi>V</mi><mi>default</mi></msub>
    <mo>&CenterDot;</mo>
    <mfenced>
<mfrac>
<mfrac>
<mrow>
<mn>1</mn>
<mo>&CenterDot;</mo>
<mi>[Trehalose]</mi>
</mrow>
<mrow>
<mn>1.37</mn>
<mo>+</mo>
<mi>[Trehalose]</mi>
</mrow>
</mfrac>
<msub><mi>V</mi><mi>default</mi></msub>
</mfrac>
    </mfenced>
   </mrow>
  </mtd>
 </mtr>
 <mtr>
  <mtd>
  </mtd>
  <mtd>
  </mtd>
  <mtd columnalign='left'>
   <mrow>
    <mo>+</mo>
    <msub><mi>V</mi><mi>default</mi></msub>
    <mo>&CenterDot;</mo>
    <mfenced>
<mfrac>
<mrow>
<mi>[Lactose]</mi>
<mo>&CenterDot;</mo>
<mn>1</mn>
</mrow>
<msub><mi>V</mi><mi>default</mi></msub>
</mfrac>
    </mfenced>
   </mrow>
  </mtd>
 </mtr>
 <mtr>
  <mtd>
  </mtd>
  <mtd>
  </mtd>
  <mtd columnalign='left'>
   <mrow>
    <mo>-</mo>
    <msub><mi>V</mi><mi>default</mi></msub>
    <mo>&CenterDot;</mo>
    <mfenced>
<mfrac>
<mfrac>
<mrow>
<mn>1</mn>
<mo>&CenterDot;</mo>
<mi>[Glucose]</mi>
</mrow>
<mrow>
<mn>0.048</mn>
<mo>+</mo>
<mi>[Glucose]</mi>
</mrow>
</mfrac>
<msub><mi>V</mi><mi>default</mi></msub>
</mfrac>
    </mfenced>
   </mrow>
  </mtd>
 </mtr>
 <mtr>
  <mtd>
  </mtd>
  <mtd>
  </mtd>
  <mtd columnalign='left'>
   <mrow>
    <mo>+</mo>
    <msub><mi>V</mi><mi>default</mi></msub>
    <mo>&CenterDot;</mo>
    <mfenced>
<mfrac>
<mrow>
<mrow>
<mi>[Lactate]</mi>
<mo>&CenterDot;</mo>
<mi>[NADH{default}]</mi>
</mrow>
<mo>&CenterDot;</mo>
<mn>1</mn>
</mrow>
<msub><mi>V</mi><mi>default</mi></msub>
</mfrac>
    </mfenced>
   </mrow>
  </mtd>
 </mtr>
 <mtr>
  <mtd>
  </mtd>
  <mtd>
  </mtd>
  <mtd columnalign='left'>
   <mrow>
    <mo>+</mo>
    <msub><mi>V</mi><mi>default</mi></msub>
    <mo>&CenterDot;</mo>
    <mfenced>
<mfrac>
<mfrac>
<mrow>
<mn>1</mn>
<mo>&CenterDot;</mo>
<mi>[G6P]</mi>
</mrow>
<mrow>
<mn>2</mn>
<mo>+</mo>
<mi>[G6P]</mi>
</mrow>
</mfrac>
<msub><mi>V</mi><mi>default</mi></msub>
</mfrac>
    </mfenced>
   </mrow>
  </mtd>
 </mtr>
 <mtr>
  <mtd>
   <mfrac>
    <mrow>
     <mo>d</mo>
     <mfenced>
      <mrow>
       <mi>[Galactose1P]</mi>
       <mo>&CenterDot;</mo>
       <msub><mi>V</mi><mi>default</mi></msub>
      </mrow>
     </mfenced>
    </mrow>
    <mrow>
     <mo>d</mo><mi>t</mi>
    </mrow>
   </mfrac>
  </mtd>
  <mtd>
   <mo>=</mo>
  </mtd>
  <mtd columnalign='left'>
   <mrow>
    <mo>+</mo>
    <msub><mi>V</mi><mi>default</mi></msub>
    <mo>&CenterDot;</mo>
    <mfenced>
<mfrac>
<mfrac>
<mrow>
<mn>1</mn>
<mo>&CenterDot;</mo>
<mi>[Galactose]</mi>
</mrow>
<mrow>
<mn>970</mn>
<mo>+</mo>
<mi>[Galactose]</mi>
</mrow>
</mfrac>
<msub><mi>V</mi><mi>default</mi></msub>
</mfrac>
    </mfenced>
   </mrow>
  </mtd>
 </mtr>
 <mtr>
  <mtd>
  </mtd>
  <mtd>
  </mtd>
  <mtd columnalign='left'>
   <mrow>
    <mo>-</mo>
    <msub><mi>V</mi><mi>default</mi></msub>
    <mo>&CenterDot;</mo>
    <mfenced>
<mfrac>
<mfrac>
<mrow>
<mn>1</mn>
<mo>&CenterDot;</mo>
<mi>[Galactose1P]</mi>
</mrow>
<mrow>
<mn>0.069</mn>
<mo>+</mo>
<mi>[Galactose1P]</mi>
</mrow>
</mfrac>
<msub><mi>V</mi><mi>default</mi></msub>
</mfrac>
    </mfenced>
   </mrow>
  </mtd>
 </mtr>
 <mtr>
  <mtd>
   <mfrac>
    <mrow>
     <mo>d</mo>
     <mfenced>
      <mrow>
       <mi>[Galactose]</mi>
       <mo>&CenterDot;</mo>
       <msub><mi>V</mi><mi>default</mi></msub>
      </mrow>
     </mfenced>
    </mrow>
    <mrow>
     <mo>d</mo><mi>t</mi>
    </mrow>
   </mfrac>
  </mtd>
  <mtd>
   <mo>=</mo>
  </mtd>
  <mtd columnalign='left'>
   <mrow>
    <mo>-</mo>
    <msub><mi>V</mi><mi>default</mi></msub>
    <mo>&CenterDot;</mo>
    <mfenced>
<mfrac>
<mfrac>
<mrow>
<mn>1</mn>
<mo>&CenterDot;</mo>
<mi>[Galactose]</mi>
</mrow>
<mrow>
<mn>970</mn>
<mo>+</mo>
<mi>[Galactose]</mi>
</mrow>
</mfrac>
<msub><mi>V</mi><mi>default</mi></msub>
</mfrac>
    </mfenced>
   </mrow>
  </mtd>
 </mtr>
 <mtr>
  <mtd>
  </mtd>
  <mtd>
  </mtd>
  <mtd columnalign='left'>
   <mrow>
    <mo>+</mo>
    <msub><mi>V</mi><mi>default</mi></msub>
    <mo>&CenterDot;</mo>
    <mfenced>
<mfrac>
<mrow>
<mi>[Lactose]</mi>
<mo>&CenterDot;</mo>
<mn>1</mn>
</mrow>
<msub><mi>V</mi><mi>default</mi></msub>
</mfrac>
    </mfenced>
   </mrow>
  </mtd>
 </mtr>
 <mtr>
  <mtd>
   <mfrac>
    <mrow>
     <mo>d</mo>
     <mfenced>
      <mrow>
       <mi>[GTP]</mi>
       <mo>&CenterDot;</mo>
       <msub><mi>V</mi><mi>default</mi></msub>
      </mrow>
     </mfenced>
    </mrow>
    <mrow>
     <mo>d</mo><mi>t</mi>
    </mrow>
   </mfrac>
  </mtd>
  <mtd>
   <mo>=</mo>
  </mtd>
  <mtd columnalign='left'>
   <mrow>
    <mo>+</mo>
    <msub><mi>V</mi><mi>default</mi></msub>
    <mo>&CenterDot;</mo>
    <mfenced>
<mfrac>
<mfrac>
<mrow>
<mn>1</mn>
<mo>&CenterDot;</mo>
<mi>[OXALOACETATE]</mi>
</mrow>
<mrow>
<mn>791</mn>
<mo>+</mo>
<mi>[OXALOACETATE]</mi>
</mrow>
</mfrac>
<msub><mi>V</mi><mi>default</mi></msub>
</mfrac>
    </mfenced>
   </mrow>
  </mtd>
 </mtr>
 <mtr>
  <mtd>
   <mfrac>
    <mrow>
     <mo>d</mo>
     <mfenced>
      <mrow>
       <mi>[GDP{default}]</mi>
       <mo>&CenterDot;</mo>
       <msub><mi>V</mi><mi>default</mi></msub>
      </mrow>
     </mfenced>
    </mrow>
    <mrow>
     <mo>d</mo><mi>t</mi>
    </mrow>
   </mfrac>
  </mtd>
  <mtd>
   <mo>=</mo>
  </mtd>
  <mtd columnalign='left'>
   <mrow>
    <mo>-</mo>
    <msub><mi>V</mi><mi>default</mi></msub>
    <mo>&CenterDot;</mo>
    <mfenced>
<mfrac>
<mfrac>
<mrow>
<mn>1</mn>
<mo>&CenterDot;</mo>
<mi>[OXALOACETATE]</mi>
</mrow>
<mrow>
<mn>791</mn>
<mo>+</mo>
<mi>[OXALOACETATE]</mi>
</mrow>
</mfrac>
<msub><mi>V</mi><mi>default</mi></msub>
</mfrac>
    </mfenced>
   </mrow>
  </mtd>
 </mtr>
 <mtr>
  <mtd>
   <mfrac>
    <mrow>
     <mo>d</mo>
     <mfenced>
      <mrow>
       <mi>[GA3P]</mi>
       <mo>&CenterDot;</mo>
       <msub><mi>V</mi><mi>default</mi></msub>
      </mrow>
     </mfenced>
    </mrow>
    <mrow>
     <mo>d</mo><mi>t</mi>
    </mrow>
   </mfrac>
  </mtd>
  <mtd>
   <mo>=</mo>
  </mtd>
  <mtd columnalign='left'>
   <mrow>
    <mo>-</mo>
    <msub><mi>V</mi><mi>default</mi></msub>
    <mo>&CenterDot;</mo>
    <mfenced>
<mfrac>
<mrow>
<mrow>
<mrow>
<mi>[GA3P]</mi>
<mo>&CenterDot;</mo>
<mi>[Pi{default}]</mi>
</mrow>
<mo>&CenterDot;</mo>
<mi>["NAD+{default}"]</mi>
</mrow>
<mo>&CenterDot;</mo>
<mn>1</mn>
</mrow>
<msub><mi>V</mi><mi>default</mi></msub>
</mfrac>
    </mfenced>
   </mrow>
  </mtd>
 </mtr>
 <mtr>
  <mtd>
  </mtd>
  <mtd>
  </mtd>
  <mtd columnalign='left'>
   <mrow>
    <mo>-</mo>
    <msub><mi>V</mi><mi>default</mi></msub>
    <mo>&CenterDot;</mo>
    <mfenced>
<mfrac>
<mfrac>
<mrow>
<mn>1</mn>
<mo>&CenterDot;</mo>
<mi>[GA3P]</mi>
</mrow>
<mrow>
<mn>0.13</mn>
<mo>+</mo>
<mi>[GA3P]</mi>
</mrow>
</mfrac>
<msub><mi>V</mi><mi>default</mi></msub>
</mfrac>
    </mfenced>
   </mrow>
  </mtd>
 </mtr>
 <mtr>
  <mtd>
  </mtd>
  <mtd>
  </mtd>
  <mtd columnalign='left'>
   <mrow>
    <mo>+</mo>
    <msub><mi>V</mi><mi>default</mi></msub>
    <mo>&CenterDot;</mo>
    <mfenced>
<mfrac>
<mfrac>
<mrow>
<mn>1</mn>
<mo>&CenterDot;</mo>
<mi>[Glyceraldehyde]</mi>
</mrow>
<mrow>
<mn>0.31</mn>
<mo>+</mo>
<mi>[Glyceraldehyde]</mi>
</mrow>
</mfrac>
<msub><mi>V</mi><mi>default</mi></msub>
</mfrac>
    </mfenced>
   </mrow>
  </mtd>
 </mtr>
 <mtr>
  <mtd>
  </mtd>
  <mtd>
  </mtd>
  <mtd columnalign='left'>
   <mrow>
    <mo>+</mo>
    <msub><mi>V</mi><mi>default</mi></msub>
    <mo>&CenterDot;</mo>
    <mfenced>
<mfrac>
<mfrac>
<mrow>
<mn>1</mn>
<mo>&CenterDot;</mo>
<mi>[Xylulose5P]</mi>
</mrow>
<mrow>
<mn>0.19</mn>
<mo>+</mo>
<mi>[Xylulose5P]</mi>
</mrow>
</mfrac>
<msub><mi>V</mi><mi>default</mi></msub>
</mfrac>
    </mfenced>
   </mrow>
  </mtd>
 </mtr>
 <mtr>
  <mtd>
  </mtd>
  <mtd>
  </mtd>
  <mtd columnalign='left'>
   <mrow>
    <mo>+</mo>
    <msub><mi>V</mi><mi>default</mi></msub>
    <mo>&CenterDot;</mo>
    <mfenced>
<mfrac>
<mfrac>
<mrow>
<mn>1</mn>
<mo>&CenterDot;</mo>
<mi>[Xylulose5P]</mi>
</mrow>
<mrow>
<mn>0.19</mn>
<mo>+</mo>
<mi>[Xylulose5P]</mi>
</mrow>
</mfrac>
<msub><mi>V</mi><mi>default</mi></msub>
</mfrac>
    </mfenced>
   </mrow>
  </mtd>
 </mtr>
 <mtr>
  <mtd>
  </mtd>
  <mtd>
  </mtd>
  <mtd columnalign='left'>
   <mrow>
    <mo>+</mo>
    <msub><mi>V</mi><mi>default</mi></msub>
    <mo>&CenterDot;</mo>
    <mfenced>
<mfrac>
<mrow>
<mi>[F1,6P]</mi>
<mo>&CenterDot;</mo>
<mn>1</mn>
</mrow>
<msub><mi>V</mi><mi>default</mi></msub>
</mfrac>
    </mfenced>
   </mrow>
  </mtd>
 </mtr>
 <mtr>
  <mtd>
  </mtd>
  <mtd>
  </mtd>
  <mtd columnalign='left'>
   <mrow>
    <mo>-</mo>
    <msub><mi>V</mi><mi>default</mi></msub>
    <mo>&CenterDot;</mo>
    <mfenced>
<mfrac>
<mfrac>
<mrow>
<mn>1</mn>
<mo>&CenterDot;</mo>
<mi>[GA3P]</mi>
</mrow>
<mrow>
<mn>13.6</mn>
<mo>+</mo>
<mi>[GA3P]</mi>
</mrow>
</mfrac>
<msub><mi>V</mi><mi>default</mi></msub>
</mfrac>
    </mfenced>
   </mrow>
  </mtd>
 </mtr>
 <mtr>
  <mtd>
  </mtd>
  <mtd>
  </mtd>
  <mtd columnalign='left'>
   <mrow>
    <mo>+</mo>
    <msub><mi>V</mi><mi>default</mi></msub>
    <mo>&CenterDot;</mo>
    <mfenced>
<mfrac>
<mfrac>
<mrow>
<mn>1</mn>
<mo>&CenterDot;</mo>
<mi>["1,3-BiPGA"]</mi>
</mrow>
<mrow>
<mn>33</mn>
<mo>+</mo>
<mi>["1,3-BiPGA"]</mi>
</mrow>
</mfrac>
<msub><mi>V</mi><mi>default</mi></msub>
</mfrac>
    </mfenced>
   </mrow>
  </mtd>
 </mtr>
 <mtr>
  <mtd>
   <mfrac>
    <mrow>
     <mo>d</mo>
     <mfenced>
      <mrow>
       <mi>[G6P]</mi>
       <mo>&CenterDot;</mo>
       <msub><mi>V</mi><mi>default</mi></msub>
      </mrow>
     </mfenced>
    </mrow>
    <mrow>
     <mo>d</mo><mi>t</mi>
    </mrow>
   </mfrac>
  </mtd>
  <mtd>
   <mo>=</mo>
  </mtd>
  <mtd columnalign='left'>
   <mrow>
    <mo>-</mo>
    <msub><mi>V</mi><mi>default</mi></msub>
    <mo>&CenterDot;</mo>
    <mfenced>
<mfrac>
<mfrac>
<mrow>
<mn>1</mn>
<mo>&CenterDot;</mo>
<mi>[G6P]</mi>
</mrow>
<mrow>
<mn>0.04</mn>
<mo>+</mo>
<mi>[G6P]</mi>
</mrow>
</mfrac>
<msub><mi>V</mi><mi>default</mi></msub>
</mfrac>
    </mfenced>
   </mrow>
  </mtd>
 </mtr>
 <mtr>
  <mtd>
  </mtd>
  <mtd>
  </mtd>
  <mtd columnalign='left'>
   <mrow>
    <mo>-</mo>
    <msub><mi>V</mi><mi>default</mi></msub>
    <mo>&CenterDot;</mo>
    <mfenced>
<mfrac>
<mfrac>
<mrow>
<mn>1</mn>
<mo>&CenterDot;</mo>
<mi>[G6P]</mi>
</mrow>
<mrow>
<mn>0.045</mn>
<mo>+</mo>
<mi>[G6P]</mi>
</mrow>
</mfrac>
<msub><mi>V</mi><mi>default</mi></msub>
</mfrac>
    </mfenced>
   </mrow>
  </mtd>
 </mtr>
 <mtr>
  <mtd>
  </mtd>
  <mtd>
  </mtd>
  <mtd columnalign='left'>
   <mrow>
    <mo>+</mo>
    <msub><mi>V</mi><mi>default</mi></msub>
    <mo>&CenterDot;</mo>
    <mfenced>
<mfrac>
<mfrac>
<mrow>
<mn>1</mn>
<mo>&CenterDot;</mo>
<mi>[Glucose]</mi>
</mrow>
<mrow>
<mn>0.048</mn>
<mo>+</mo>
<mi>[Glucose]</mi>
</mrow>
</mfrac>
<msub><mi>V</mi><mi>default</mi></msub>
</mfrac>
    </mfenced>
   </mrow>
  </mtd>
 </mtr>
 <mtr>
  <mtd>
  </mtd>
  <mtd>
  </mtd>
  <mtd columnalign='left'>
   <mrow>
    <mo>-</mo>
    <msub><mi>V</mi><mi>default</mi></msub>
    <mo>&CenterDot;</mo>
    <mfenced>
<mfrac>
<mfrac>
<mrow>
<mn>1</mn>
<mo>&CenterDot;</mo>
<mi>[G6P]</mi>
</mrow>
<mrow>
<mn>2</mn>
<mo>+</mo>
<mi>[G6P]</mi>
</mrow>
</mfrac>
<msub><mi>V</mi><mi>default</mi></msub>
</mfrac>
    </mfenced>
   </mrow>
  </mtd>
 </mtr>
 <mtr>
  <mtd>
  </mtd>
  <mtd>
  </mtd>
  <mtd columnalign='left'>
   <mrow>
    <mo>-</mo>
    <msub><mi>V</mi><mi>default</mi></msub>
    <mo>&CenterDot;</mo>
    <mfenced>
<mfrac>
<mfrac>
<mrow>
<mn>1</mn>
<mo>&CenterDot;</mo>
<mi>[G6P]</mi>
</mrow>
<mrow>
<mn>0.000213</mn>
<mo>+</mo>
<mi>[G6P]</mi>
</mrow>
</mfrac>
<msub><mi>V</mi><mi>default</mi></msub>
</mfrac>
    </mfenced>
   </mrow>
  </mtd>
 </mtr>
 <mtr>
  <mtd>
   <mfrac>
    <mrow>
     <mo>d</mo>
     <mfenced>
      <mrow>
       <mi>[G1P]</mi>
       <mo>&CenterDot;</mo>
       <msub><mi>V</mi><mi>default</mi></msub>
      </mrow>
     </mfenced>
    </mrow>
    <mrow>
     <mo>d</mo><mi>t</mi>
    </mrow>
   </mfrac>
  </mtd>
  <mtd>
   <mo>=</mo>
  </mtd>
  <mtd columnalign='left'>
   <mrow>
    <mo>-</mo>
    <msub><mi>V</mi><mi>default</mi></msub>
    <mo>&CenterDot;</mo>
    <mfenced>
<mfrac>
<mfrac>
<mrow>
<mn>1</mn>
<mo>&CenterDot;</mo>
<mi>[G1P]</mi>
</mrow>
<mrow>
<mn>0.066</mn>
<mo>+</mo>
<mi>[G1P]</mi>
</mrow>
</mfrac>
<msub><mi>V</mi><mi>default</mi></msub>
</mfrac>
    </mfenced>
   </mrow>
  </mtd>
 </mtr>
 <mtr>
  <mtd>
  </mtd>
  <mtd>
  </mtd>
  <mtd columnalign='left'>
   <mrow>
    <mo>+</mo>
    <msub><mi>V</mi><mi>default</mi></msub>
    <mo>&CenterDot;</mo>
    <mfenced>
<mfrac>
<mfrac>
<mrow>
<mn>1</mn>
<mo>&CenterDot;</mo>
<mi>[G6P]</mi>
</mrow>
<mrow>
<mn>0.045</mn>
<mo>+</mo>
<mi>[G6P]</mi>
</mrow>
</mfrac>
<msub><mi>V</mi><mi>default</mi></msub>
</mfrac>
    </mfenced>
   </mrow>
  </mtd>
 </mtr>
 <mtr>
  <mtd>
  </mtd>
  <mtd>
  </mtd>
  <mtd columnalign='left'>
   <mrow>
    <mo>+</mo>
    <msub><mi>V</mi><mi>default</mi></msub>
    <mo>&CenterDot;</mo>
    <mfenced>
<mfrac>
<mfrac>
<mrow>
<mn>1</mn>
<mo>&CenterDot;</mo>
<mi>[Glycogen]</mi>
</mrow>
<mrow>
<mn>0.1</mn>
<mo>+</mo>
<mi>[Glycogen]</mi>
</mrow>
</mfrac>
<msub><mi>V</mi><mi>default</mi></msub>
</mfrac>
    </mfenced>
   </mrow>
  </mtd>
 </mtr>
 <mtr>
  <mtd>
  </mtd>
  <mtd>
  </mtd>
  <mtd columnalign='left'>
   <mrow>
    <mo>+</mo>
    <msub><mi>V</mi><mi>default</mi></msub>
    <mo>&CenterDot;</mo>
    <mfenced>
<mfrac>
<mfrac>
<mrow>
<mn>1</mn>
<mo>&CenterDot;</mo>
<mi>["Unbranched alpha(1,4)polymer"]</mi>
</mrow>
<mrow>
<mn>0.1</mn>
<mo>+</mo>
<mi>["Unbranched alpha(1,4)polymer"]</mi>
</mrow>
</mfrac>
<msub><mi>V</mi><mi>default</mi></msub>
</mfrac>
    </mfenced>
   </mrow>
  </mtd>
 </mtr>
 <mtr>
  <mtd>
  </mtd>
  <mtd>
  </mtd>
  <mtd columnalign='left'>
   <mrow>
    <mo>+</mo>
    <msub><mi>V</mi><mi>default</mi></msub>
    <mo>&CenterDot;</mo>
    <mfenced>
<mfrac>
<mfrac>
<mrow>
<mn>1</mn>
<mo>&CenterDot;</mo>
<mi>["UDP-Glucose"]</mi>
</mrow>
<mrow>
<mn>0.13</mn>
<mo>+</mo>
<mi>["UDP-Glucose"]</mi>
</mrow>
</mfrac>
<msub><mi>V</mi><mi>default</mi></msub>
</mfrac>
    </mfenced>
   </mrow>
  </mtd>
 </mtr>
 <mtr>
  <mtd>
   <mfrac>
    <mrow>
     <mo>d</mo>
     <mfenced>
      <mrow>
       <mi>[Fructose]</mi>
       <mo>&CenterDot;</mo>
       <msub><mi>V</mi><mi>default</mi></msub>
      </mrow>
     </mfenced>
    </mrow>
    <mrow>
     <mo>d</mo><mi>t</mi>
    </mrow>
   </mfrac>
  </mtd>
  <mtd>
   <mo>=</mo>
  </mtd>
  <mtd columnalign='left'>
   <mrow>
    <mo>+</mo>
    <msub><mi>V</mi><mi>default</mi></msub>
    <mo>&CenterDot;</mo>
    <mfenced>
<mfrac>
<mfrac>
<mrow>
<mn>1</mn>
<mo>&CenterDot;</mo>
<mi>[Sucrose]</mi>
</mrow>
<mrow>
<mn>10</mn>
<mo>+</mo>
<mi>[Sucrose]</mi>
</mrow>
</mfrac>
<msub><mi>V</mi><mi>default</mi></msub>
</mfrac>
    </mfenced>
   </mrow>
  </mtd>
 </mtr>
 <mtr>
  <mtd>
  </mtd>
  <mtd>
  </mtd>
  <mtd columnalign='left'>
   <mrow>
    <mo>-</mo>
    <msub><mi>V</mi><mi>default</mi></msub>
    <mo>&CenterDot;</mo>
    <mfenced>
<mfrac>
<mfrac>
<mrow>
<mn>1</mn>
<mo>&CenterDot;</mo>
<mi>[Fructose]</mi>
</mrow>
<mrow>
<mn>0.58</mn>
<mo>+</mo>
<mi>[Fructose]</mi>
</mrow>
</mfrac>
<msub><mi>V</mi><mi>default</mi></msub>
</mfrac>
    </mfenced>
   </mrow>
  </mtd>
 </mtr>
 <mtr>
  <mtd>
   <mfrac>
    <mrow>
     <mo>d</mo>
     <mfenced>
      <mrow>
       <mi>[FA]</mi>
       <mo>&CenterDot;</mo>
       <msub><mi>V</mi><mi>default</mi></msub>
      </mrow>
     </mfenced>
    </mrow>
    <mrow>
     <mo>d</mo><mi>t</mi>
    </mrow>
   </mfrac>
  </mtd>
  <mtd>
   <mo>=</mo>
  </mtd>
  <mtd columnalign='left'>
   <mrow>
    <mo>-</mo>
    <msub><mi>V</mi><mi>default</mi></msub>
    <mo>&CenterDot;</mo>
    <mfenced>
<mfrac>
<mrow>
<mrow>
<mi>[Glycerol3P]</mi>
<mo>&CenterDot;</mo>
<mi>[FA]</mi>
</mrow>
<mo>&CenterDot;</mo>
<mn>1</mn>
</mrow>
<msub><mi>V</mi><mi>default</mi></msub>
</mfrac>
    </mfenced>
   </mrow>
  </mtd>
 </mtr>
 <mtr>
  <mtd>
   <mfrac>
    <mrow>
     <mo>d</mo>
     <mfenced>
      <mrow>
       <mi>[F6P]</mi>
       <mo>&CenterDot;</mo>
       <msub><mi>V</mi><mi>default</mi></msub>
      </mrow>
     </mfenced>
    </mrow>
    <mrow>
     <mo>d</mo><mi>t</mi>
    </mrow>
   </mfrac>
  </mtd>
  <mtd>
   <mo>=</mo>
  </mtd>
  <mtd columnalign='left'>
   <mrow>
    <mo>+</mo>
    <msub><mi>V</mi><mi>default</mi></msub>
    <mo>&CenterDot;</mo>
    <mfenced>
<mfrac>
<mfrac>
<mrow>
<mn>1</mn>
<mo>&CenterDot;</mo>
<mi>[GA3P]</mi>
</mrow>
<mrow>
<mn>0.13</mn>
<mo>+</mo>
<mi>[GA3P]</mi>
</mrow>
</mfrac>
<msub><mi>V</mi><mi>default</mi></msub>
</mfrac>
    </mfenced>
   </mrow>
  </mtd>
 </mtr>
 <mtr>
  <mtd>
  </mtd>
  <mtd>
  </mtd>
  <mtd columnalign='left'>
   <mrow>
    <mo>+</mo>
    <msub><mi>V</mi><mi>default</mi></msub>
    <mo>&CenterDot;</mo>
    <mfenced>
<mfrac>
<mfrac>
<mrow>
<mn>1</mn>
<mo>&CenterDot;</mo>
<mi>[Xylulose5P]</mi>
</mrow>
<mrow>
<mn>0.19</mn>
<mo>+</mo>
<mi>[Xylulose5P]</mi>
</mrow>
</mfrac>
<msub><mi>V</mi><mi>default</mi></msub>
</mfrac>
    </mfenced>
   </mrow>
  </mtd>
 </mtr>
 <mtr>
  <mtd>
  </mtd>
  <mtd>
  </mtd>
  <mtd columnalign='left'>
   <mrow>
    <mo>+</mo>
    <msub><mi>V</mi><mi>default</mi></msub>
    <mo>&CenterDot;</mo>
    <mfenced>
<mfrac>
<mfrac>
<mrow>
<mn>1</mn>
<mo>&CenterDot;</mo>
<mi>[F1,6P]</mi>
</mrow>
<mrow>
<mn>1.3</mn>
<mo>+</mo>
<mi>[F1,6P]</mi>
</mrow>
</mfrac>
<msub><mi>V</mi><mi>default</mi></msub>
</mfrac>
    </mfenced>
   </mrow>
  </mtd>
 </mtr>
 <mtr>
  <mtd>
  </mtd>
  <mtd>
  </mtd>
  <mtd columnalign='left'>
   <mrow>
    <mo>+</mo>
    <msub><mi>V</mi><mi>default</mi></msub>
    <mo>&CenterDot;</mo>
    <mfenced>
<mfrac>
<mfrac>
<mrow>
<mn>1</mn>
<mo>&CenterDot;</mo>
<mi>[G6P]</mi>
</mrow>
<mrow>
<mn>0.000213</mn>
<mo>+</mo>
<mi>[G6P]</mi>
</mrow>
</mfrac>
<msub><mi>V</mi><mi>default</mi></msub>
</mfrac>
    </mfenced>
   </mrow>
  </mtd>
 </mtr>
 <mtr>
  <mtd>
  </mtd>
  <mtd>
  </mtd>
  <mtd columnalign='left'>
   <mrow>
    <mo>-</mo>
    <msub><mi>V</mi><mi>default</mi></msub>
    <mo>&CenterDot;</mo>
    <mfenced>
<mfrac>
<mrow>
<mrow>
<mi>[F6P]</mi>
<mo>&CenterDot;</mo>
<mi>[ATP{default}]</mi>
</mrow>
<mo>&CenterDot;</mo>
<mn>1</mn>
</mrow>
<msub><mi>V</mi><mi>default</mi></msub>
</mfrac>
    </mfenced>
   </mrow>
  </mtd>
 </mtr>
 <mtr>
  <mtd>
   <mfrac>
    <mrow>
     <mo>d</mo>
     <mfenced>
      <mrow>
       <mi>[F1P]</mi>
       <mo>&CenterDot;</mo>
       <msub><mi>V</mi><mi>default</mi></msub>
      </mrow>
     </mfenced>
    </mrow>
    <mrow>
     <mo>d</mo><mi>t</mi>
    </mrow>
   </mfrac>
  </mtd>
  <mtd>
   <mo>=</mo>
  </mtd>
  <mtd columnalign='left'>
   <mrow>
    <mo>+</mo>
    <msub><mi>V</mi><mi>default</mi></msub>
    <mo>&CenterDot;</mo>
    <mfenced>
<mfrac>
<mfrac>
<mrow>
<mn>1</mn>
<mo>&CenterDot;</mo>
<mi>[Fructose]</mi>
</mrow>
<mrow>
<mn>0.58</mn>
<mo>+</mo>
<mi>[Fructose]</mi>
</mrow>
</mfrac>
<msub><mi>V</mi><mi>default</mi></msub>
</mfrac>
    </mfenced>
   </mrow>
  </mtd>
 </mtr>
 <mtr>
  <mtd>
  </mtd>
  <mtd>
  </mtd>
  <mtd columnalign='left'>
   <mrow>
    <mo>-</mo>
    <msub><mi>V</mi><mi>default</mi></msub>
    <mo>&CenterDot;</mo>
    <mfenced>
<mfrac>
<mfrac>
<mrow>
<mn>1</mn>
<mo>&CenterDot;</mo>
<mi>[F1P]</mi>
</mrow>
<mrow>
<mn>1.7</mn>
<mo>+</mo>
<mi>[F1P]</mi>
</mrow>
</mfrac>
<msub><mi>V</mi><mi>default</mi></msub>
</mfrac>
    </mfenced>
   </mrow>
  </mtd>
 </mtr>
 <mtr>
  <mtd>
   <mfrac>
    <mrow>
     <mo>d</mo>
     <mfenced>
      <mrow>
       <mi>[F1,6P]</mi>
       <mo>&CenterDot;</mo>
       <msub><mi>V</mi><mi>default</mi></msub>
      </mrow>
     </mfenced>
    </mrow>
    <mrow>
     <mo>d</mo><mi>t</mi>
    </mrow>
   </mfrac>
  </mtd>
  <mtd>
   <mo>=</mo>
  </mtd>
  <mtd columnalign='left'>
   <mrow>
    <mo>-</mo>
    <msub><mi>V</mi><mi>default</mi></msub>
    <mo>&CenterDot;</mo>
    <mfenced>
<mfrac>
<mrow>
<mi>[F1,6P]</mi>
<mo>&CenterDot;</mo>
<mn>1</mn>
</mrow>
<msub><mi>V</mi><mi>default</mi></msub>
</mfrac>
    </mfenced>
   </mrow>
  </mtd>
 </mtr>
 <mtr>
  <mtd>
  </mtd>
  <mtd>
  </mtd>
  <mtd columnalign='left'>
   <mrow>
    <mo>-</mo>
    <msub><mi>V</mi><mi>default</mi></msub>
    <mo>&CenterDot;</mo>
    <mfenced>
<mfrac>
<mrow>
<mi>[F1,6P]</mi>
<mo>&CenterDot;</mo>
<mn>1</mn>
</mrow>
<msub><mi>V</mi><mi>default</mi></msub>
</mfrac>
    </mfenced>
   </mrow>
  </mtd>
 </mtr>
 <mtr>
  <mtd>
  </mtd>
  <mtd>
  </mtd>
  <mtd columnalign='left'>
   <mrow>
    <mo>-</mo>
    <msub><mi>V</mi><mi>default</mi></msub>
    <mo>&CenterDot;</mo>
    <mfenced>
<mfrac>
<mfrac>
<mrow>
<mn>1</mn>
<mo>&CenterDot;</mo>
<mi>[F1,6P]</mi>
</mrow>
<mrow>
<mn>1.3</mn>
<mo>+</mo>
<mi>[F1,6P]</mi>
</mrow>
</mfrac>
<msub><mi>V</mi><mi>default</mi></msub>
</mfrac>
    </mfenced>
   </mrow>
  </mtd>
 </mtr>
 <mtr>
  <mtd>
  </mtd>
  <mtd>
  </mtd>
  <mtd columnalign='left'>
   <mrow>
    <mo>+</mo>
    <msub><mi>V</mi><mi>default</mi></msub>
    <mo>&CenterDot;</mo>
    <mfenced>
<mfrac>
<mrow>
<mrow>
<mi>[F6P]</mi>
<mo>&CenterDot;</mo>
<mi>[ATP{default}]</mi>
</mrow>
<mo>&CenterDot;</mo>
<mn>1</mn>
</mrow>
<msub><mi>V</mi><mi>default</mi></msub>
</mfrac>
    </mfenced>
   </mrow>
  </mtd>
 </mtr>
 <mtr>
  <mtd>
   <mfrac>
    <mrow>
     <mo>d</mo>
     <mfenced>
      <mrow>
       <mi>[Erythrose4P]</mi>
       <mo>&CenterDot;</mo>
       <msub><mi>V</mi><mi>default</mi></msub>
      </mrow>
     </mfenced>
    </mrow>
    <mrow>
     <mo>d</mo><mi>t</mi>
    </mrow>
   </mfrac>
  </mtd>
  <mtd>
   <mo>=</mo>
  </mtd>
  <mtd columnalign='left'>
   <mrow>
    <mo>+</mo>
    <msub><mi>V</mi><mi>default</mi></msub>
    <mo>&CenterDot;</mo>
    <mfenced>
<mfrac>
<mfrac>
<mrow>
<mn>1</mn>
<mo>&CenterDot;</mo>
<mi>[GA3P]</mi>
</mrow>
<mrow>
<mn>0.13</mn>
<mo>+</mo>
<mi>[GA3P]</mi>
</mrow>
</mfrac>
<msub><mi>V</mi><mi>default</mi></msub>
</mfrac>
    </mfenced>
   </mrow>
  </mtd>
 </mtr>
 <mtr>
  <mtd>
  </mtd>
  <mtd>
  </mtd>
  <mtd columnalign='left'>
   <mrow>
    <mo>-</mo>
    <msub><mi>V</mi><mi>default</mi></msub>
    <mo>&CenterDot;</mo>
    <mfenced>
<mfrac>
<mfrac>
<mrow>
<mn>1</mn>
<mo>&CenterDot;</mo>
<mi>[Xylulose5P]</mi>
</mrow>
<mrow>
<mn>0.19</mn>
<mo>+</mo>
<mi>[Xylulose5P]</mi>
</mrow>
</mfrac>
<msub><mi>V</mi><mi>default</mi></msub>
</mfrac>
    </mfenced>
   </mrow>
  </mtd>
 </mtr>
 <mtr>
  <mtd>
   <mfrac>
    <mrow>
     <mo>d</mo>
     <mfenced>
      <mrow>
       <mi>[DHAP]</mi>
       <mo>&CenterDot;</mo>
       <msub><mi>V</mi><mi>default</mi></msub>
      </mrow>
     </mfenced>
    </mrow>
    <mrow>
     <mo>d</mo><mi>t</mi>
    </mrow>
   </mfrac>
  </mtd>
  <mtd>
   <mo>=</mo>
  </mtd>
  <mtd columnalign='left'>
   <mrow>
    <mo>+</mo>
    <msub><mi>V</mi><mi>default</mi></msub>
    <mo>&CenterDot;</mo>
    <mfenced>
<mfrac>
<mfrac>
<mrow>
<mn>1</mn>
<mo>&CenterDot;</mo>
<mi>[F1P]</mi>
</mrow>
<mrow>
<mn>1.7</mn>
<mo>+</mo>
<mi>[F1P]</mi>
</mrow>
</mfrac>
<msub><mi>V</mi><mi>default</mi></msub>
</mfrac>
    </mfenced>
   </mrow>
  </mtd>
 </mtr>
 <mtr>
  <mtd>
  </mtd>
  <mtd>
  </mtd>
  <mtd columnalign='left'>
   <mrow>
    <mo>+</mo>
    <msub><mi>V</mi><mi>default</mi></msub>
    <mo>&CenterDot;</mo>
    <mfenced>
<mfrac>
<mrow>
<mi>[F1,6P]</mi>
<mo>&CenterDot;</mo>
<mn>1</mn>
</mrow>
<msub><mi>V</mi><mi>default</mi></msub>
</mfrac>
    </mfenced>
   </mrow>
  </mtd>
 </mtr>
 <mtr>
  <mtd>
  </mtd>
  <mtd>
  </mtd>
  <mtd columnalign='left'>
   <mrow>
    <mo>+</mo>
    <msub><mi>V</mi><mi>default</mi></msub>
    <mo>&CenterDot;</mo>
    <mfenced>
<mfrac>
<mfrac>
<mrow>
<mn>1</mn>
<mo>&CenterDot;</mo>
<mi>[GA3P]</mi>
</mrow>
<mrow>
<mn>13.6</mn>
<mo>+</mo>
<mi>[GA3P]</mi>
</mrow>
</mfrac>
<msub><mi>V</mi><mi>default</mi></msub>
</mfrac>
    </mfenced>
   </mrow>
  </mtd>
 </mtr>
 <mtr>
  <mtd>
   <mfrac>
    <mrow>
     <mo>d</mo>
     <mfenced>
      <mrow>
       <mi>["D-Ribulose5P"]</mi>
       <mo>&CenterDot;</mo>
       <msub><mi>V</mi><mi>default</mi></msub>
      </mrow>
     </mfenced>
    </mrow>
    <mrow>
     <mo>d</mo><mi>t</mi>
    </mrow>
   </mfrac>
  </mtd>
  <mtd>
   <mo>=</mo>
  </mtd>
  <mtd columnalign='left'>
   <mrow>
    <mo>+</mo>
    <msub><mi>V</mi><mi>default</mi></msub>
    <mo>&CenterDot;</mo>
    <mfenced>
<mfrac>
<mfrac>
<mrow>
<mn>1</mn>
<mo>&CenterDot;</mo>
<mi>[6PGluconate]</mi>
</mrow>
<mrow>
<mn>0.157</mn>
<mo>+</mo>
<mi>[6PGluconate]</mi>
</mrow>
</mfrac>
<msub><mi>V</mi><mi>default</mi></msub>
</mfrac>
    </mfenced>
   </mrow>
  </mtd>
 </mtr>
 <mtr>
  <mtd>
  </mtd>
  <mtd>
  </mtd>
  <mtd columnalign='left'>
   <mrow>
    <mo>-</mo>
    <msub><mi>V</mi><mi>default</mi></msub>
    <mo>&CenterDot;</mo>
    <mfenced>
<mfrac>
<mfrac>
<mrow>
<mn>1</mn>
<mo>&CenterDot;</mo>
<mi>["D-Ribulose5P"]</mi>
</mrow>
<mrow>
<mn>13.6</mn>
<mo>+</mo>
<mi>["D-Ribulose5P"]</mi>
</mrow>
</mfrac>
<msub><mi>V</mi><mi>default</mi></msub>
</mfrac>
    </mfenced>
   </mrow>
  </mtd>
 </mtr>
 <mtr>
  <mtd>
   <mfrac>
    <mrow>
     <mo>d</mo>
     <mfenced>
      <mrow>
       <mi>["CoA-SH{default}"]</mi>
       <mo>&CenterDot;</mo>
       <msub><mi>V</mi><mi>default</mi></msub>
      </mrow>
     </mfenced>
    </mrow>
    <mrow>
     <mo>d</mo><mi>t</mi>
    </mrow>
   </mfrac>
  </mtd>
  <mtd>
   <mo>=</mo>
  </mtd>
  <mtd columnalign='left'>
   <mrow>
    <mo>+</mo>
    <mfenced>
<mrow>
<mn>1</mn>
<mo>&CenterDot;</mo>
<mi>["C22 AcylCoA_cyt"]</mi>
<mo>&CenterDot;</mo>
<mi>[Carnitine_cyt]</mi>
</mrow>
    </mfenced>
   </mrow>
  </mtd>
 </mtr>
 <mtr>
  <mtd>
  </mtd>
  <mtd>
  </mtd>
  <mtd columnalign='left'>
   <mrow>
    <mo>+</mo>
    <mfenced>
<mrow>
<mn>1</mn>
<mo>&CenterDot;</mo>
<mi>["C20 AcylCoA_cyt"]</mi>
<mo>&CenterDot;</mo>
<mi>[Carnitine_cyt]</mi>
</mrow>
    </mfenced>
   </mrow>
  </mtd>
 </mtr>
 <mtr>
  <mtd>
  </mtd>
  <mtd>
  </mtd>
  <mtd columnalign='left'>
   <mrow>
    <mo>+</mo>
    <mfenced>
<mrow>
<mn>1</mn>
<mo>&CenterDot;</mo>
<mi>["C18 AcylCoA_cyt"]</mi>
<mo>&CenterDot;</mo>
<mi>[Carnitine_cyt]</mi>
</mrow>
    </mfenced>
   </mrow>
  </mtd>
 </mtr>
 <mtr>
  <mtd>
  </mtd>
  <mtd>
  </mtd>
  <mtd columnalign='left'>
   <mrow>
    <mo>+</mo>
    <mfenced>
<mrow>
<mn>1</mn>
<mo>&CenterDot;</mo>
<mi>["C16 AcylCoA_cyt"]</mi>
<mo>&CenterDot;</mo>
<mi>[Carnitine_cyt]</mi>
</mrow>
    </mfenced>
   </mrow>
  </mtd>
 </mtr>
 <mtr>
  <mtd>
  </mtd>
  <mtd>
  </mtd>
  <mtd columnalign='left'>
   <mrow>
    <mo>+</mo>
    <mfenced>
<mrow>
<mn>1</mn>
<mo>&CenterDot;</mo>
<mi>["C14 AcylCoA_cyt"]</mi>
<mo>&CenterDot;</mo>
<mi>[Carnitine_cyt]</mi>
</mrow>
    </mfenced>
   </mrow>
  </mtd>
 </mtr>
 <mtr>
  <mtd>
   <mfrac>
    <mrow>
     <mo>d</mo>
     <mfenced>
      <mrow>
       <mi>[Carnitine_cyt]</mi>
       <mo>&CenterDot;</mo>
       <msub><mi>V</mi><mi>default</mi></msub>
      </mrow>
     </mfenced>
    </mrow>
    <mrow>
     <mo>d</mo><mi>t</mi>
    </mrow>
   </mfrac>
  </mtd>
  <mtd>
   <mo>=</mo>
  </mtd>
  <mtd columnalign='left'>
   <mrow>
    <mo>-</mo>
    <mfenced>
<mrow>
<mn>1</mn>
<mo>&CenterDot;</mo>
<mi>["C22 AcylCoA_cyt"]</mi>
<mo>&CenterDot;</mo>
<mi>[Carnitine_cyt]</mi>
</mrow>
    </mfenced>
   </mrow>
  </mtd>
 </mtr>
 <mtr>
  <mtd>
  </mtd>
  <mtd>
  </mtd>
  <mtd columnalign='left'>
   <mrow>
    <mo>-</mo>
    <mfenced>
<mrow>
<mn>1</mn>
<mo>&CenterDot;</mo>
<mi>["C20 AcylCoA_cyt"]</mi>
<mo>&CenterDot;</mo>
<mi>[Carnitine_cyt]</mi>
</mrow>
    </mfenced>
   </mrow>
  </mtd>
 </mtr>
 <mtr>
  <mtd>
  </mtd>
  <mtd>
  </mtd>
  <mtd columnalign='left'>
   <mrow>
    <mo>-</mo>
    <mfenced>
<mrow>
<mn>1</mn>
<mo>&CenterDot;</mo>
<mi>["C18 AcylCoA_cyt"]</mi>
<mo>&CenterDot;</mo>
<mi>[Carnitine_cyt]</mi>
</mrow>
    </mfenced>
   </mrow>
  </mtd>
 </mtr>
 <mtr>
  <mtd>
  </mtd>
  <mtd>
  </mtd>
  <mtd columnalign='left'>
   <mrow>
    <mo>-</mo>
    <mfenced>
<mrow>
<mn>1</mn>
<mo>&CenterDot;</mo>
<mi>["C16 AcylCoA_cyt"]</mi>
<mo>&CenterDot;</mo>
<mi>[Carnitine_cyt]</mi>
</mrow>
    </mfenced>
   </mrow>
  </mtd>
 </mtr>
 <mtr>
  <mtd>
  </mtd>
  <mtd>
  </mtd>
  <mtd columnalign='left'>
   <mrow>
    <mo>-</mo>
    <mfenced>
<mrow>
<mn>1</mn>
<mo>&CenterDot;</mo>
<mi>["C14 AcylCoA_cyt"]</mi>
<mo>&CenterDot;</mo>
<mi>[Carnitine_cyt]</mi>
</mrow>
    </mfenced>
   </mrow>
  </mtd>
 </mtr>
 <mtr>
  <mtd>
   <mfrac>
    <mrow>
     <mo>d</mo>
     <mfenced>
      <mrow>
       <mi>[CO2{default}]</mi>
       <mo>&CenterDot;</mo>
       <msub><mi>V</mi><mi>default</mi></msub>
      </mrow>
     </mfenced>
    </mrow>
    <mrow>
     <mo>d</mo><mi>t</mi>
    </mrow>
   </mfrac>
  </mtd>
  <mtd>
   <mo>=</mo>
  </mtd>
  <mtd columnalign='left'>
   <mrow>
    <mo>+</mo>
    <msub><mi>V</mi><mi>default</mi></msub>
    <mo>&CenterDot;</mo>
    <mfenced>
<mfrac>
<mfrac>
<mrow>
<mn>1</mn>
<mo>&CenterDot;</mo>
<mi>[6PGluconate]</mi>
</mrow>
<mrow>
<mn>0.157</mn>
<mo>+</mo>
<mi>[6PGluconate]</mi>
</mrow>
</mfrac>
<msub><mi>V</mi><mi>default</mi></msub>
</mfrac>
    </mfenced>
   </mrow>
  </mtd>
 </mtr>
 <mtr>
  <mtd>
   <mfrac>
    <mrow>
     <mo>d</mo>
     <mfenced>
      <mrow>
       <mi>["C22 AcylCoA_cyt"]</mi>
       <mo>&CenterDot;</mo>
       <msub><mi>V</mi><mi>default</mi></msub>
      </mrow>
     </mfenced>
    </mrow>
    <mrow>
     <mo>d</mo><mi>t</mi>
    </mrow>
   </mfrac>
  </mtd>
  <mtd>
   <mo>=</mo>
  </mtd>
  <mtd columnalign='left'>
   <mrow>
    <mo>-</mo>
    <mfenced>
<mrow>
<mn>1</mn>
<mo>&CenterDot;</mo>
<mi>["C22 AcylCoA_cyt"]</mi>
<mo>&CenterDot;</mo>
<mi>[Carnitine_cyt]</mi>
</mrow>
    </mfenced>
   </mrow>
  </mtd>
 </mtr>
 <mtr>
  <mtd>
   <mfrac>
    <mrow>
     <mo>d</mo>
     <mfenced>
      <mrow>
       <mi>["C20 AcylCoA_cyt"]</mi>
       <mo>&CenterDot;</mo>
       <msub><mi>V</mi><mi>default</mi></msub>
      </mrow>
     </mfenced>
    </mrow>
    <mrow>
     <mo>d</mo><mi>t</mi>
    </mrow>
   </mfrac>
  </mtd>
  <mtd>
   <mo>=</mo>
  </mtd>
  <mtd columnalign='left'>
   <mrow>
    <mo>-</mo>
    <mfenced>
<mrow>
<mn>1</mn>
<mo>&CenterDot;</mo>
<mi>["C20 AcylCoA_cyt"]</mi>
<mo>&CenterDot;</mo>
<mi>[Carnitine_cyt]</mi>
</mrow>
    </mfenced>
   </mrow>
  </mtd>
 </mtr>
 <mtr>
  <mtd>
   <mfrac>
    <mrow>
     <mo>d</mo>
     <mfenced>
      <mrow>
       <mi>["C18 AcylCoA_cyt"]</mi>
       <mo>&CenterDot;</mo>
       <msub><mi>V</mi><mi>default</mi></msub>
      </mrow>
     </mfenced>
    </mrow>
    <mrow>
     <mo>d</mo><mi>t</mi>
    </mrow>
   </mfrac>
  </mtd>
  <mtd>
   <mo>=</mo>
  </mtd>
  <mtd columnalign='left'>
   <mrow>
    <mo>-</mo>
    <mfenced>
<mrow>
<mn>1</mn>
<mo>&CenterDot;</mo>
<mi>["C18 AcylCoA_cyt"]</mi>
<mo>&CenterDot;</mo>
<mi>[Carnitine_cyt]</mi>
</mrow>
    </mfenced>
   </mrow>
  </mtd>
 </mtr>
 <mtr>
  <mtd>
   <mfrac>
    <mrow>
     <mo>d</mo>
     <mfenced>
      <mrow>
       <mi>["C16 AcylCoA_cyt"]</mi>
       <mo>&CenterDot;</mo>
       <msub><mi>V</mi><mi>default</mi></msub>
      </mrow>
     </mfenced>
    </mrow>
    <mrow>
     <mo>d</mo><mi>t</mi>
    </mrow>
   </mfrac>
  </mtd>
  <mtd>
   <mo>=</mo>
  </mtd>
  <mtd columnalign='left'>
   <mrow>
    <mo>-</mo>
    <mfenced>
<mrow>
<mn>1</mn>
<mo>&CenterDot;</mo>
<mi>["C16 AcylCoA_cyt"]</mi>
<mo>&CenterDot;</mo>
<mi>[Carnitine_cyt]</mi>
</mrow>
    </mfenced>
   </mrow>
  </mtd>
 </mtr>
 <mtr>
  <mtd>
   <mfrac>
    <mrow>
     <mo>d</mo>
     <mfenced>
      <mrow>
       <mi>["C14 AcylCoA_cyt"]</mi>
       <mo>&CenterDot;</mo>
       <msub><mi>V</mi><mi>default</mi></msub>
      </mrow>
     </mfenced>
    </mrow>
    <mrow>
     <mo>d</mo><mi>t</mi>
    </mrow>
   </mfrac>
  </mtd>
  <mtd>
   <mo>=</mo>
  </mtd>
  <mtd columnalign='left'>
   <mrow>
    <mo>-</mo>
    <mfenced>
<mrow>
<mn>1</mn>
<mo>&CenterDot;</mo>
<mi>["C14 AcylCoA_cyt"]</mi>
<mo>&CenterDot;</mo>
<mi>[Carnitine_cyt]</mi>
</mrow>
    </mfenced>
   </mrow>
  </mtd>
 </mtr>
 <mtr>
  <mtd>
   <mfrac>
    <mrow>
     <mo>d</mo>
     <mfenced>
      <mrow>
       <mi>["Amino acids"]</mi>
       <mo>&CenterDot;</mo>
       <msub><mi>V</mi><mi>default</mi></msub>
      </mrow>
     </mfenced>
    </mrow>
    <mrow>
     <mo>d</mo><mi>t</mi>
    </mrow>
   </mfrac>
  </mtd>
  <mtd>
   <mo>=</mo>
  </mtd>
  <mtd columnalign='left'>
   <mrow>
    <mo>-</mo>
    <msub><mi>V</mi><mi>default</mi></msub>
    <mo>&CenterDot;</mo>
    <mfenced>
<mfrac>
<mrow>
<mrow>
<mi>["Amino acids"]</mi>
<mo>&CenterDot;</mo>
<mi>["Alpha keto acid"]</mi>
</mrow>
<mo>&CenterDot;</mo>
<mn>1</mn>
</mrow>
<msub><mi>V</mi><mi>default</mi></msub>
</mfrac>
    </mfenced>
   </mrow>
  </mtd>
 </mtr>
 <mtr>
  <mtd>
   <mfrac>
    <mrow>
     <mo>d</mo>
     <mfenced>
      <mrow>
       <mi>["Alpha keto acid"]</mi>
       <mo>&CenterDot;</mo>
       <msub><mi>V</mi><mi>default</mi></msub>
      </mrow>
     </mfenced>
    </mrow>
    <mrow>
     <mo>d</mo><mi>t</mi>
    </mrow>
   </mfrac>
  </mtd>
  <mtd>
   <mo>=</mo>
  </mtd>
  <mtd columnalign='left'>
   <mrow>
    <mo>+</mo>
    <msub><mi>V</mi><mi>default</mi></msub>
    <mo>&CenterDot;</mo>
    <mfenced>
<mfrac>
<mrow>
<mrow>
<mi>[Alanine]</mi>
<mo>&CenterDot;</mo>
<mi>["Alpha KG"]</mi>
</mrow>
<mo>&CenterDot;</mo>
<mn>1</mn>
</mrow>
<msub><mi>V</mi><mi>default</mi></msub>
</mfrac>
    </mfenced>
   </mrow>
  </mtd>
 </mtr>
 <mtr>
  <mtd>
  </mtd>
  <mtd>
  </mtd>
  <mtd columnalign='left'>
   <mrow>
    <mo>-</mo>
    <msub><mi>V</mi><mi>default</mi></msub>
    <mo>&CenterDot;</mo>
    <mfenced>
<mfrac>
<mrow>
<mrow>
<mi>["Amino acids"]</mi>
<mo>&CenterDot;</mo>
<mi>["Alpha keto acid"]</mi>
</mrow>
<mo>&CenterDot;</mo>
<mn>1</mn>
</mrow>
<msub><mi>V</mi><mi>default</mi></msub>
</mfrac>
    </mfenced>
   </mrow>
  </mtd>
 </mtr>
 <mtr>
  <mtd>
   <mfrac>
    <mrow>
     <mo>d</mo>
     <mfenced>
      <mrow>
       <mi>["Alpha KG"]</mi>
       <mo>&CenterDot;</mo>
       <msub><mi>V</mi><mi>default</mi></msub>
      </mrow>
     </mfenced>
    </mrow>
    <mrow>
     <mo>d</mo><mi>t</mi>
    </mrow>
   </mfrac>
  </mtd>
  <mtd>
   <mo>=</mo>
  </mtd>
  <mtd columnalign='left'>
   <mrow>
    <mo>-</mo>
    <msub><mi>V</mi><mi>default</mi></msub>
    <mo>&CenterDot;</mo>
    <mfenced>
<mfrac>
<mrow>
<mrow>
<mi>[Alanine]</mi>
<mo>&CenterDot;</mo>
<mi>["Alpha KG"]</mi>
</mrow>
<mo>&CenterDot;</mo>
<mn>1</mn>
</mrow>
<msub><mi>V</mi><mi>default</mi></msub>
</mfrac>
    </mfenced>
   </mrow>
  </mtd>
 </mtr>
 <mtr>
  <mtd>
  </mtd>
  <mtd>
  </mtd>
  <mtd columnalign='left'>
   <mrow>
    <mo>+</mo>
    <msub><mi>V</mi><mi>default</mi></msub>
    <mo>&CenterDot;</mo>
    <mfenced>
<mfrac>
<mrow>
<mrow>
<mi>["Amino acids"]</mi>
<mo>&CenterDot;</mo>
<mi>["Alpha keto acid"]</mi>
</mrow>
<mo>&CenterDot;</mo>
<mn>1</mn>
</mrow>
<msub><mi>V</mi><mi>default</mi></msub>
</mfrac>
    </mfenced>
   </mrow>
  </mtd>
 </mtr>
 <mtr>
  <mtd>
   <mfrac>
    <mrow>
     <mo>d</mo>
     <mfenced>
      <mrow>
       <mi>[Alanine]</mi>
       <mo>&CenterDot;</mo>
       <msub><mi>V</mi><mi>default</mi></msub>
      </mrow>
     </mfenced>
    </mrow>
    <mrow>
     <mo>d</mo><mi>t</mi>
    </mrow>
   </mfrac>
  </mtd>
  <mtd>
   <mo>=</mo>
  </mtd>
  <mtd columnalign='left'>
   <mrow>
    <mo>+</mo>
    <msub><mi>V</mi><mi>default</mi></msub>
    <mo>&CenterDot;</mo>
    <mfenced>
<mfrac>
<mrow>
<mi>[Pyruvate]</mi>
<mo>&CenterDot;</mo>
<mn>1</mn>
</mrow>
<msub><mi>V</mi><mi>default</mi></msub>
</mfrac>
    </mfenced>
   </mrow>
  </mtd>
 </mtr>
 <mtr>
  <mtd>
  </mtd>
  <mtd>
  </mtd>
  <mtd columnalign='left'>
   <mrow>
    <mo>-</mo>
    <msub><mi>V</mi><mi>default</mi></msub>
    <mo>&CenterDot;</mo>
    <mfenced>
<mfrac>
<mrow>
<mrow>
<mi>[Alanine]</mi>
<mo>&CenterDot;</mo>
<mi>["Alpha KG"]</mi>
</mrow>
<mo>&CenterDot;</mo>
<mn>1</mn>
</mrow>
<msub><mi>V</mi><mi>default</mi></msub>
</mfrac>
    </mfenced>
   </mrow>
  </mtd>
 </mtr>
 <mtr>
  <mtd>
   <mfrac>
    <mrow>
     <mo>d</mo>
     <mfenced>
      <mrow>
       <mi>[ATP{default}]</mi>
       <mo>&CenterDot;</mo>
       <msub><mi>V</mi><mi>default</mi></msub>
      </mrow>
     </mfenced>
    </mrow>
    <mrow>
     <mo>d</mo><mi>t</mi>
    </mrow>
   </mfrac>
  </mtd>
  <mtd>
   <mo>=</mo>
  </mtd>
  <mtd columnalign='left'>
   <mrow>
    <mo>-</mo>
    <msub><mi>V</mi><mi>default</mi></msub>
    <mo>&CenterDot;</mo>
    <mfenced>
<mfrac>
<mrow>
<mrow>
<mi>["3-PGA"]</mi>
<mo>&CenterDot;</mo>
<mi>[ATP{default}]</mi>
</mrow>
<mo>&CenterDot;</mo>
<mn>1</mn>
</mrow>
<msub><mi>V</mi><mi>default</mi></msub>
</mfrac>
    </mfenced>
   </mrow>
  </mtd>
 </mtr>
 <mtr>
  <mtd>
  </mtd>
  <mtd>
  </mtd>
  <mtd columnalign='left'>
   <mrow>
    <mo>-</mo>
    <msub><mi>V</mi><mi>default</mi></msub>
    <mo>&CenterDot;</mo>
    <mfenced>
<mfrac>
<mfrac>
<mrow>
<mn>1</mn>
<mo>&CenterDot;</mo>
<mi>["Unbranched alpha(1,4)polymer"]</mi>
</mrow>
<mrow>
<mn>0.1</mn>
<mo>+</mo>
<mi>["Unbranched alpha(1,4)polymer"]</mi>
</mrow>
</mfrac>
<msub><mi>V</mi><mi>default</mi></msub>
</mfrac>
    </mfenced>
   </mrow>
  </mtd>
 </mtr>
 <mtr>
  <mtd>
  </mtd>
  <mtd>
  </mtd>
  <mtd columnalign='left'>
   <mrow>
    <mo>-</mo>
    <msub><mi>V</mi><mi>default</mi></msub>
    <mo>&CenterDot;</mo>
    <mfenced>
<mfrac>
<mfrac>
<mrow>
<mn>1</mn>
<mo>&CenterDot;</mo>
<mi>[Fructose]</mi>
</mrow>
<mrow>
<mn>0.58</mn>
<mo>+</mo>
<mi>[Fructose]</mi>
</mrow>
</mfrac>
<msub><mi>V</mi><mi>default</mi></msub>
</mfrac>
    </mfenced>
   </mrow>
  </mtd>
 </mtr>
 <mtr>
  <mtd>
  </mtd>
  <mtd>
  </mtd>
  <mtd columnalign='left'>
   <mrow>
    <mo>-</mo>
    <msub><mi>V</mi><mi>default</mi></msub>
    <mo>&CenterDot;</mo>
    <mfenced>
<mfrac>
<mfrac>
<mrow>
<mn>1</mn>
<mo>&CenterDot;</mo>
<mi>[Glyceraldehyde]</mi>
</mrow>
<mrow>
<mn>0.31</mn>
<mo>+</mo>
<mi>[Glyceraldehyde]</mi>
</mrow>
</mfrac>
<msub><mi>V</mi><mi>default</mi></msub>
</mfrac>
    </mfenced>
   </mrow>
  </mtd>
 </mtr>
 <mtr>
  <mtd>
  </mtd>
  <mtd>
  </mtd>
  <mtd columnalign='left'>
   <mrow>
    <mo>-</mo>
    <msub><mi>V</mi><mi>default</mi></msub>
    <mo>&CenterDot;</mo>
    <mfenced>
<mfrac>
<mfrac>
<mrow>
<mn>1</mn>
<mo>&CenterDot;</mo>
<mi>[Galactose]</mi>
</mrow>
<mrow>
<mn>970</mn>
<mo>+</mo>
<mi>[Galactose]</mi>
</mrow>
</mfrac>
<msub><mi>V</mi><mi>default</mi></msub>
</mfrac>
    </mfenced>
   </mrow>
  </mtd>
 </mtr>
 <mtr>
  <mtd>
  </mtd>
  <mtd>
  </mtd>
  <mtd columnalign='left'>
   <mrow>
    <mo>-</mo>
    <msub><mi>V</mi><mi>default</mi></msub>
    <mo>&CenterDot;</mo>
    <mfenced>
<mfrac>
<mfrac>
<mrow>
<mn>1</mn>
<mo>&CenterDot;</mo>
<mi>[Glucose]</mi>
</mrow>
<mrow>
<mn>0.048</mn>
<mo>+</mo>
<mi>[Glucose]</mi>
</mrow>
</mfrac>
<msub><mi>V</mi><mi>default</mi></msub>
</mfrac>
    </mfenced>
   </mrow>
  </mtd>
 </mtr>
 <mtr>
  <mtd>
  </mtd>
  <mtd>
  </mtd>
  <mtd columnalign='left'>
   <mrow>
    <mo>+</mo>
    <msub><mi>V</mi><mi>default</mi></msub>
    <mo>&CenterDot;</mo>
    <mfenced>
<mfrac>
<mfrac>
<mrow>
<mn>1</mn>
<mo>&CenterDot;</mo>
<mi>[PEP]</mi>
</mrow>
<mrow>
<mn>5.8</mn>
<mo>+</mo>
<mi>[PEP]</mi>
</mrow>
</mfrac>
<msub><mi>V</mi><mi>default</mi></msub>
</mfrac>
    </mfenced>
   </mrow>
  </mtd>
 </mtr>
 <mtr>
  <mtd>
  </mtd>
  <mtd>
  </mtd>
  <mtd columnalign='left'>
   <mrow>
    <mo>+</mo>
    <msub><mi>V</mi><mi>default</mi></msub>
    <mo>&CenterDot;</mo>
    <mfenced>
<mfrac>
<mfrac>
<mrow>
<mn>1</mn>
<mo>&CenterDot;</mo>
<mi>["1,3-BiPGA"]</mi>
</mrow>
<mrow>
<mn>300</mn>
<mo>+</mo>
<mi>["1,3-BiPGA"]</mi>
</mrow>
</mfrac>
<msub><mi>V</mi><mi>default</mi></msub>
</mfrac>
    </mfenced>
   </mrow>
  </mtd>
 </mtr>
 <mtr>
  <mtd>
  </mtd>
  <mtd>
  </mtd>
  <mtd columnalign='left'>
   <mrow>
    <mo>-</mo>
    <msub><mi>V</mi><mi>default</mi></msub>
    <mo>&CenterDot;</mo>
    <mfenced>
<mfrac>
<mfrac>
<mrow>
<mn>1</mn>
<mo>&CenterDot;</mo>
<mi>[Pyruvate]</mi>
</mrow>
<mrow>
<mn>0.11</mn>
<mo>+</mo>
<mi>[Pyruvate]</mi>
</mrow>
</mfrac>
<msub><mi>V</mi><mi>default</mi></msub>
</mfrac>
    </mfenced>
   </mrow>
  </mtd>
 </mtr>
 <mtr>
  <mtd>
  </mtd>
  <mtd>
  </mtd>
  <mtd columnalign='left'>
   <mrow>
    <mo>-</mo>
    <msub><mi>V</mi><mi>default</mi></msub>
    <mo>&CenterDot;</mo>
    <mfenced>
<mfrac>
<mrow>
<mrow>
<mi>[F6P]</mi>
<mo>&CenterDot;</mo>
<mi>[ATP{default}]</mi>
</mrow>
<mo>&CenterDot;</mo>
<mn>1</mn>
</mrow>
<msub><mi>V</mi><mi>default</mi></msub>
</mfrac>
    </mfenced>
   </mrow>
  </mtd>
 </mtr>
 <mtr>
  <mtd>
   <mfrac>
    <mrow>
     <mo>d</mo>
     <mfenced>
      <mrow>
       <mi>[ADP{default}]</mi>
       <mo>&CenterDot;</mo>
       <msub><mi>V</mi><mi>default</mi></msub>
      </mrow>
     </mfenced>
    </mrow>
    <mrow>
     <mo>d</mo><mi>t</mi>
    </mrow>
   </mfrac>
  </mtd>
  <mtd>
   <mo>=</mo>
  </mtd>
  <mtd columnalign='left'>
   <mrow>
    <mo>+</mo>
    <msub><mi>V</mi><mi>default</mi></msub>
    <mo>&CenterDot;</mo>
    <mfenced>
<mfrac>
<mrow>
<mrow>
<mi>["3-PGA"]</mi>
<mo>&CenterDot;</mo>
<mi>[ATP{default}]</mi>
</mrow>
<mo>&CenterDot;</mo>
<mn>1</mn>
</mrow>
<msub><mi>V</mi><mi>default</mi></msub>
</mfrac>
    </mfenced>
   </mrow>
  </mtd>
 </mtr>
 <mtr>
  <mtd>
  </mtd>
  <mtd>
  </mtd>
  <mtd columnalign='left'>
   <mrow>
    <mo>+</mo>
    <msub><mi>V</mi><mi>default</mi></msub>
    <mo>&CenterDot;</mo>
    <mfenced>
<mfrac>
<mfrac>
<mrow>
<mn>1</mn>
<mo>&CenterDot;</mo>
<mi>["Unbranched alpha(1,4)polymer"]</mi>
</mrow>
<mrow>
<mn>0.1</mn>
<mo>+</mo>
<mi>["Unbranched alpha(1,4)polymer"]</mi>
</mrow>
</mfrac>
<msub><mi>V</mi><mi>default</mi></msub>
</mfrac>
    </mfenced>
   </mrow>
  </mtd>
 </mtr>
 <mtr>
  <mtd>
  </mtd>
  <mtd>
  </mtd>
  <mtd columnalign='left'>
   <mrow>
    <mo>+</mo>
    <msub><mi>V</mi><mi>default</mi></msub>
    <mo>&CenterDot;</mo>
    <mfenced>
<mfrac>
<mfrac>
<mrow>
<mn>1</mn>
<mo>&CenterDot;</mo>
<mi>[Fructose]</mi>
</mrow>
<mrow>
<mn>0.58</mn>
<mo>+</mo>
<mi>[Fructose]</mi>
</mrow>
</mfrac>
<msub><mi>V</mi><mi>default</mi></msub>
</mfrac>
    </mfenced>
   </mrow>
  </mtd>
 </mtr>
 <mtr>
  <mtd>
  </mtd>
  <mtd>
  </mtd>
  <mtd columnalign='left'>
   <mrow>
    <mo>+</mo>
    <msub><mi>V</mi><mi>default</mi></msub>
    <mo>&CenterDot;</mo>
    <mfenced>
<mfrac>
<mfrac>
<mrow>
<mn>1</mn>
<mo>&CenterDot;</mo>
<mi>[Glyceraldehyde]</mi>
</mrow>
<mrow>
<mn>0.31</mn>
<mo>+</mo>
<mi>[Glyceraldehyde]</mi>
</mrow>
</mfrac>
<msub><mi>V</mi><mi>default</mi></msub>
</mfrac>
    </mfenced>
   </mrow>
  </mtd>
 </mtr>
 <mtr>
  <mtd>
  </mtd>
  <mtd>
  </mtd>
  <mtd columnalign='left'>
   <mrow>
    <mo>+</mo>
    <msub><mi>V</mi><mi>default</mi></msub>
    <mo>&CenterDot;</mo>
    <mfenced>
<mfrac>
<mfrac>
<mrow>
<mn>1</mn>
<mo>&CenterDot;</mo>
<mi>[Galactose]</mi>
</mrow>
<mrow>
<mn>970</mn>
<mo>+</mo>
<mi>[Galactose]</mi>
</mrow>
</mfrac>
<msub><mi>V</mi><mi>default</mi></msub>
</mfrac>
    </mfenced>
   </mrow>
  </mtd>
 </mtr>
 <mtr>
  <mtd>
  </mtd>
  <mtd>
  </mtd>
  <mtd columnalign='left'>
   <mrow>
    <mo>+</mo>
    <msub><mi>V</mi><mi>default</mi></msub>
    <mo>&CenterDot;</mo>
    <mfenced>
<mfrac>
<mfrac>
<mrow>
<mn>1</mn>
<mo>&CenterDot;</mo>
<mi>[Glucose]</mi>
</mrow>
<mrow>
<mn>0.048</mn>
<mo>+</mo>
<mi>[Glucose]</mi>
</mrow>
</mfrac>
<msub><mi>V</mi><mi>default</mi></msub>
</mfrac>
    </mfenced>
   </mrow>
  </mtd>
 </mtr>
 <mtr>
  <mtd>
  </mtd>
  <mtd>
  </mtd>
  <mtd columnalign='left'>
   <mrow>
    <mo>-</mo>
    <msub><mi>V</mi><mi>default</mi></msub>
    <mo>&CenterDot;</mo>
    <mfenced>
<mfrac>
<mfrac>
<mrow>
<mn>1</mn>
<mo>&CenterDot;</mo>
<mi>[PEP]</mi>
</mrow>
<mrow>
<mn>5.8</mn>
<mo>+</mo>
<mi>[PEP]</mi>
</mrow>
</mfrac>
<msub><mi>V</mi><mi>default</mi></msub>
</mfrac>
    </mfenced>
   </mrow>
  </mtd>
 </mtr>
 <mtr>
  <mtd>
  </mtd>
  <mtd>
  </mtd>
  <mtd columnalign='left'>
   <mrow>
    <mo>-</mo>
    <msub><mi>V</mi><mi>default</mi></msub>
    <mo>&CenterDot;</mo>
    <mfenced>
<mfrac>
<mfrac>
<mrow>
<mn>1</mn>
<mo>&CenterDot;</mo>
<mi>["1,3-BiPGA"]</mi>
</mrow>
<mrow>
<mn>300</mn>
<mo>+</mo>
<mi>["1,3-BiPGA"]</mi>
</mrow>
</mfrac>
<msub><mi>V</mi><mi>default</mi></msub>
</mfrac>
    </mfenced>
   </mrow>
  </mtd>
 </mtr>
 <mtr>
  <mtd>
  </mtd>
  <mtd>
  </mtd>
  <mtd columnalign='left'>
   <mrow>
    <mo>+</mo>
    <msub><mi>V</mi><mi>default</mi></msub>
    <mo>&CenterDot;</mo>
    <mfenced>
<mfrac>
<mfrac>
<mrow>
<mn>1</mn>
<mo>&CenterDot;</mo>
<mi>[Pyruvate]</mi>
</mrow>
<mrow>
<mn>0.11</mn>
<mo>+</mo>
<mi>[Pyruvate]</mi>
</mrow>
</mfrac>
<msub><mi>V</mi><mi>default</mi></msub>
</mfrac>
    </mfenced>
   </mrow>
  </mtd>
 </mtr>
 <mtr>
  <mtd>
  </mtd>
  <mtd>
  </mtd>
  <mtd columnalign='left'>
   <mrow>
    <mo>+</mo>
    <msub><mi>V</mi><mi>default</mi></msub>
    <mo>&CenterDot;</mo>
    <mfenced>
<mfrac>
<mrow>
<mrow>
<mi>[F6P]</mi>
<mo>&CenterDot;</mo>
<mi>[ATP{default}]</mi>
</mrow>
<mo>&CenterDot;</mo>
<mn>1</mn>
</mrow>
<msub><mi>V</mi><mi>default</mi></msub>
</mfrac>
    </mfenced>
   </mrow>
  </mtd>
 </mtr>
 <mtr>
  <mtd>
   <mfrac>
    <mrow>
     <mo>d</mo>
     <mfenced>
      <mrow>
       <mi>[6PGluconate]</mi>
       <mo>&CenterDot;</mo>
       <msub><mi>V</mi><mi>default</mi></msub>
      </mrow>
     </mfenced>
    </mrow>
    <mrow>
     <mo>d</mo><mi>t</mi>
    </mrow>
   </mfrac>
  </mtd>
  <mtd>
   <mo>=</mo>
  </mtd>
  <mtd columnalign='left'>
   <mrow>
    <mo>+</mo>
    <msub><mi>V</mi><mi>default</mi></msub>
    <mo>&CenterDot;</mo>
    <mfenced>
<mfrac>
<mfrac>
<mrow>
<mn>1</mn>
<mo>&CenterDot;</mo>
<mi>[6PGDL]</mi>
</mrow>
<mrow>
<mn>18.2</mn>
<mo>+</mo>
<mi>[6PGDL]</mi>
</mrow>
</mfrac>
<msub><mi>V</mi><mi>default</mi></msub>
</mfrac>
    </mfenced>
   </mrow>
  </mtd>
 </mtr>
 <mtr>
  <mtd>
  </mtd>
  <mtd>
  </mtd>
  <mtd columnalign='left'>
   <mrow>
    <mo>-</mo>
    <msub><mi>V</mi><mi>default</mi></msub>
    <mo>&CenterDot;</mo>
    <mfenced>
<mfrac>
<mfrac>
<mrow>
<mn>1</mn>
<mo>&CenterDot;</mo>
<mi>[6PGluconate]</mi>
</mrow>
<mrow>
<mn>0.157</mn>
<mo>+</mo>
<mi>[6PGluconate]</mi>
</mrow>
</mfrac>
<msub><mi>V</mi><mi>default</mi></msub>
</mfrac>
    </mfenced>
   </mrow>
  </mtd>
 </mtr>
 <mtr>
  <mtd>
   <mfrac>
    <mrow>
     <mo>d</mo>
     <mfenced>
      <mrow>
       <mi>[6PGDL]</mi>
       <mo>&CenterDot;</mo>
       <msub><mi>V</mi><mi>default</mi></msub>
      </mrow>
     </mfenced>
    </mrow>
    <mrow>
     <mo>d</mo><mi>t</mi>
    </mrow>
   </mfrac>
  </mtd>
  <mtd>
   <mo>=</mo>
  </mtd>
  <mtd columnalign='left'>
   <mrow>
    <mo>+</mo>
    <msub><mi>V</mi><mi>default</mi></msub>
    <mo>&CenterDot;</mo>
    <mfenced>
<mfrac>
<mfrac>
<mrow>
<mn>1</mn>
<mo>&CenterDot;</mo>
<mi>[G6P]</mi>
</mrow>
<mrow>
<mn>0.04</mn>
<mo>+</mo>
<mi>[G6P]</mi>
</mrow>
</mfrac>
<msub><mi>V</mi><mi>default</mi></msub>
</mfrac>
    </mfenced>
   </mrow>
  </mtd>
 </mtr>
 <mtr>
  <mtd>
  </mtd>
  <mtd>
  </mtd>
  <mtd columnalign='left'>
   <mrow>
    <mo>-</mo>
    <msub><mi>V</mi><mi>default</mi></msub>
    <mo>&CenterDot;</mo>
    <mfenced>
<mfrac>
<mfrac>
<mrow>
<mn>1</mn>
<mo>&CenterDot;</mo>
<mi>[6PGDL]</mi>
</mrow>
<mrow>
<mn>18.2</mn>
<mo>+</mo>
<mi>[6PGDL]</mi>
</mrow>
</mfrac>
<msub><mi>V</mi><mi>default</mi></msub>
</mfrac>
    </mfenced>
   </mrow>
  </mtd>
 </mtr>
 <mtr>
  <mtd>
   <mfrac>
    <mrow>
     <mo>d</mo>
     <mfenced>
      <mrow>
       <mi>["3-PGA"]</mi>
       <mo>&CenterDot;</mo>
       <msub><mi>V</mi><mi>default</mi></msub>
      </mrow>
     </mfenced>
    </mrow>
    <mrow>
     <mo>d</mo><mi>t</mi>
    </mrow>
   </mfrac>
  </mtd>
  <mtd>
   <mo>=</mo>
  </mtd>
  <mtd columnalign='left'>
   <mrow>
    <mo>-</mo>
    <msub><mi>V</mi><mi>default</mi></msub>
    <mo>&CenterDot;</mo>
    <mfenced>
<mfrac>
<mrow>
<mrow>
<mi>["3-PGA"]</mi>
<mo>&CenterDot;</mo>
<mi>[ATP{default}]</mi>
</mrow>
<mo>&CenterDot;</mo>
<mn>1</mn>
</mrow>
<msub><mi>V</mi><mi>default</mi></msub>
</mfrac>
    </mfenced>
   </mrow>
  </mtd>
 </mtr>
 <mtr>
  <mtd>
  </mtd>
  <mtd>
  </mtd>
  <mtd columnalign='left'>
   <mrow>
    <mo>-</mo>
    <msub><mi>V</mi><mi>default</mi></msub>
    <mo>&CenterDot;</mo>
    <mfenced>
<mfrac>
<mfrac>
<mrow>
<mn>1</mn>
<mo>&CenterDot;</mo>
<mi>["3-PGA"]</mi>
</mrow>
<mrow>
<mn>0.1</mn>
<mo>+</mo>
<mi>["3-PGA"]</mi>
</mrow>
</mfrac>
<msub><mi>V</mi><mi>default</mi></msub>
</mfrac>
    </mfenced>
   </mrow>
  </mtd>
 </mtr>
 <mtr>
  <mtd>
  </mtd>
  <mtd>
  </mtd>
  <mtd columnalign='left'>
   <mrow>
    <mo>+</mo>
    <msub><mi>V</mi><mi>default</mi></msub>
    <mo>&CenterDot;</mo>
    <mfenced>
<mfrac>
<mfrac>
<mrow>
<mn>1</mn>
<mo>&CenterDot;</mo>
<mi>["1,3-BiPGA"]</mi>
</mrow>
<mrow>
<mn>300</mn>
<mo>+</mo>
<mi>["1,3-BiPGA"]</mi>
</mrow>
</mfrac>
<msub><mi>V</mi><mi>default</mi></msub>
</mfrac>
    </mfenced>
   </mrow>
  </mtd>
 </mtr>
 <mtr>
  <mtd>
   <mfrac>
    <mrow>
     <mo>d</mo>
     <mfenced>
      <mrow>
       <mi>[2NADH]</mi>
       <mo>&CenterDot;</mo>
       <msub><mi>V</mi><mi>default</mi></msub>
      </mrow>
     </mfenced>
    </mrow>
    <mrow>
     <mo>d</mo><mi>t</mi>
    </mrow>
   </mfrac>
  </mtd>
  <mtd>
   <mo>=</mo>
  </mtd>
  <mtd columnalign='left'>
   <mrow>
    <mo>+</mo>
    <msub><mi>V</mi><mi>default</mi></msub>
    <mo>&CenterDot;</mo>
    <mfenced>
<mfrac>
<mfrac>
<mrow>
<mn>1</mn>
<mo>&CenterDot;</mo>
<mi>[Galactose1P]</mi>
</mrow>
<mrow>
<mn>0.069</mn>
<mo>+</mo>
<mi>[Galactose1P]</mi>
</mrow>
</mfrac>
<msub><mi>V</mi><mi>default</mi></msub>
</mfrac>
    </mfenced>
   </mrow>
  </mtd>
 </mtr>
 <mtr>
  <mtd>
   <mfrac>
    <mrow>
     <mo>d</mo>
     <mfenced>
      <mrow>
       <mi>["2NAD+"]</mi>
       <mo>&CenterDot;</mo>
       <msub><mi>V</mi><mi>default</mi></msub>
      </mrow>
     </mfenced>
    </mrow>
    <mrow>
     <mo>d</mo><mi>t</mi>
    </mrow>
   </mfrac>
  </mtd>
  <mtd>
   <mo>=</mo>
  </mtd>
  <mtd columnalign='left'>
   <mrow>
    <mo>-</mo>
    <msub><mi>V</mi><mi>default</mi></msub>
    <mo>&CenterDot;</mo>
    <mfenced>
<mfrac>
<mfrac>
<mrow>
<mn>1</mn>
<mo>&CenterDot;</mo>
<mi>[Galactose1P]</mi>
</mrow>
<mrow>
<mn>0.069</mn>
<mo>+</mo>
<mi>[Galactose1P]</mi>
</mrow>
</mfrac>
<msub><mi>V</mi><mi>default</mi></msub>
</mfrac>
    </mfenced>
   </mrow>
  </mtd>
 </mtr>
 <mtr>
  <mtd>
   <mfrac>
    <mrow>
     <mo>d</mo>
     <mfenced>
      <mrow>
       <mi>["2-PGA"]</mi>
       <mo>&CenterDot;</mo>
       <msub><mi>V</mi><mi>default</mi></msub>
      </mrow>
     </mfenced>
    </mrow>
    <mrow>
     <mo>d</mo><mi>t</mi>
    </mrow>
   </mfrac>
  </mtd>
  <mtd>
   <mo>=</mo>
  </mtd>
  <mtd columnalign='left'>
   <mrow>
    <mo>+</mo>
    <msub><mi>V</mi><mi>default</mi></msub>
    <mo>&CenterDot;</mo>
    <mfenced>
<mfrac>
<mfrac>
<mrow>
<mn>1</mn>
<mo>&CenterDot;</mo>
<mi>["3-PGA"]</mi>
</mrow>
<mrow>
<mn>0.1</mn>
<mo>+</mo>
<mi>["3-PGA"]</mi>
</mrow>
</mfrac>
<msub><mi>V</mi><mi>default</mi></msub>
</mfrac>
    </mfenced>
   </mrow>
  </mtd>
 </mtr>
 <mtr>
  <mtd>
  </mtd>
  <mtd>
  </mtd>
  <mtd columnalign='left'>
   <mrow>
    <mo>-</mo>
    <msub><mi>V</mi><mi>default</mi></msub>
    <mo>&CenterDot;</mo>
    <mfenced>
<mfrac>
<mfrac>
<mrow>
<mn>1</mn>
<mo>&CenterDot;</mo>
<mi>["2-PGA"]</mi>
</mrow>
<mrow>
<mn>300</mn>
<mo>+</mo>
<mi>["2-PGA"]</mi>
</mrow>
</mfrac>
<msub><mi>V</mi><mi>default</mi></msub>
</mfrac>
    </mfenced>
   </mrow>
  </mtd>
 </mtr>
 <mtr>
  <mtd>
   <mfrac>
    <mrow>
     <mo>d</mo>
     <mfenced>
      <mrow>
       <mi>["1,3-BiPGA"]</mi>
       <mo>&CenterDot;</mo>
       <msub><mi>V</mi><mi>default</mi></msub>
      </mrow>
     </mfenced>
    </mrow>
    <mrow>
     <mo>d</mo><mi>t</mi>
    </mrow>
   </mfrac>
  </mtd>
  <mtd>
   <mo>=</mo>
  </mtd>
  <mtd columnalign='left'>
   <mrow>
    <mo>+</mo>
    <msub><mi>V</mi><mi>default</mi></msub>
    <mo>&CenterDot;</mo>
    <mfenced>
<mfrac>
<mrow>
<mrow>
<mi>["3-PGA"]</mi>
<mo>&CenterDot;</mo>
<mi>[ATP{default}]</mi>
</mrow>
<mo>&CenterDot;</mo>
<mn>1</mn>
</mrow>
<msub><mi>V</mi><mi>default</mi></msub>
</mfrac>
    </mfenced>
   </mrow>
  </mtd>
 </mtr>
 <mtr>
  <mtd>
  </mtd>
  <mtd>
  </mtd>
  <mtd columnalign='left'>
   <mrow>
    <mo>+</mo>
    <msub><mi>V</mi><mi>default</mi></msub>
    <mo>&CenterDot;</mo>
    <mfenced>
<mfrac>
<mrow>
<mrow>
<mrow>
<mi>[GA3P]</mi>
<mo>&CenterDot;</mo>
<mi>[Pi{default}]</mi>
</mrow>
<mo>&CenterDot;</mo>
<mi>["NAD+{default}"]</mi>
</mrow>
<mo>&CenterDot;</mo>
<mn>1</mn>
</mrow>
<msub><mi>V</mi><mi>default</mi></msub>
</mfrac>
    </mfenced>
   </mrow>
  </mtd>
 </mtr>
 <mtr>
  <mtd>
  </mtd>
  <mtd>
  </mtd>
  <mtd columnalign='left'>
   <mrow>
    <mo>-</mo>
    <msub><mi>V</mi><mi>default</mi></msub>
    <mo>&CenterDot;</mo>
    <mfenced>
<mfrac>
<mfrac>
<mrow>
<mn>1</mn>
<mo>&CenterDot;</mo>
<mi>["1,3-BiPGA"]</mi>
</mrow>
<mrow>
<mn>33</mn>
<mo>+</mo>
<mi>["1,3-BiPGA"]</mi>
</mrow>
</mfrac>
<msub><mi>V</mi><mi>default</mi></msub>
</mfrac>
    </mfenced>
   </mrow>
  </mtd>
 </mtr>
 <mtr>
  <mtd>
  </mtd>
  <mtd>
  </mtd>
  <mtd columnalign='left'>
   <mrow>
    <mo>-</mo>
    <msub><mi>V</mi><mi>default</mi></msub>
    <mo>&CenterDot;</mo>
    <mfenced>
<mfrac>
<mfrac>
<mrow>
<mn>1</mn>
<mo>&CenterDot;</mo>
<mi>["1,3-BiPGA"]</mi>
</mrow>
<mrow>
<mn>300</mn>
<mo>+</mo>
<mi>["1,3-BiPGA"]</mi>
</mrow>
</mfrac>
<msub><mi>V</mi><mi>default</mi></msub>
</mfrac>
    </mfenced>
   </mrow>
  </mtd>
 </mtr>
 <mtr>
  <mtd>
   <mfrac>
    <mrow>
     <mo>d</mo>
     <mfenced>
      <mrow>
       <mi>["cis-Aconitate"]</mi>
       <mo>&CenterDot;</mo>
       <msub><mi>V</mi><mi>mitochondria</mi></msub>
      </mrow>
     </mfenced>
    </mrow>
    <mrow>
     <mo>d</mo><mi>t</mi>
    </mrow>
   </mfrac>
  </mtd>
  <mtd>
   <mo>=</mo>
  </mtd>
  <mtd columnalign='left'>
   <mrow>
    <mo>+</mo>
    <msub><mi>V</mi><mi>mitochondria</mi></msub>
    <mo>&CenterDot;</mo>
    <mfenced>
<mfrac>
<mfrac>
<mrow>
<mn>1</mn>
<mo>&CenterDot;</mo>
<mi>[Citrate]</mi>
</mrow>
<mrow>
<mn>2900</mn>
<mo>+</mo>
<mi>[Citrate]</mi>
</mrow>
</mfrac>
<msub><mi>V</mi><mi>mitochondria</mi></msub>
</mfrac>
    </mfenced>
   </mrow>
  </mtd>
 </mtr>
 <mtr>
  <mtd>
  </mtd>
  <mtd>
  </mtd>
  <mtd columnalign='left'>
   <mrow>
    <mo>-</mo>
    <msub><mi>V</mi><mi>mitochondria</mi></msub>
    <mo>&CenterDot;</mo>
    <mfenced>
<mfrac>
<mfrac>
<mrow>
<mn>1</mn>
<mo>&CenterDot;</mo>
<mi>["cis-Aconitate"]</mi>
</mrow>
<mrow>
<mn>2900</mn>
<mo>+</mo>
<mi>["cis-Aconitate"]</mi>
</mrow>
</mfrac>
<msub><mi>V</mi><mi>mitochondria</mi></msub>
</mfrac>
    </mfenced>
   </mrow>
  </mtd>
 </mtr>
 <mtr>
  <mtd>
   <mfrac>
    <mrow>
     <mo>d</mo>
     <mfenced>
      <mrow>
       <mi>[car_mat]</mi>
       <mo>&CenterDot;</mo>
       <msub><mi>V</mi><mi>mitochondria</mi></msub>
      </mrow>
     </mfenced>
    </mrow>
    <mrow>
     <mo>d</mo><mi>t</mi>
    </mrow>
   </mfrac>
  </mtd>
  <mtd>
   <mo>=</mo>
  </mtd>
  <mtd columnalign='left'>
   <mrow>
    <mo>+</mo>
    <msub><mi>V</mi><mi>mitochondria</mi></msub>
    <mo>&CenterDot;</mo>
    <mfenced>
<mfrac>
<mrow>
<mi>[C20car_ims{mitochondria}]</mi>
<mo>&CenterDot;</mo>
<mn>1</mn>
</mrow>
<msub><mi>V</mi><mi>mitochondria</mi></msub>
</mfrac>
    </mfenced>
   </mrow>
  </mtd>
 </mtr>
 <mtr>
  <mtd>
  </mtd>
  <mtd>
  </mtd>
  <mtd columnalign='left'>
   <mrow>
    <mo>+</mo>
    <msub><mi>V</mi><mi>mitochondria</mi></msub>
    <mo>&CenterDot;</mo>
    <mfenced>
<mfrac>
<mrow>
<mi>[C18car_ims{mitochondria}]</mi>
<mo>&CenterDot;</mo>
<mn>1</mn>
</mrow>
<msub><mi>V</mi><mi>mitochondria</mi></msub>
</mfrac>
    </mfenced>
   </mrow>
  </mtd>
 </mtr>
 <mtr>
  <mtd>
  </mtd>
  <mtd>
  </mtd>
  <mtd columnalign='left'>
   <mrow>
    <mo>+</mo>
    <msub><mi>V</mi><mi>mitochondria</mi></msub>
    <mo>&CenterDot;</mo>
    <mfenced>
<mfrac>
<mrow>
<mi>[C16car_ims{mitochondria}]</mi>
<mo>&CenterDot;</mo>
<mn>1</mn>
</mrow>
<msub><mi>V</mi><mi>mitochondria</mi></msub>
</mfrac>
    </mfenced>
   </mrow>
  </mtd>
 </mtr>
 <mtr>
  <mtd>
  </mtd>
  <mtd>
  </mtd>
  <mtd columnalign='left'>
   <mrow>
    <mo>+</mo>
    <msub><mi>V</mi><mi>mitochondria</mi></msub>
    <mo>&CenterDot;</mo>
    <mfenced>
<mfrac>
<mrow>
<mi>[C14car_ims{mitochondria}]</mi>
<mo>&CenterDot;</mo>
<mn>1</mn>
</mrow>
<msub><mi>V</mi><mi>mitochondria</mi></msub>
</mfrac>
    </mfenced>
   </mrow>
  </mtd>
 </mtr>
 <mtr>
  <mtd>
  </mtd>
  <mtd>
  </mtd>
  <mtd columnalign='left'>
   <mrow>
    <mo>+</mo>
    <msub><mi>V</mi><mi>mitochondria</mi></msub>
    <mo>&CenterDot;</mo>
    <mfenced>
<mfrac>
<mrow>
<mi>[C22car_ims{mitochondria}]</mi>
<mo>&CenterDot;</mo>
<mn>1</mn>
</mrow>
<msub><mi>V</mi><mi>mitochondria</mi></msub>
</mfrac>
    </mfenced>
   </mrow>
  </mtd>
 </mtr>
 <mtr>
  <mtd>
   <mfrac>
    <mrow>
     <mo>d</mo>
     <mfenced>
      <mrow>
       <mi>[UREA]</mi>
       <mo>&CenterDot;</mo>
       <msub><mi>V</mi><mi>mitochondria</mi></msub>
      </mrow>
     </mfenced>
    </mrow>
    <mrow>
     <mo>d</mo><mi>t</mi>
    </mrow>
   </mfrac>
  </mtd>
  <mtd>
   <mo>=</mo>
  </mtd>
  <mtd columnalign='left'>
   <mrow>
    <mo>+</mo>
    <msub><mi>V</mi><mi>mitochondria</mi></msub>
    <mo>&CenterDot;</mo>
    <mfenced>
<mfrac>
<mrow>
<mrow>
<mi>[Arginine]</mi>
<mo>&CenterDot;</mo>
<mi>[H2O{mitochondria}]</mi>
</mrow>
<mo>&CenterDot;</mo>
<mn>1</mn>
</mrow>
<msub><mi>V</mi><mi>mitochondria</mi></msub>
</mfrac>
    </mfenced>
   </mrow>
  </mtd>
 </mtr>
 <mtr>
  <mtd>
   <mfrac>
    <mrow>
     <mo>d</mo>
     <mfenced>
      <mrow>
       <mi>[TPP]</mi>
       <mo>&CenterDot;</mo>
       <msub><mi>V</mi><mi>mitochondria</mi></msub>
      </mrow>
     </mfenced>
    </mrow>
    <mrow>
     <mo>d</mo><mi>t</mi>
    </mrow>
   </mfrac>
  </mtd>
  <mtd>
   <mo>=</mo>
  </mtd>
  <mtd columnalign='left'>
   <mrow>
    <mo>-</mo>
    <mfenced>
<mfrac>
<mrow>
<mn>1</mn>
<mo>&CenterDot;</mo>
<mi>[Pyruvate]</mi>
</mrow>
<mrow>
<mn>40</mn>
<mo>+</mo>
<mi>[Pyruvate]</mi>
</mrow>
</mfrac>
    </mfenced>
   </mrow>
  </mtd>
 </mtr>
 <mtr>
  <mtd>
   <mfrac>
    <mrow>
     <mo>d</mo>
     <mfenced>
      <mrow>
       <mi>[Succinate]</mi>
       <mo>&CenterDot;</mo>
       <msub><mi>V</mi><mi>mitochondria</mi></msub>
      </mrow>
     </mfenced>
    </mrow>
    <mrow>
     <mo>d</mo><mi>t</mi>
    </mrow>
   </mfrac>
  </mtd>
  <mtd>
   <mo>=</mo>
  </mtd>
  <mtd columnalign='left'>
   <mrow>
    <mo>+</mo>
    <msub><mi>V</mi><mi>mitochondria</mi></msub>
    <mo>&CenterDot;</mo>
    <mfenced>
<mfrac>
<mfrac>
<mrow>
<mn>1</mn>
<mo>&CenterDot;</mo>
<mi>[Acetoacetate]</mi>
</mrow>
<mrow>
<mn>18.7</mn>
<mo>+</mo>
<mi>[Acetoacetate]</mi>
</mrow>
</mfrac>
<msub><mi>V</mi><mi>mitochondria</mi></msub>
</mfrac>
    </mfenced>
   </mrow>
  </mtd>
 </mtr>
 <mtr>
  <mtd>
  </mtd>
  <mtd>
  </mtd>
  <mtd columnalign='left'>
   <mrow>
    <mo>-</mo>
    <msub><mi>V</mi><mi>mitochondria</mi></msub>
    <mo>&CenterDot;</mo>
    <mfenced>
<mfrac>
<mfrac>
<mrow>
<mn>1</mn>
<mo>&CenterDot;</mo>
<mi>[Succinate]</mi>
</mrow>
<mrow>
<mn>875</mn>
<mo>+</mo>
<mi>[Succinate]</mi>
</mrow>
</mfrac>
<msub><mi>V</mi><mi>mitochondria</mi></msub>
</mfrac>
    </mfenced>
   </mrow>
  </mtd>
 </mtr>
 <mtr>
  <mtd>
  </mtd>
  <mtd>
  </mtd>
  <mtd columnalign='left'>
   <mrow>
    <mo>+</mo>
    <msub><mi>V</mi><mi>mitochondria</mi></msub>
    <mo>&CenterDot;</mo>
    <mfenced>
<mfrac>
<mfrac>
<mrow>
<mn>1</mn>
<mo>&CenterDot;</mo>
<mi>["S CoA"]</mi>
</mrow>
<mrow>
<mn>0.09</mn>
<mo>+</mo>
<mi>["S CoA"]</mi>
</mrow>
</mfrac>
<msub><mi>V</mi><mi>mitochondria</mi></msub>
</mfrac>
    </mfenced>
   </mrow>
  </mtd>
 </mtr>
 <mtr>
  <mtd>
   <mfrac>
    <mrow>
     <mo>d</mo>
     <mfenced>
      <mrow>
       <mi>["S CoA"]</mi>
       <mo>&CenterDot;</mo>
       <msub><mi>V</mi><mi>mitochondria</mi></msub>
      </mrow>
     </mfenced>
    </mrow>
    <mrow>
     <mo>d</mo><mi>t</mi>
    </mrow>
   </mfrac>
  </mtd>
  <mtd>
   <mo>=</mo>
  </mtd>
  <mtd columnalign='left'>
   <mrow>
    <mo>-</mo>
    <msub><mi>V</mi><mi>mitochondria</mi></msub>
    <mo>&CenterDot;</mo>
    <mfenced>
<mfrac>
<mfrac>
<mrow>
<mn>1</mn>
<mo>&CenterDot;</mo>
<mi>[Acetoacetate]</mi>
</mrow>
<mrow>
<mn>18.7</mn>
<mo>+</mo>
<mi>[Acetoacetate]</mi>
</mrow>
</mfrac>
<msub><mi>V</mi><mi>mitochondria</mi></msub>
</mfrac>
    </mfenced>
   </mrow>
  </mtd>
 </mtr>
 <mtr>
  <mtd>
  </mtd>
  <mtd>
  </mtd>
  <mtd columnalign='left'>
   <mrow>
    <mo>+</mo>
    <msub><mi>V</mi><mi>mitochondria</mi></msub>
    <mo>&CenterDot;</mo>
    <mfenced>
<mfrac>
<mfrac>
<mrow>
<mn>1</mn>
<mo>&CenterDot;</mo>
<mi>["Alpha-KG"]</mi>
</mrow>
<mrow>
<mn>490</mn>
<mo>+</mo>
<mi>["Alpha-KG"]</mi>
</mrow>
</mfrac>
<msub><mi>V</mi><mi>mitochondria</mi></msub>
</mfrac>
    </mfenced>
   </mrow>
  </mtd>
 </mtr>
 <mtr>
  <mtd>
  </mtd>
  <mtd>
  </mtd>
  <mtd columnalign='left'>
   <mrow>
    <mo>-</mo>
    <msub><mi>V</mi><mi>mitochondria</mi></msub>
    <mo>&CenterDot;</mo>
    <mfenced>
<mfrac>
<mfrac>
<mrow>
<mn>1</mn>
<mo>&CenterDot;</mo>
<mi>["S CoA"]</mi>
</mrow>
<mrow>
<mn>0.09</mn>
<mo>+</mo>
<mi>["S CoA"]</mi>
</mrow>
</mfrac>
<msub><mi>V</mi><mi>mitochondria</mi></msub>
</mfrac>
    </mfenced>
   </mrow>
  </mtd>
 </mtr>
 <mtr>
  <mtd>
   <mfrac>
    <mrow>
     <mo>d</mo>
     <mfenced>
      <mrow>
       <mi>[Pi{mitochondria}]</mi>
       <mo>&CenterDot;</mo>
       <msub><mi>V</mi><mi>mitochondria</mi></msub>
      </mrow>
     </mfenced>
    </mrow>
    <mrow>
     <mo>d</mo><mi>t</mi>
    </mrow>
   </mfrac>
  </mtd>
  <mtd>
   <mo>=</mo>
  </mtd>
  <mtd columnalign='left'>
   <mrow>
    <mo>+</mo>
    <msub><mi>V</mi><mi>mitochondria</mi></msub>
    <mo>&CenterDot;</mo>
    <mfenced>
<mfrac>
<mrow>
<mrow>
<mi>[Ornithine]</mi>
<mo>&CenterDot;</mo>
<mi>["Carbamoyl phosphate"]</mi>
</mrow>
<mo>&CenterDot;</mo>
<mn>1</mn>
</mrow>
<msub><mi>V</mi><mi>mitochondria</mi></msub>
</mfrac>
    </mfenced>
   </mrow>
  </mtd>
 </mtr>
 <mtr>
  <mtd>
   <mfrac>
    <mrow>
     <mo>d</mo>
     <mfenced>
      <mrow>
       <mi>[PPi{mitochondria}]</mi>
       <mo>&CenterDot;</mo>
       <msub><mi>V</mi><mi>mitochondria</mi></msub>
      </mrow>
     </mfenced>
    </mrow>
    <mrow>
     <mo>d</mo><mi>t</mi>
    </mrow>
   </mfrac>
  </mtd>
  <mtd>
   <mo>=</mo>
  </mtd>
  <mtd columnalign='left'>
   <mrow>
    <mo>+</mo>
    <msub><mi>V</mi><mi>mitochondria</mi></msub>
    <mo>&CenterDot;</mo>
    <mfenced>
<mfrac>
<mrow>
<mrow>
<mrow>
<mi>["Citrullyl AMP intermediate"]</mi>
<mo>&CenterDot;</mo>
<mi>[Aspartate]</mi>
</mrow>
<mo>&CenterDot;</mo>
<mi>[ATP{mitochondria}]</mi>
</mrow>
<mo>&CenterDot;</mo>
<mn>1</mn>
</mrow>
<msub><mi>V</mi><mi>mitochondria</mi></msub>
</mfrac>
    </mfenced>
   </mrow>
  </mtd>
 </mtr>
 <mtr>
  <mtd>
   <mfrac>
    <mrow>
     <mo>d</mo>
     <mfenced>
      <mrow>
       <mi>[Ornithine]</mi>
       <mo>&CenterDot;</mo>
       <msub><mi>V</mi><mi>mitochondria</mi></msub>
      </mrow>
     </mfenced>
    </mrow>
    <mrow>
     <mo>d</mo><mi>t</mi>
    </mrow>
   </mfrac>
  </mtd>
  <mtd>
   <mo>=</mo>
  </mtd>
  <mtd columnalign='left'>
   <mrow>
    <mo>+</mo>
    <msub><mi>V</mi><mi>mitochondria</mi></msub>
    <mo>&CenterDot;</mo>
    <mfenced>
<mfrac>
<mrow>
<mi>[Arginine]</mi>
<mo>&CenterDot;</mo>
<mn>1</mn>
</mrow>
<msub><mi>V</mi><mi>mitochondria</mi></msub>
</mfrac>
    </mfenced>
   </mrow>
  </mtd>
 </mtr>
 <mtr>
  <mtd>
  </mtd>
  <mtd>
  </mtd>
  <mtd columnalign='left'>
   <mrow>
    <mo>-</mo>
    <msub><mi>V</mi><mi>mitochondria</mi></msub>
    <mo>&CenterDot;</mo>
    <mfenced>
<mfrac>
<mrow>
<mrow>
<mi>[Ornithine]</mi>
<mo>&CenterDot;</mo>
<mi>["Carbamoyl phosphate"]</mi>
</mrow>
<mo>&CenterDot;</mo>
<mn>1</mn>
</mrow>
<msub><mi>V</mi><mi>mitochondria</mi></msub>
</mfrac>
    </mfenced>
   </mrow>
  </mtd>
 </mtr>
 <mtr>
  <mtd>
   <mfrac>
    <mrow>
     <mo>d</mo>
     <mfenced>
      <mrow>
       <mi>[OAA]</mi>
       <mo>&CenterDot;</mo>
       <msub><mi>V</mi><mi>mitochondria</mi></msub>
      </mrow>
     </mfenced>
    </mrow>
    <mrow>
     <mo>d</mo><mi>t</mi>
    </mrow>
   </mfrac>
  </mtd>
  <mtd>
   <mo>=</mo>
  </mtd>
  <mtd columnalign='left'>
   <mrow>
    <mo>-</mo>
    <mfenced>
<mrow>
<mn>1</mn>
<mo>&CenterDot;</mo>
<mi>[Glutamate{default}]</mi>
<mo>&CenterDot;</mo>
<mi>[OAA]</mi>
</mrow>
    </mfenced>
   </mrow>
  </mtd>
 </mtr>
 <mtr>
  <mtd>
  </mtd>
  <mtd>
  </mtd>
  <mtd columnalign='left'>
   <mrow>
    <mo>+</mo>
    <msub><mi>V</mi><mi>mitochondria</mi></msub>
    <mo>&CenterDot;</mo>
    <mfenced>
<mfrac>
<mfrac>
<mrow>
<mn>1</mn>
<mo>&CenterDot;</mo>
<mi>[Malate]</mi>
</mrow>
<mrow>
<mn>0.00038</mn>
<mo>+</mo>
<mi>[Malate]</mi>
</mrow>
</mfrac>
<msub><mi>V</mi><mi>mitochondria</mi></msub>
</mfrac>
    </mfenced>
   </mrow>
  </mtd>
 </mtr>
 <mtr>
  <mtd>
  </mtd>
  <mtd>
  </mtd>
  <mtd columnalign='left'>
   <mrow>
    <mo>-</mo>
    <msub><mi>V</mi><mi>mitochondria</mi></msub>
    <mo>&CenterDot;</mo>
    <mfenced>
<mfrac>
<mfrac>
<mrow>
<mn>1</mn>
<mo>&CenterDot;</mo>
<mi>["A CoA"]</mi>
</mrow>
<mrow>
<mn>0.11</mn>
<mo>+</mo>
<mi>["A CoA"]</mi>
</mrow>
</mfrac>
<msub><mi>V</mi><mi>mitochondria</mi></msub>
</mfrac>
    </mfenced>
   </mrow>
  </mtd>
 </mtr>
 <mtr>
  <mtd>
   <mfrac>
    <mrow>
     <mo>d</mo>
     <mfenced>
      <mrow>
       <mi>[NADH{mitochondria}]</mi>
       <mo>&CenterDot;</mo>
       <msub><mi>V</mi><mi>mitochondria</mi></msub>
      </mrow>
     </mfenced>
    </mrow>
    <mrow>
     <mo>d</mo><mi>t</mi>
    </mrow>
   </mfrac>
  </mtd>
  <mtd>
   <mo>=</mo>
  </mtd>
  <mtd columnalign='left'>
   <mrow>
    <mo>-</mo>
    <msub><mi>V</mi><mi>mitochondria</mi></msub>
    <mo>&CenterDot;</mo>
    <mfenced>
<mfrac>
<mfrac>
<mrow>
<mn>1</mn>
<mo>&CenterDot;</mo>
<mi>[Acetoacetate]</mi>
</mrow>
<mrow>
<mn>12.6</mn>
<mo>+</mo>
<mi>[Acetoacetate]</mi>
</mrow>
</mfrac>
<msub><mi>V</mi><mi>mitochondria</mi></msub>
</mfrac>
    </mfenced>
   </mrow>
  </mtd>
 </mtr>
 <mtr>
  <mtd>
  </mtd>
  <mtd>
  </mtd>
  <mtd columnalign='left'>
   <mrow>
    <mo>+</mo>
    <msub><mi>V</mi><mi>mitochondria</mi></msub>
    <mo>&CenterDot;</mo>
    <mfenced>
<mfrac>
<mfrac>
<mrow>
<mn>1</mn>
<mo>&CenterDot;</mo>
<mi>["C22 L-3-hydroxyacyl-CoA"]</mi>
</mrow>
<mrow>
<mn>34.5</mn>
<mo>+</mo>
<mi>["C22 L-3-hydroxyacyl-CoA"]</mi>
</mrow>
</mfrac>
<msub><mi>V</mi><mi>mitochondria</mi></msub>
</mfrac>
    </mfenced>
   </mrow>
  </mtd>
 </mtr>
 <mtr>
  <mtd>
  </mtd>
  <mtd>
  </mtd>
  <mtd columnalign='left'>
   <mrow>
    <mo>+</mo>
    <msub><mi>V</mi><mi>mitochondria</mi></msub>
    <mo>&CenterDot;</mo>
    <mfenced>
<mfrac>
<mfrac>
<mrow>
<mn>1</mn>
<mo>&CenterDot;</mo>
<mi>["C20 L-3-hydroxyacyl-CoA"]</mi>
</mrow>
<mrow>
<mn>34.5</mn>
<mo>+</mo>
<mi>["C20 L-3-hydroxyacyl-CoA"]</mi>
</mrow>
</mfrac>
<msub><mi>V</mi><mi>mitochondria</mi></msub>
</mfrac>
    </mfenced>
   </mrow>
  </mtd>
 </mtr>
 <mtr>
  <mtd>
  </mtd>
  <mtd>
  </mtd>
  <mtd columnalign='left'>
   <mrow>
    <mo>+</mo>
    <msub><mi>V</mi><mi>mitochondria</mi></msub>
    <mo>&CenterDot;</mo>
    <mfenced>
<mfrac>
<mfrac>
<mrow>
<mn>1</mn>
<mo>&CenterDot;</mo>
<mi>["C18 L-3-hydroxyacyl-CoA"]</mi>
</mrow>
<mrow>
<mn>34.5</mn>
<mo>+</mo>
<mi>["C18 L-3-hydroxyacyl-CoA"]</mi>
</mrow>
</mfrac>
<msub><mi>V</mi><mi>mitochondria</mi></msub>
</mfrac>
    </mfenced>
   </mrow>
  </mtd>
 </mtr>
 <mtr>
  <mtd>
  </mtd>
  <mtd>
  </mtd>
  <mtd columnalign='left'>
   <mrow>
    <mo>+</mo>
    <msub><mi>V</mi><mi>mitochondria</mi></msub>
    <mo>&CenterDot;</mo>
    <mfenced>
<mfrac>
<mfrac>
<mrow>
<mn>1</mn>
<mo>&CenterDot;</mo>
<mi>["C16 L-3-hydroxyacyl-CoA"]</mi>
</mrow>
<mrow>
<mn>34.5</mn>
<mo>+</mo>
<mi>["C16 L-3-hydroxyacyl-CoA"]</mi>
</mrow>
</mfrac>
<msub><mi>V</mi><mi>mitochondria</mi></msub>
</mfrac>
    </mfenced>
   </mrow>
  </mtd>
 </mtr>
 <mtr>
  <mtd>
  </mtd>
  <mtd>
  </mtd>
  <mtd columnalign='left'>
   <mrow>
    <mo>+</mo>
    <msub><mi>V</mi><mi>mitochondria</mi></msub>
    <mo>&CenterDot;</mo>
    <mfenced>
<mfrac>
<mfrac>
<mrow>
<mn>1</mn>
<mo>&CenterDot;</mo>
<mi>["C14 L-3-hydroxyacyl-CoA"]</mi>
</mrow>
<mrow>
<mn>34.5</mn>
<mo>+</mo>
<mi>["C14 L-3-hydroxyacyl-CoA"]</mi>
</mrow>
</mfrac>
<msub><mi>V</mi><mi>mitochondria</mi></msub>
</mfrac>
    </mfenced>
   </mrow>
  </mtd>
 </mtr>
 <mtr>
  <mtd>
  </mtd>
  <mtd>
  </mtd>
  <mtd columnalign='left'>
   <mrow>
    <mo>+</mo>
    <msub><mi>V</mi><mi>mitochondria</mi></msub>
    <mo>&CenterDot;</mo>
    <mfenced>
<mfrac>
<mfrac>
<mrow>
<mn>1</mn>
<mo>&CenterDot;</mo>
<mi>["C12 L-3-hydroxyacyl-CoA"]</mi>
</mrow>
<mrow>
<mn>34.5</mn>
<mo>+</mo>
<mi>["C12 L-3-hydroxyacyl-CoA"]</mi>
</mrow>
</mfrac>
<msub><mi>V</mi><mi>mitochondria</mi></msub>
</mfrac>
    </mfenced>
   </mrow>
  </mtd>
 </mtr>
 <mtr>
  <mtd>
  </mtd>
  <mtd>
  </mtd>
  <mtd columnalign='left'>
   <mrow>
    <mo>+</mo>
    <msub><mi>V</mi><mi>mitochondria</mi></msub>
    <mo>&CenterDot;</mo>
    <mfenced>
<mfrac>
<mfrac>
<mrow>
<mn>1</mn>
<mo>&CenterDot;</mo>
<mi>["C10 L-3-hydroxyacyl-CoA"]</mi>
</mrow>
<mrow>
<mn>34.5</mn>
<mo>+</mo>
<mi>["C10 L-3-hydroxyacyl-CoA"]</mi>
</mrow>
</mfrac>
<msub><mi>V</mi><mi>mitochondria</mi></msub>
</mfrac>
    </mfenced>
   </mrow>
  </mtd>
 </mtr>
 <mtr>
  <mtd>
  </mtd>
  <mtd>
  </mtd>
  <mtd columnalign='left'>
   <mrow>
    <mo>+</mo>
    <msub><mi>V</mi><mi>mitochondria</mi></msub>
    <mo>&CenterDot;</mo>
    <mfenced>
<mfrac>
<mfrac>
<mrow>
<mn>1</mn>
<mo>&CenterDot;</mo>
<mi>["C8 L-3-hydroxyacyl-CoA"]</mi>
</mrow>
<mrow>
<mn>34.5</mn>
<mo>+</mo>
<mi>["C8 L-3-hydroxyacyl-CoA"]</mi>
</mrow>
</mfrac>
<msub><mi>V</mi><mi>mitochondria</mi></msub>
</mfrac>
    </mfenced>
   </mrow>
  </mtd>
 </mtr>
 <mtr>
  <mtd>
  </mtd>
  <mtd>
  </mtd>
  <mtd columnalign='left'>
   <mrow>
    <mo>+</mo>
    <msub><mi>V</mi><mi>mitochondria</mi></msub>
    <mo>&CenterDot;</mo>
    <mfenced>
<mfrac>
<mfrac>
<mrow>
<mn>1</mn>
<mo>&CenterDot;</mo>
<mi>["C6 L-3-hydroxyacyl-CoA"]</mi>
</mrow>
<mrow>
<mn>34.5</mn>
<mo>+</mo>
<mi>["C6 L-3-hydroxyacyl-CoA"]</mi>
</mrow>
</mfrac>
<msub><mi>V</mi><mi>mitochondria</mi></msub>
</mfrac>
    </mfenced>
   </mrow>
  </mtd>
 </mtr>
 <mtr>
  <mtd>
  </mtd>
  <mtd>
  </mtd>
  <mtd columnalign='left'>
   <mrow>
    <mo>+</mo>
    <msub><mi>V</mi><mi>mitochondria</mi></msub>
    <mo>&CenterDot;</mo>
    <mfenced>
<mfrac>
<mfrac>
<mrow>
<mn>1</mn>
<mo>&CenterDot;</mo>
<mi>["C4 L-3-hydroxyacyl-CoA"]</mi>
</mrow>
<mrow>
<mn>34.5</mn>
<mo>+</mo>
<mi>["C4 L-3-hydroxyacyl-CoA"]</mi>
</mrow>
</mfrac>
<msub><mi>V</mi><mi>mitochondria</mi></msub>
</mfrac>
    </mfenced>
   </mrow>
  </mtd>
 </mtr>
 <mtr>
  <mtd>
  </mtd>
  <mtd>
  </mtd>
  <mtd columnalign='left'>
   <mrow>
    <mo>-</mo>
    <msub><mi>V</mi><mi>mitochondria</mi></msub>
    <mo>&CenterDot;</mo>
    <mfenced>
<mfrac>
<mrow>
<mi>[NADH{mitochondria}]</mi>
<mo>&CenterDot;</mo>
<mn>1</mn>
</mrow>
<msub><mi>V</mi><mi>mitochondria</mi></msub>
</mfrac>
    </mfenced>
   </mrow>
  </mtd>
 </mtr>
 <mtr>
  <mtd>
  </mtd>
  <mtd>
  </mtd>
  <mtd columnalign='left'>
   <mrow>
    <mo>-</mo>
    <msub><mi>V</mi><mi>mitochondria</mi></msub>
    <mo>&CenterDot;</mo>
    <mfenced>
<mfrac>
<mrow>
<mi>[NADH{mitochondria}]</mi>
<mo>&CenterDot;</mo>
<mn>1</mn>
</mrow>
<msub><mi>V</mi><mi>mitochondria</mi></msub>
</mfrac>
    </mfenced>
   </mrow>
  </mtd>
 </mtr>
 <mtr>
  <mtd>
  </mtd>
  <mtd>
  </mtd>
  <mtd columnalign='left'>
   <mrow>
    <mo>-</mo>
    <msub><mi>V</mi><mi>mitochondria</mi></msub>
    <mo>&CenterDot;</mo>
    <mfenced>
<mfrac>
<mrow>
<mi>[NADH{mitochondria}]</mi>
<mo>&CenterDot;</mo>
<mn>1</mn>
</mrow>
<msub><mi>V</mi><mi>mitochondria</mi></msub>
</mfrac>
    </mfenced>
   </mrow>
  </mtd>
 </mtr>
 <mtr>
  <mtd>
  </mtd>
  <mtd>
  </mtd>
  <mtd columnalign='left'>
   <mrow>
    <mo>-</mo>
    <msub><mi>V</mi><mi>mitochondria</mi></msub>
    <mo>&CenterDot;</mo>
    <mfenced>
<mfrac>
<mrow>
<mi>[NADH{mitochondria}]</mi>
<mo>&CenterDot;</mo>
<mn>1</mn>
</mrow>
<msub><mi>V</mi><mi>mitochondria</mi></msub>
</mfrac>
    </mfenced>
   </mrow>
  </mtd>
 </mtr>
 <mtr>
  <mtd>
  </mtd>
  <mtd>
  </mtd>
  <mtd columnalign='left'>
   <mrow>
    <mo>+</mo>
    <msub><mi>V</mi><mi>mitochondria</mi></msub>
    <mo>&CenterDot;</mo>
    <mfenced>
<mfrac>
<mfrac>
<mrow>
<mn>1</mn>
<mo>&CenterDot;</mo>
<mi>[Malate]</mi>
</mrow>
<mrow>
<mn>0.00038</mn>
<mo>+</mo>
<mi>[Malate]</mi>
</mrow>
</mfrac>
<msub><mi>V</mi><mi>mitochondria</mi></msub>
</mfrac>
    </mfenced>
   </mrow>
  </mtd>
 </mtr>
 <mtr>
  <mtd>
  </mtd>
  <mtd>
  </mtd>
  <mtd columnalign='left'>
   <mrow>
    <mo>+</mo>
    <msub><mi>V</mi><mi>mitochondria</mi></msub>
    <mo>&CenterDot;</mo>
    <mfenced>
<mfrac>
<mfrac>
<mrow>
<mn>1</mn>
<mo>&CenterDot;</mo>
<mi>[Isocitrate]</mi>
</mrow>
<mrow>
<mn>73</mn>
<mo>+</mo>
<mi>[Isocitrate]</mi>
</mrow>
</mfrac>
<msub><mi>V</mi><mi>mitochondria</mi></msub>
</mfrac>
    </mfenced>
   </mrow>
  </mtd>
 </mtr>
 <mtr>
  <mtd>
  </mtd>
  <mtd>
  </mtd>
  <mtd columnalign='left'>
   <mrow>
    <mo>+</mo>
    <msub><mi>V</mi><mi>mitochondria</mi></msub>
    <mo>&CenterDot;</mo>
    <mfenced>
<mfrac>
<mfrac>
<mrow>
<mn>1</mn>
<mo>&CenterDot;</mo>
<mi>["Alpha-KG"]</mi>
</mrow>
<mrow>
<mn>490</mn>
<mo>+</mo>
<mi>["Alpha-KG"]</mi>
</mrow>
</mfrac>
<msub><mi>V</mi><mi>mitochondria</mi></msub>
</mfrac>
    </mfenced>
   </mrow>
  </mtd>
 </mtr>
 <mtr>
  <mtd>
  </mtd>
  <mtd>
  </mtd>
  <mtd columnalign='left'>
   <mrow>
    <mo>+</mo>
    <mfenced>
<mfrac>
<mrow>
<mn>1</mn>
<mo>&CenterDot;</mo>
<mi>[Pyruvate]</mi>
</mrow>
<mrow>
<mn>40</mn>
<mo>+</mo>
<mi>[Pyruvate]</mi>
</mrow>
</mfrac>
    </mfenced>
   </mrow>
  </mtd>
 </mtr>
 <mtr>
  <mtd>
   <mfrac>
    <mrow>
     <mo>d</mo>
     <mfenced>
      <mrow>
       <mi>[NADH_2]</mi>
       <mo>&CenterDot;</mo>
       <msub><mi>V</mi><mi>mitochondria</mi></msub>
      </mrow>
     </mfenced>
    </mrow>
    <mrow>
     <mo>d</mo><mi>t</mi>
    </mrow>
   </mfrac>
  </mtd>
  <mtd>
   <mo>=</mo>
  </mtd>
  <mtd columnalign='left'>
   <mrow>
    <mo>-</mo>
    <mfenced>
<mrow>
<mn>1</mn>
<mo>&CenterDot;</mo>
<mi>[NADH_2]</mi>
</mrow>
    </mfenced>
   </mrow>
  </mtd>
 </mtr>
 <mtr>
  <mtd>
  </mtd>
  <mtd>
  </mtd>
  <mtd columnalign='left'>
   <mrow>
    <mo>+</mo>
    <msub><mi>V</mi><mi>mitochondria</mi></msub>
    <mo>&CenterDot;</mo>
    <mfenced>
<mfrac>
<mrow>
<mi>[NADH{mitochondria}]</mi>
<mo>&CenterDot;</mo>
<mn>1</mn>
</mrow>
<msub><mi>V</mi><mi>mitochondria</mi></msub>
</mfrac>
    </mfenced>
   </mrow>
  </mtd>
 </mtr>
 <mtr>
  <mtd>
  </mtd>
  <mtd>
  </mtd>
  <mtd columnalign='left'>
   <mrow>
    <mo>+</mo>
    <msub><mi>V</mi><mi>mitochondria</mi></msub>
    <mo>&CenterDot;</mo>
    <mfenced>
<mfrac>
<mrow>
<mi>[NADH{mitochondria}]</mi>
<mo>&CenterDot;</mo>
<mn>1</mn>
</mrow>
<msub><mi>V</mi><mi>mitochondria</mi></msub>
</mfrac>
    </mfenced>
   </mrow>
  </mtd>
 </mtr>
 <mtr>
  <mtd>
  </mtd>
  <mtd>
  </mtd>
  <mtd columnalign='left'>
   <mrow>
    <mo>+</mo>
    <msub><mi>V</mi><mi>mitochondria</mi></msub>
    <mo>&CenterDot;</mo>
    <mfenced>
<mfrac>
<mrow>
<mi>[NADH{mitochondria}]</mi>
<mo>&CenterDot;</mo>
<mn>1</mn>
</mrow>
<msub><mi>V</mi><mi>mitochondria</mi></msub>
</mfrac>
    </mfenced>
   </mrow>
  </mtd>
 </mtr>
 <mtr>
  <mtd>
  </mtd>
  <mtd>
  </mtd>
  <mtd columnalign='left'>
   <mrow>
    <mo>+</mo>
    <msub><mi>V</mi><mi>mitochondria</mi></msub>
    <mo>&CenterDot;</mo>
    <mfenced>
<mfrac>
<mrow>
<mi>[NADH{mitochondria}]</mi>
<mo>&CenterDot;</mo>
<mn>1</mn>
</mrow>
<msub><mi>V</mi><mi>mitochondria</mi></msub>
</mfrac>
    </mfenced>
   </mrow>
  </mtd>
 </mtr>
 <mtr>
  <mtd>
   <mfrac>
    <mrow>
     <mo>d</mo>
     <mfenced>
      <mrow>
       <mi>["NAD+{mitochondria}"]</mi>
       <mo>&CenterDot;</mo>
       <msub><mi>V</mi><mi>mitochondria</mi></msub>
      </mrow>
     </mfenced>
    </mrow>
    <mrow>
     <mo>d</mo><mi>t</mi>
    </mrow>
   </mfrac>
  </mtd>
  <mtd>
   <mo>=</mo>
  </mtd>
  <mtd columnalign='left'>
   <mrow>
    <mo>+</mo>
    <msub><mi>V</mi><mi>mitochondria</mi></msub>
    <mo>&CenterDot;</mo>
    <mfenced>
<mfrac>
<mfrac>
<mrow>
<mn>1</mn>
<mo>&CenterDot;</mo>
<mi>[Acetoacetate]</mi>
</mrow>
<mrow>
<mn>12.6</mn>
<mo>+</mo>
<mi>[Acetoacetate]</mi>
</mrow>
</mfrac>
<msub><mi>V</mi><mi>mitochondria</mi></msub>
</mfrac>
    </mfenced>
   </mrow>
  </mtd>
 </mtr>
 <mtr>
  <mtd>
  </mtd>
  <mtd>
  </mtd>
  <mtd columnalign='left'>
   <mrow>
    <mo>-</mo>
    <msub><mi>V</mi><mi>mitochondria</mi></msub>
    <mo>&CenterDot;</mo>
    <mfenced>
<mfrac>
<mfrac>
<mrow>
<mn>1</mn>
<mo>&CenterDot;</mo>
<mi>["C22 L-3-hydroxyacyl-CoA"]</mi>
</mrow>
<mrow>
<mn>34.5</mn>
<mo>+</mo>
<mi>["C22 L-3-hydroxyacyl-CoA"]</mi>
</mrow>
</mfrac>
<msub><mi>V</mi><mi>mitochondria</mi></msub>
</mfrac>
    </mfenced>
   </mrow>
  </mtd>
 </mtr>
 <mtr>
  <mtd>
  </mtd>
  <mtd>
  </mtd>
  <mtd columnalign='left'>
   <mrow>
    <mo>-</mo>
    <msub><mi>V</mi><mi>mitochondria</mi></msub>
    <mo>&CenterDot;</mo>
    <mfenced>
<mfrac>
<mfrac>
<mrow>
<mn>1</mn>
<mo>&CenterDot;</mo>
<mi>["C20 L-3-hydroxyacyl-CoA"]</mi>
</mrow>
<mrow>
<mn>34.5</mn>
<mo>+</mo>
<mi>["C20 L-3-hydroxyacyl-CoA"]</mi>
</mrow>
</mfrac>
<msub><mi>V</mi><mi>mitochondria</mi></msub>
</mfrac>
    </mfenced>
   </mrow>
  </mtd>
 </mtr>
 <mtr>
  <mtd>
  </mtd>
  <mtd>
  </mtd>
  <mtd columnalign='left'>
   <mrow>
    <mo>-</mo>
    <msub><mi>V</mi><mi>mitochondria</mi></msub>
    <mo>&CenterDot;</mo>
    <mfenced>
<mfrac>
<mfrac>
<mrow>
<mn>1</mn>
<mo>&CenterDot;</mo>
<mi>["C18 L-3-hydroxyacyl-CoA"]</mi>
</mrow>
<mrow>
<mn>34.5</mn>
<mo>+</mo>
<mi>["C18 L-3-hydroxyacyl-CoA"]</mi>
</mrow>
</mfrac>
<msub><mi>V</mi><mi>mitochondria</mi></msub>
</mfrac>
    </mfenced>
   </mrow>
  </mtd>
 </mtr>
 <mtr>
  <mtd>
  </mtd>
  <mtd>
  </mtd>
  <mtd columnalign='left'>
   <mrow>
    <mo>-</mo>
    <msub><mi>V</mi><mi>mitochondria</mi></msub>
    <mo>&CenterDot;</mo>
    <mfenced>
<mfrac>
<mfrac>
<mrow>
<mn>1</mn>
<mo>&CenterDot;</mo>
<mi>["C16 L-3-hydroxyacyl-CoA"]</mi>
</mrow>
<mrow>
<mn>34.5</mn>
<mo>+</mo>
<mi>["C16 L-3-hydroxyacyl-CoA"]</mi>
</mrow>
</mfrac>
<msub><mi>V</mi><mi>mitochondria</mi></msub>
</mfrac>
    </mfenced>
   </mrow>
  </mtd>
 </mtr>
 <mtr>
  <mtd>
  </mtd>
  <mtd>
  </mtd>
  <mtd columnalign='left'>
   <mrow>
    <mo>-</mo>
    <msub><mi>V</mi><mi>mitochondria</mi></msub>
    <mo>&CenterDot;</mo>
    <mfenced>
<mfrac>
<mfrac>
<mrow>
<mn>1</mn>
<mo>&CenterDot;</mo>
<mi>["C14 L-3-hydroxyacyl-CoA"]</mi>
</mrow>
<mrow>
<mn>34.5</mn>
<mo>+</mo>
<mi>["C14 L-3-hydroxyacyl-CoA"]</mi>
</mrow>
</mfrac>
<msub><mi>V</mi><mi>mitochondria</mi></msub>
</mfrac>
    </mfenced>
   </mrow>
  </mtd>
 </mtr>
 <mtr>
  <mtd>
  </mtd>
  <mtd>
  </mtd>
  <mtd columnalign='left'>
   <mrow>
    <mo>-</mo>
    <msub><mi>V</mi><mi>mitochondria</mi></msub>
    <mo>&CenterDot;</mo>
    <mfenced>
<mfrac>
<mfrac>
<mrow>
<mn>1</mn>
<mo>&CenterDot;</mo>
<mi>["C12 L-3-hydroxyacyl-CoA"]</mi>
</mrow>
<mrow>
<mn>34.5</mn>
<mo>+</mo>
<mi>["C12 L-3-hydroxyacyl-CoA"]</mi>
</mrow>
</mfrac>
<msub><mi>V</mi><mi>mitochondria</mi></msub>
</mfrac>
    </mfenced>
   </mrow>
  </mtd>
 </mtr>
 <mtr>
  <mtd>
  </mtd>
  <mtd>
  </mtd>
  <mtd columnalign='left'>
   <mrow>
    <mo>-</mo>
    <msub><mi>V</mi><mi>mitochondria</mi></msub>
    <mo>&CenterDot;</mo>
    <mfenced>
<mfrac>
<mfrac>
<mrow>
<mn>1</mn>
<mo>&CenterDot;</mo>
<mi>["C10 L-3-hydroxyacyl-CoA"]</mi>
</mrow>
<mrow>
<mn>34.5</mn>
<mo>+</mo>
<mi>["C10 L-3-hydroxyacyl-CoA"]</mi>
</mrow>
</mfrac>
<msub><mi>V</mi><mi>mitochondria</mi></msub>
</mfrac>
    </mfenced>
   </mrow>
  </mtd>
 </mtr>
 <mtr>
  <mtd>
  </mtd>
  <mtd>
  </mtd>
  <mtd columnalign='left'>
   <mrow>
    <mo>-</mo>
    <msub><mi>V</mi><mi>mitochondria</mi></msub>
    <mo>&CenterDot;</mo>
    <mfenced>
<mfrac>
<mfrac>
<mrow>
<mn>1</mn>
<mo>&CenterDot;</mo>
<mi>["C8 L-3-hydroxyacyl-CoA"]</mi>
</mrow>
<mrow>
<mn>34.5</mn>
<mo>+</mo>
<mi>["C8 L-3-hydroxyacyl-CoA"]</mi>
</mrow>
</mfrac>
<msub><mi>V</mi><mi>mitochondria</mi></msub>
</mfrac>
    </mfenced>
   </mrow>
  </mtd>
 </mtr>
 <mtr>
  <mtd>
  </mtd>
  <mtd>
  </mtd>
  <mtd columnalign='left'>
   <mrow>
    <mo>-</mo>
    <msub><mi>V</mi><mi>mitochondria</mi></msub>
    <mo>&CenterDot;</mo>
    <mfenced>
<mfrac>
<mfrac>
<mrow>
<mn>1</mn>
<mo>&CenterDot;</mo>
<mi>["C6 L-3-hydroxyacyl-CoA"]</mi>
</mrow>
<mrow>
<mn>34.5</mn>
<mo>+</mo>
<mi>["C6 L-3-hydroxyacyl-CoA"]</mi>
</mrow>
</mfrac>
<msub><mi>V</mi><mi>mitochondria</mi></msub>
</mfrac>
    </mfenced>
   </mrow>
  </mtd>
 </mtr>
 <mtr>
  <mtd>
  </mtd>
  <mtd>
  </mtd>
  <mtd columnalign='left'>
   <mrow>
    <mo>-</mo>
    <msub><mi>V</mi><mi>mitochondria</mi></msub>
    <mo>&CenterDot;</mo>
    <mfenced>
<mfrac>
<mfrac>
<mrow>
<mn>1</mn>
<mo>&CenterDot;</mo>
<mi>["C4 L-3-hydroxyacyl-CoA"]</mi>
</mrow>
<mrow>
<mn>34.5</mn>
<mo>+</mo>
<mi>["C4 L-3-hydroxyacyl-CoA"]</mi>
</mrow>
</mfrac>
<msub><mi>V</mi><mi>mitochondria</mi></msub>
</mfrac>
    </mfenced>
   </mrow>
  </mtd>
 </mtr>
 <mtr>
  <mtd>
  </mtd>
  <mtd>
  </mtd>
  <mtd columnalign='left'>
   <mrow>
    <mo>+</mo>
    <mfenced>
<mrow>
<mn>1</mn>
<mo>&CenterDot;</mo>
<mi>[FMN]</mi>
</mrow>
    </mfenced>
   </mrow>
  </mtd>
 </mtr>
 <mtr>
  <mtd>
  </mtd>
  <mtd>
  </mtd>
  <mtd columnalign='left'>
   <mrow>
    <mo>-</mo>
    <msub><mi>V</mi><mi>mitochondria</mi></msub>
    <mo>&CenterDot;</mo>
    <mfenced>
<mfrac>
<mfrac>
<mrow>
<mn>1</mn>
<mo>&CenterDot;</mo>
<mi>[Malate]</mi>
</mrow>
<mrow>
<mn>0.00038</mn>
<mo>+</mo>
<mi>[Malate]</mi>
</mrow>
</mfrac>
<msub><mi>V</mi><mi>mitochondria</mi></msub>
</mfrac>
    </mfenced>
   </mrow>
  </mtd>
 </mtr>
 <mtr>
  <mtd>
  </mtd>
  <mtd>
  </mtd>
  <mtd columnalign='left'>
   <mrow>
    <mo>-</mo>
    <msub><mi>V</mi><mi>mitochondria</mi></msub>
    <mo>&CenterDot;</mo>
    <mfenced>
<mfrac>
<mfrac>
<mrow>
<mn>1</mn>
<mo>&CenterDot;</mo>
<mi>[Isocitrate]</mi>
</mrow>
<mrow>
<mn>73</mn>
<mo>+</mo>
<mi>[Isocitrate]</mi>
</mrow>
</mfrac>
<msub><mi>V</mi><mi>mitochondria</mi></msub>
</mfrac>
    </mfenced>
   </mrow>
  </mtd>
 </mtr>
 <mtr>
  <mtd>
  </mtd>
  <mtd>
  </mtd>
  <mtd columnalign='left'>
   <mrow>
    <mo>-</mo>
    <msub><mi>V</mi><mi>mitochondria</mi></msub>
    <mo>&CenterDot;</mo>
    <mfenced>
<mfrac>
<mfrac>
<mrow>
<mn>1</mn>
<mo>&CenterDot;</mo>
<mi>["Alpha-KG"]</mi>
</mrow>
<mrow>
<mn>490</mn>
<mo>+</mo>
<mi>["Alpha-KG"]</mi>
</mrow>
</mfrac>
<msub><mi>V</mi><mi>mitochondria</mi></msub>
</mfrac>
    </mfenced>
   </mrow>
  </mtd>
 </mtr>
 <mtr>
  <mtd>
  </mtd>
  <mtd>
  </mtd>
  <mtd columnalign='left'>
   <mrow>
    <mo>-</mo>
    <mfenced>
<mfrac>
<mrow>
<mn>1</mn>
<mo>&CenterDot;</mo>
<mi>[Pyruvate]</mi>
</mrow>
<mrow>
<mn>40</mn>
<mo>+</mo>
<mi>[Pyruvate]</mi>
</mrow>
</mfrac>
    </mfenced>
   </mrow>
  </mtd>
 </mtr>
 <mtr>
  <mtd>
   <mfrac>
    <mrow>
     <mo>d</mo>
     <mfenced>
      <mrow>
       <mi>[Malate]</mi>
       <mo>&CenterDot;</mo>
       <msub><mi>V</mi><mi>mitochondria</mi></msub>
      </mrow>
     </mfenced>
    </mrow>
    <mrow>
     <mo>d</mo><mi>t</mi>
    </mrow>
   </mfrac>
  </mtd>
  <mtd>
   <mo>=</mo>
  </mtd>
  <mtd columnalign='left'>
   <mrow>
    <mo>+</mo>
    <msub><mi>V</mi><mi>mitochondria</mi></msub>
    <mo>&CenterDot;</mo>
    <mfenced>
<mfrac>
<mfrac>
<mrow>
<mn>1</mn>
<mo>&CenterDot;</mo>
<mi>[Fumarate]</mi>
</mrow>
<mrow>
<mn>0.013</mn>
<mo>+</mo>
<mi>[Fumarate]</mi>
</mrow>
</mfrac>
<msub><mi>V</mi><mi>mitochondria</mi></msub>
</mfrac>
    </mfenced>
   </mrow>
  </mtd>
 </mtr>
 <mtr>
  <mtd>
  </mtd>
  <mtd>
  </mtd>
  <mtd columnalign='left'>
   <mrow>
    <mo>-</mo>
    <msub><mi>V</mi><mi>mitochondria</mi></msub>
    <mo>&CenterDot;</mo>
    <mfenced>
<mfrac>
<mfrac>
<mrow>
<mn>1</mn>
<mo>&CenterDot;</mo>
<mi>[Malate]</mi>
</mrow>
<mrow>
<mn>0.00038</mn>
<mo>+</mo>
<mi>[Malate]</mi>
</mrow>
</mfrac>
<msub><mi>V</mi><mi>mitochondria</mi></msub>
</mfrac>
    </mfenced>
   </mrow>
  </mtd>
 </mtr>
 <mtr>
  <mtd>
   <mfrac>
    <mrow>
     <mo>d</mo>
     <mfenced>
      <mrow>
       <mi>[LIPOATE]</mi>
       <mo>&CenterDot;</mo>
       <msub><mi>V</mi><mi>mitochondria</mi></msub>
      </mrow>
     </mfenced>
    </mrow>
    <mrow>
     <mo>d</mo><mi>t</mi>
    </mrow>
   </mfrac>
  </mtd>
  <mtd>
   <mo>=</mo>
  </mtd>
  <mtd columnalign='left'>
   <mrow>
    <mo>-</mo>
    <mfenced>
<mfrac>
<mrow>
<mn>1</mn>
<mo>&CenterDot;</mo>
<mi>[Pyruvate]</mi>
</mrow>
<mrow>
<mn>40</mn>
<mo>+</mo>
<mi>[Pyruvate]</mi>
</mrow>
</mfrac>
    </mfenced>
   </mrow>
  </mtd>
 </mtr>
 <mtr>
  <mtd>
   <mfrac>
    <mrow>
     <mo>d</mo>
     <mfenced>
      <mrow>
       <mi>[Isocitrate]</mi>
       <mo>&CenterDot;</mo>
       <msub><mi>V</mi><mi>mitochondria</mi></msub>
      </mrow>
     </mfenced>
    </mrow>
    <mrow>
     <mo>d</mo><mi>t</mi>
    </mrow>
   </mfrac>
  </mtd>
  <mtd>
   <mo>=</mo>
  </mtd>
  <mtd columnalign='left'>
   <mrow>
    <mo>+</mo>
    <msub><mi>V</mi><mi>mitochondria</mi></msub>
    <mo>&CenterDot;</mo>
    <mfenced>
<mfrac>
<mfrac>
<mrow>
<mn>1</mn>
<mo>&CenterDot;</mo>
<mi>["cis-Aconitate"]</mi>
</mrow>
<mrow>
<mn>2900</mn>
<mo>+</mo>
<mi>["cis-Aconitate"]</mi>
</mrow>
</mfrac>
<msub><mi>V</mi><mi>mitochondria</mi></msub>
</mfrac>
    </mfenced>
   </mrow>
  </mtd>
 </mtr>
 <mtr>
  <mtd>
  </mtd>
  <mtd>
  </mtd>
  <mtd columnalign='left'>
   <mrow>
    <mo>-</mo>
    <msub><mi>V</mi><mi>mitochondria</mi></msub>
    <mo>&CenterDot;</mo>
    <mfenced>
<mfrac>
<mfrac>
<mrow>
<mn>1</mn>
<mo>&CenterDot;</mo>
<mi>[Isocitrate]</mi>
</mrow>
<mrow>
<mn>73</mn>
<mo>+</mo>
<mi>[Isocitrate]</mi>
</mrow>
</mfrac>
<msub><mi>V</mi><mi>mitochondria</mi></msub>
</mfrac>
    </mfenced>
   </mrow>
  </mtd>
 </mtr>
 <mtr>
  <mtd>
   <mfrac>
    <mrow>
     <mo>d</mo>
     <mfenced>
      <mrow>
       <mi>[HMGCoA]</mi>
       <mo>&CenterDot;</mo>
       <msub><mi>V</mi><mi>mitochondria</mi></msub>
      </mrow>
     </mfenced>
    </mrow>
    <mrow>
     <mo>d</mo><mi>t</mi>
    </mrow>
   </mfrac>
  </mtd>
  <mtd>
   <mo>=</mo>
  </mtd>
  <mtd columnalign='left'>
   <mrow>
    <mo>+</mo>
    <msub><mi>V</mi><mi>mitochondria</mi></msub>
    <mo>&CenterDot;</mo>
    <mfenced>
<mfrac>
<mfrac>
<mrow>
<mn>1</mn>
<mo>&CenterDot;</mo>
<mi>[AcetoacetylCoA]</mi>
</mrow>
<mrow>
<mn>294</mn>
<mo>+</mo>
<mi>[AcetoacetylCoA]</mi>
</mrow>
</mfrac>
<msub><mi>V</mi><mi>mitochondria</mi></msub>
</mfrac>
    </mfenced>
   </mrow>
  </mtd>
 </mtr>
 <mtr>
  <mtd>
  </mtd>
  <mtd>
  </mtd>
  <mtd columnalign='left'>
   <mrow>
    <mo>-</mo>
    <msub><mi>V</mi><mi>mitochondria</mi></msub>
    <mo>&CenterDot;</mo>
    <mfenced>
<mfrac>
<mrow>
<mi>[HMGCoA]</mi>
<mo>&CenterDot;</mo>
<mn>1</mn>
</mrow>
<msub><mi>V</mi><mi>mitochondria</mi></msub>
</mfrac>
    </mfenced>
   </mrow>
  </mtd>
 </mtr>
 <mtr>
  <mtd>
   <mfrac>
    <mrow>
     <mo>d</mo>
     <mfenced>
      <mrow>
       <mi>["HCO3-+ NH4+"]</mi>
       <mo>&CenterDot;</mo>
       <msub><mi>V</mi><mi>mitochondria</mi></msub>
      </mrow>
     </mfenced>
    </mrow>
    <mrow>
     <mo>d</mo><mi>t</mi>
    </mrow>
   </mfrac>
  </mtd>
  <mtd>
   <mo>=</mo>
  </mtd>
  <mtd columnalign='left'>
   <mrow>
    <mo>+</mo>
    <msub><mi>V</mi><mi>mitochondria</mi></msub>
    <mo>&CenterDot;</mo>
    <mfenced>
<mfrac>
<mrow>
<mi>[Glutamine{mitochondria}]</mi>
<mo>&CenterDot;</mo>
<mn>1</mn>
</mrow>
<msub><mi>V</mi><mi>mitochondria</mi></msub>
</mfrac>
    </mfenced>
   </mrow>
  </mtd>
 </mtr>
 <mtr>
  <mtd>
  </mtd>
  <mtd>
  </mtd>
  <mtd columnalign='left'>
   <mrow>
    <mo>+</mo>
    <msub><mi>V</mi><mi>mitochondria</mi></msub>
    <mo>&CenterDot;</mo>
    <mfenced>
<mfrac>
<mrow>
<mi>[Glutamate{mitochondria}]</mi>
<mo>&CenterDot;</mo>
<mn>1</mn>
</mrow>
<msub><mi>V</mi><mi>mitochondria</mi></msub>
</mfrac>
    </mfenced>
   </mrow>
  </mtd>
 </mtr>
 <mtr>
  <mtd>
  </mtd>
  <mtd>
  </mtd>
  <mtd columnalign='left'>
   <mrow>
    <mo>-</mo>
    <msub><mi>V</mi><mi>mitochondria</mi></msub>
    <mo>&CenterDot;</mo>
    <mfenced>
<mfrac>
<mfrac>
<mrow>
<mn>1</mn>
<mo>&CenterDot;</mo>
<mi>["HCO3-+ NH4+"]</mi>
</mrow>
<mrow>
<mn>13</mn>
<mo>+</mo>
<mi>["HCO3-+ NH4+"]</mi>
</mrow>
</mfrac>
<msub><mi>V</mi><mi>mitochondria</mi></msub>
</mfrac>
    </mfenced>
   </mrow>
  </mtd>
 </mtr>
 <mtr>
  <mtd>
   <mfrac>
    <mrow>
     <mo>d</mo>
     <mfenced>
      <mrow>
       <mi>[H2O{mitochondria}]</mi>
       <mo>&CenterDot;</mo>
       <msub><mi>V</mi><mi>mitochondria</mi></msub>
      </mrow>
     </mfenced>
    </mrow>
    <mrow>
     <mo>d</mo><mi>t</mi>
    </mrow>
   </mfrac>
  </mtd>
  <mtd>
   <mo>=</mo>
  </mtd>
  <mtd columnalign='left'>
   <mrow>
    <mo>-</mo>
    <msub><mi>V</mi><mi>mitochondria</mi></msub>
    <mo>&CenterDot;</mo>
    <mfenced>
<mfrac>
<mfrac>
<mrow>
<mn>1</mn>
<mo>&CenterDot;</mo>
<mi>[AcetoacetylCoA]</mi>
</mrow>
<mrow>
<mn>294</mn>
<mo>+</mo>
<mi>[AcetoacetylCoA]</mi>
</mrow>
</mfrac>
<msub><mi>V</mi><mi>mitochondria</mi></msub>
</mfrac>
    </mfenced>
   </mrow>
  </mtd>
 </mtr>
 <mtr>
  <mtd>
  </mtd>
  <mtd>
  </mtd>
  <mtd columnalign='left'>
   <mrow>
    <mo>+</mo>
    <msub><mi>V</mi><mi>mitochondria</mi></msub>
    <mo>&CenterDot;</mo>
    <mfenced>
<mfrac>
<mfrac>
<mrow>
<mn>1</mn>
<mo>&CenterDot;</mo>
<mi>[Citrate]</mi>
</mrow>
<mrow>
<mn>2900</mn>
<mo>+</mo>
<mi>[Citrate]</mi>
</mrow>
</mfrac>
<msub><mi>V</mi><mi>mitochondria</mi></msub>
</mfrac>
    </mfenced>
   </mrow>
  </mtd>
 </mtr>
 <mtr>
  <mtd>
  </mtd>
  <mtd>
  </mtd>
  <mtd columnalign='left'>
   <mrow>
    <mo>-</mo>
    <msub><mi>V</mi><mi>mitochondria</mi></msub>
    <mo>&CenterDot;</mo>
    <mfenced>
<mfrac>
<mfrac>
<mrow>
<mn>1</mn>
<mo>&CenterDot;</mo>
<mi>["cis-Aconitate"]</mi>
</mrow>
<mrow>
<mn>2900</mn>
<mo>+</mo>
<mi>["cis-Aconitate"]</mi>
</mrow>
</mfrac>
<msub><mi>V</mi><mi>mitochondria</mi></msub>
</mfrac>
    </mfenced>
   </mrow>
  </mtd>
 </mtr>
 <mtr>
  <mtd>
  </mtd>
  <mtd>
  </mtd>
  <mtd columnalign='left'>
   <mrow>
    <mo>-</mo>
    <msub><mi>V</mi><mi>mitochondria</mi></msub>
    <mo>&CenterDot;</mo>
    <mfenced>
<mfrac>
<mfrac>
<mrow>
<mn>1</mn>
<mo>&CenterDot;</mo>
<mi>["C22 2-trans-enoyl-CoA"]</mi>
</mrow>
<mrow>
<mn>100</mn>
<mo>+</mo>
<mi>["C22 2-trans-enoyl-CoA"]</mi>
</mrow>
</mfrac>
<msub><mi>V</mi><mi>mitochondria</mi></msub>
</mfrac>
    </mfenced>
   </mrow>
  </mtd>
 </mtr>
 <mtr>
  <mtd>
  </mtd>
  <mtd>
  </mtd>
  <mtd columnalign='left'>
   <mrow>
    <mo>-</mo>
    <msub><mi>V</mi><mi>mitochondria</mi></msub>
    <mo>&CenterDot;</mo>
    <mfenced>
<mfrac>
<mfrac>
<mrow>
<mn>1</mn>
<mo>&CenterDot;</mo>
<mi>["C20 2-trans-enoyl-CoA"]</mi>
</mrow>
<mrow>
<mn>100</mn>
<mo>+</mo>
<mi>["C20 2-trans-enoyl-CoA"]</mi>
</mrow>
</mfrac>
<msub><mi>V</mi><mi>mitochondria</mi></msub>
</mfrac>
    </mfenced>
   </mrow>
  </mtd>
 </mtr>
 <mtr>
  <mtd>
  </mtd>
  <mtd>
  </mtd>
  <mtd columnalign='left'>
   <mrow>
    <mo>-</mo>
    <msub><mi>V</mi><mi>mitochondria</mi></msub>
    <mo>&CenterDot;</mo>
    <mfenced>
<mfrac>
<mfrac>
<mrow>
<mn>1</mn>
<mo>&CenterDot;</mo>
<mi>["C18 2-trans-enoyl-CoA"]</mi>
</mrow>
<mrow>
<mn>100</mn>
<mo>+</mo>
<mi>["C18 2-trans-enoyl-CoA"]</mi>
</mrow>
</mfrac>
<msub><mi>V</mi><mi>mitochondria</mi></msub>
</mfrac>
    </mfenced>
   </mrow>
  </mtd>
 </mtr>
 <mtr>
  <mtd>
  </mtd>
  <mtd>
  </mtd>
  <mtd columnalign='left'>
   <mrow>
    <mo>-</mo>
    <msub><mi>V</mi><mi>mitochondria</mi></msub>
    <mo>&CenterDot;</mo>
    <mfenced>
<mfrac>
<mfrac>
<mrow>
<mn>1</mn>
<mo>&CenterDot;</mo>
<mi>["C16 2-trans-enoyl-CoA"]</mi>
</mrow>
<mrow>
<mn>100</mn>
<mo>+</mo>
<mi>["C16 2-trans-enoyl-CoA"]</mi>
</mrow>
</mfrac>
<msub><mi>V</mi><mi>mitochondria</mi></msub>
</mfrac>
    </mfenced>
   </mrow>
  </mtd>
 </mtr>
 <mtr>
  <mtd>
  </mtd>
  <mtd>
  </mtd>
  <mtd columnalign='left'>
   <mrow>
    <mo>-</mo>
    <msub><mi>V</mi><mi>mitochondria</mi></msub>
    <mo>&CenterDot;</mo>
    <mfenced>
<mfrac>
<mfrac>
<mrow>
<mn>1</mn>
<mo>&CenterDot;</mo>
<mi>["C14 2-trans-enoyl-CoA"]</mi>
</mrow>
<mrow>
<mn>100</mn>
<mo>+</mo>
<mi>["C14 2-trans-enoyl-CoA"]</mi>
</mrow>
</mfrac>
<msub><mi>V</mi><mi>mitochondria</mi></msub>
</mfrac>
    </mfenced>
   </mrow>
  </mtd>
 </mtr>
 <mtr>
  <mtd>
  </mtd>
  <mtd>
  </mtd>
  <mtd columnalign='left'>
   <mrow>
    <mo>-</mo>
    <msub><mi>V</mi><mi>mitochondria</mi></msub>
    <mo>&CenterDot;</mo>
    <mfenced>
<mfrac>
<mfrac>
<mrow>
<mn>1</mn>
<mo>&CenterDot;</mo>
<mi>["C12 2-trans-enoyl-CoA"]</mi>
</mrow>
<mrow>
<mn>100</mn>
<mo>+</mo>
<mi>["C12 2-trans-enoyl-CoA"]</mi>
</mrow>
</mfrac>
<msub><mi>V</mi><mi>mitochondria</mi></msub>
</mfrac>
    </mfenced>
   </mrow>
  </mtd>
 </mtr>
 <mtr>
  <mtd>
  </mtd>
  <mtd>
  </mtd>
  <mtd columnalign='left'>
   <mrow>
    <mo>-</mo>
    <msub><mi>V</mi><mi>mitochondria</mi></msub>
    <mo>&CenterDot;</mo>
    <mfenced>
<mfrac>
<mfrac>
<mrow>
<mn>1</mn>
<mo>&CenterDot;</mo>
<mi>["C10 2-trans-enoyl-CoA"]</mi>
</mrow>
<mrow>
<mn>100</mn>
<mo>+</mo>
<mi>["C10 2-trans-enoyl-CoA"]</mi>
</mrow>
</mfrac>
<msub><mi>V</mi><mi>mitochondria</mi></msub>
</mfrac>
    </mfenced>
   </mrow>
  </mtd>
 </mtr>
 <mtr>
  <mtd>
  </mtd>
  <mtd>
  </mtd>
  <mtd columnalign='left'>
   <mrow>
    <mo>-</mo>
    <mfenced>
<mrow>
<mn>1</mn>
<mo>&CenterDot;</mo>
<mi>[H2O{mitochondria}]</mi>
</mrow>
    </mfenced>
   </mrow>
  </mtd>
 </mtr>
 <mtr>
  <mtd>
  </mtd>
  <mtd>
  </mtd>
  <mtd columnalign='left'>
   <mrow>
    <mo>-</mo>
    <msub><mi>V</mi><mi>mitochondria</mi></msub>
    <mo>&CenterDot;</mo>
    <mfenced>
<mfrac>
<mfrac>
<mrow>
<mn>1</mn>
<mo>&CenterDot;</mo>
<mi>["C8 2-trans-enoyl-CoA"]</mi>
</mrow>
<mrow>
<mn>100</mn>
<mo>+</mo>
<mi>["C8 2-trans-enoyl-CoA"]</mi>
</mrow>
</mfrac>
<msub><mi>V</mi><mi>mitochondria</mi></msub>
</mfrac>
    </mfenced>
   </mrow>
  </mtd>
 </mtr>
 <mtr>
  <mtd>
  </mtd>
  <mtd>
  </mtd>
  <mtd columnalign='left'>
   <mrow>
    <mo>-</mo>
    <msub><mi>V</mi><mi>mitochondria</mi></msub>
    <mo>&CenterDot;</mo>
    <mfenced>
<mfrac>
<mfrac>
<mrow>
<mn>1</mn>
<mo>&CenterDot;</mo>
<mi>["C6 2-trans-enoyl-CoA"]</mi>
</mrow>
<mrow>
<mn>100</mn>
<mo>+</mo>
<mi>["C6 2-trans-enoyl-CoA"]</mi>
</mrow>
</mfrac>
<msub><mi>V</mi><mi>mitochondria</mi></msub>
</mfrac>
    </mfenced>
   </mrow>
  </mtd>
 </mtr>
 <mtr>
  <mtd>
  </mtd>
  <mtd>
  </mtd>
  <mtd columnalign='left'>
   <mrow>
    <mo>-</mo>
    <msub><mi>V</mi><mi>mitochondria</mi></msub>
    <mo>&CenterDot;</mo>
    <mfenced>
<mfrac>
<mfrac>
<mrow>
<mn>1</mn>
<mo>&CenterDot;</mo>
<mi>["C4 2-trans-enoyl-CoA"]</mi>
</mrow>
<mrow>
<mn>100</mn>
<mo>+</mo>
<mi>["C4 2-trans-enoyl-CoA"]</mi>
</mrow>
</mfrac>
<msub><mi>V</mi><mi>mitochondria</mi></msub>
</mfrac>
    </mfenced>
   </mrow>
  </mtd>
 </mtr>
 <mtr>
  <mtd>
  </mtd>
  <mtd>
  </mtd>
  <mtd columnalign='left'>
   <mrow>
    <mo>-</mo>
    <msub><mi>V</mi><mi>mitochondria</mi></msub>
    <mo>&CenterDot;</mo>
    <mfenced>
<mfrac>
<mrow>
<mrow>
<mi>[Arginine]</mi>
<mo>&CenterDot;</mo>
<mi>[H2O{mitochondria}]</mi>
</mrow>
<mo>&CenterDot;</mo>
<mn>1</mn>
</mrow>
<msub><mi>V</mi><mi>mitochondria</mi></msub>
</mfrac>
    </mfenced>
   </mrow>
  </mtd>
 </mtr>
 <mtr>
  <mtd>
  </mtd>
  <mtd>
  </mtd>
  <mtd columnalign='left'>
   <mrow>
    <mo>-</mo>
    <msub><mi>V</mi><mi>mitochondria</mi></msub>
    <mo>&CenterDot;</mo>
    <mfenced>
<mfrac>
<mfrac>
<mrow>
<mn>1</mn>
<mo>&CenterDot;</mo>
<mi>[Fumarate]</mi>
</mrow>
<mrow>
<mn>0.013</mn>
<mo>+</mo>
<mi>[Fumarate]</mi>
</mrow>
</mfrac>
<msub><mi>V</mi><mi>mitochondria</mi></msub>
</mfrac>
    </mfenced>
   </mrow>
  </mtd>
 </mtr>
 <mtr>
  <mtd>
  </mtd>
  <mtd>
  </mtd>
  <mtd columnalign='left'>
   <mrow>
    <mo>-</mo>
    <msub><mi>V</mi><mi>mitochondria</mi></msub>
    <mo>&CenterDot;</mo>
    <mfenced>
<mfrac>
<mfrac>
<mrow>
<mn>1</mn>
<mo>&CenterDot;</mo>
<mi>["A CoA"]</mi>
</mrow>
<mrow>
<mn>0.11</mn>
<mo>+</mo>
<mi>["A CoA"]</mi>
</mrow>
</mfrac>
<msub><mi>V</mi><mi>mitochondria</mi></msub>
</mfrac>
    </mfenced>
   </mrow>
  </mtd>
 </mtr>
 <mtr>
  <mtd>
   <mfrac>
    <mrow>
     <mo>d</mo>
     <mfenced>
      <mrow>
       <mi>["H+{mitochondria}"]</mi>
       <mo>&CenterDot;</mo>
       <msub><mi>V</mi><mi>mitochondria</mi></msub>
      </mrow>
     </mfenced>
    </mrow>
    <mrow>
     <mo>d</mo><mi>t</mi>
    </mrow>
   </mfrac>
  </mtd>
  <mtd>
   <mo>=</mo>
  </mtd>
  <mtd columnalign='left'>
   <mrow>
    <mo>-</mo>
    <msub><mi>V</mi><mi>mitochondria</mi></msub>
    <mo>&CenterDot;</mo>
    <mfenced>
<mfrac>
<mfrac>
<mrow>
<mn>1</mn>
<mo>&CenterDot;</mo>
<mi>[Acetoacetate]</mi>
</mrow>
<mrow>
<mn>12.6</mn>
<mo>+</mo>
<mi>[Acetoacetate]</mi>
</mrow>
</mfrac>
<msub><mi>V</mi><mi>mitochondria</mi></msub>
</mfrac>
    </mfenced>
   </mrow>
  </mtd>
 </mtr>
 <mtr>
  <mtd>
  </mtd>
  <mtd>
  </mtd>
  <mtd columnalign='left'>
   <mrow>
    <mo>+</mo>
    <msub><mi>V</mi><mi>mitochondria</mi></msub>
    <mo>&CenterDot;</mo>
    <mfenced>
<mfrac>
<mfrac>
<mrow>
<mn>1</mn>
<mo>&CenterDot;</mo>
<mi>["C22 L-3-hydroxyacyl-CoA"]</mi>
</mrow>
<mrow>
<mn>34.5</mn>
<mo>+</mo>
<mi>["C22 L-3-hydroxyacyl-CoA"]</mi>
</mrow>
</mfrac>
<msub><mi>V</mi><mi>mitochondria</mi></msub>
</mfrac>
    </mfenced>
   </mrow>
  </mtd>
 </mtr>
 <mtr>
  <mtd>
  </mtd>
  <mtd>
  </mtd>
  <mtd columnalign='left'>
   <mrow>
    <mo>+</mo>
    <msub><mi>V</mi><mi>mitochondria</mi></msub>
    <mo>&CenterDot;</mo>
    <mfenced>
<mfrac>
<mfrac>
<mrow>
<mn>1</mn>
<mo>&CenterDot;</mo>
<mi>["C20 L-3-hydroxyacyl-CoA"]</mi>
</mrow>
<mrow>
<mn>34.5</mn>
<mo>+</mo>
<mi>["C20 L-3-hydroxyacyl-CoA"]</mi>
</mrow>
</mfrac>
<msub><mi>V</mi><mi>mitochondria</mi></msub>
</mfrac>
    </mfenced>
   </mrow>
  </mtd>
 </mtr>
 <mtr>
  <mtd>
  </mtd>
  <mtd>
  </mtd>
  <mtd columnalign='left'>
   <mrow>
    <mo>+</mo>
    <msub><mi>V</mi><mi>mitochondria</mi></msub>
    <mo>&CenterDot;</mo>
    <mfenced>
<mfrac>
<mfrac>
<mrow>
<mn>1</mn>
<mo>&CenterDot;</mo>
<mi>["C18 L-3-hydroxyacyl-CoA"]</mi>
</mrow>
<mrow>
<mn>34.5</mn>
<mo>+</mo>
<mi>["C18 L-3-hydroxyacyl-CoA"]</mi>
</mrow>
</mfrac>
<msub><mi>V</mi><mi>mitochondria</mi></msub>
</mfrac>
    </mfenced>
   </mrow>
  </mtd>
 </mtr>
 <mtr>
  <mtd>
  </mtd>
  <mtd>
  </mtd>
  <mtd columnalign='left'>
   <mrow>
    <mo>+</mo>
    <msub><mi>V</mi><mi>mitochondria</mi></msub>
    <mo>&CenterDot;</mo>
    <mfenced>
<mfrac>
<mfrac>
<mrow>
<mn>1</mn>
<mo>&CenterDot;</mo>
<mi>["C16 L-3-hydroxyacyl-CoA"]</mi>
</mrow>
<mrow>
<mn>34.5</mn>
<mo>+</mo>
<mi>["C16 L-3-hydroxyacyl-CoA"]</mi>
</mrow>
</mfrac>
<msub><mi>V</mi><mi>mitochondria</mi></msub>
</mfrac>
    </mfenced>
   </mrow>
  </mtd>
 </mtr>
 <mtr>
  <mtd>
  </mtd>
  <mtd>
  </mtd>
  <mtd columnalign='left'>
   <mrow>
    <mo>+</mo>
    <msub><mi>V</mi><mi>mitochondria</mi></msub>
    <mo>&CenterDot;</mo>
    <mfenced>
<mfrac>
<mfrac>
<mrow>
<mn>1</mn>
<mo>&CenterDot;</mo>
<mi>["C14 L-3-hydroxyacyl-CoA"]</mi>
</mrow>
<mrow>
<mn>34.5</mn>
<mo>+</mo>
<mi>["C14 L-3-hydroxyacyl-CoA"]</mi>
</mrow>
</mfrac>
<msub><mi>V</mi><mi>mitochondria</mi></msub>
</mfrac>
    </mfenced>
   </mrow>
  </mtd>
 </mtr>
 <mtr>
  <mtd>
  </mtd>
  <mtd>
  </mtd>
  <mtd columnalign='left'>
   <mrow>
    <mo>+</mo>
    <msub><mi>V</mi><mi>mitochondria</mi></msub>
    <mo>&CenterDot;</mo>
    <mfenced>
<mfrac>
<mfrac>
<mrow>
<mn>1</mn>
<mo>&CenterDot;</mo>
<mi>["C12 L-3-hydroxyacyl-CoA"]</mi>
</mrow>
<mrow>
<mn>34.5</mn>
<mo>+</mo>
<mi>["C12 L-3-hydroxyacyl-CoA"]</mi>
</mrow>
</mfrac>
<msub><mi>V</mi><mi>mitochondria</mi></msub>
</mfrac>
    </mfenced>
   </mrow>
  </mtd>
 </mtr>
 <mtr>
  <mtd>
  </mtd>
  <mtd>
  </mtd>
  <mtd columnalign='left'>
   <mrow>
    <mo>+</mo>
    <msub><mi>V</mi><mi>mitochondria</mi></msub>
    <mo>&CenterDot;</mo>
    <mfenced>
<mfrac>
<mfrac>
<mrow>
<mn>1</mn>
<mo>&CenterDot;</mo>
<mi>["C10 L-3-hydroxyacyl-CoA"]</mi>
</mrow>
<mrow>
<mn>34.5</mn>
<mo>+</mo>
<mi>["C10 L-3-hydroxyacyl-CoA"]</mi>
</mrow>
</mfrac>
<msub><mi>V</mi><mi>mitochondria</mi></msub>
</mfrac>
    </mfenced>
   </mrow>
  </mtd>
 </mtr>
 <mtr>
  <mtd>
  </mtd>
  <mtd>
  </mtd>
  <mtd columnalign='left'>
   <mrow>
    <mo>+</mo>
    <msub><mi>V</mi><mi>mitochondria</mi></msub>
    <mo>&CenterDot;</mo>
    <mfenced>
<mfrac>
<mfrac>
<mrow>
<mn>1</mn>
<mo>&CenterDot;</mo>
<mi>["C8 L-3-hydroxyacyl-CoA"]</mi>
</mrow>
<mrow>
<mn>34.5</mn>
<mo>+</mo>
<mi>["C8 L-3-hydroxyacyl-CoA"]</mi>
</mrow>
</mfrac>
<msub><mi>V</mi><mi>mitochondria</mi></msub>
</mfrac>
    </mfenced>
   </mrow>
  </mtd>
 </mtr>
 <mtr>
  <mtd>
  </mtd>
  <mtd>
  </mtd>
  <mtd columnalign='left'>
   <mrow>
    <mo>+</mo>
    <msub><mi>V</mi><mi>mitochondria</mi></msub>
    <mo>&CenterDot;</mo>
    <mfenced>
<mfrac>
<mfrac>
<mrow>
<mn>1</mn>
<mo>&CenterDot;</mo>
<mi>["C6 L-3-hydroxyacyl-CoA"]</mi>
</mrow>
<mrow>
<mn>34.5</mn>
<mo>+</mo>
<mi>["C6 L-3-hydroxyacyl-CoA"]</mi>
</mrow>
</mfrac>
<msub><mi>V</mi><mi>mitochondria</mi></msub>
</mfrac>
    </mfenced>
   </mrow>
  </mtd>
 </mtr>
 <mtr>
  <mtd>
  </mtd>
  <mtd>
  </mtd>
  <mtd columnalign='left'>
   <mrow>
    <mo>+</mo>
    <msub><mi>V</mi><mi>mitochondria</mi></msub>
    <mo>&CenterDot;</mo>
    <mfenced>
<mfrac>
<mfrac>
<mrow>
<mn>1</mn>
<mo>&CenterDot;</mo>
<mi>["C4 L-3-hydroxyacyl-CoA"]</mi>
</mrow>
<mrow>
<mn>34.5</mn>
<mo>+</mo>
<mi>["C4 L-3-hydroxyacyl-CoA"]</mi>
</mrow>
</mfrac>
<msub><mi>V</mi><mi>mitochondria</mi></msub>
</mfrac>
    </mfenced>
   </mrow>
  </mtd>
 </mtr>
 <mtr>
  <mtd>
  </mtd>
  <mtd>
  </mtd>
  <mtd columnalign='left'>
   <mrow>
    <mo>+</mo>
    <msub><mi>V</mi><mi>mitochondria</mi></msub>
    <mo>&CenterDot;</mo>
    <mfenced>
<mfrac>
<mfrac>
<mrow>
<mn>1</mn>
<mo>&CenterDot;</mo>
<mi>[Malate]</mi>
</mrow>
<mrow>
<mn>0.00038</mn>
<mo>+</mo>
<mi>[Malate]</mi>
</mrow>
</mfrac>
<msub><mi>V</mi><mi>mitochondria</mi></msub>
</mfrac>
    </mfenced>
   </mrow>
  </mtd>
 </mtr>
 <mtr>
  <mtd>
  </mtd>
  <mtd>
  </mtd>
  <mtd columnalign='left'>
   <mrow>
    <mo>+</mo>
    <msub><mi>V</mi><mi>mitochondria</mi></msub>
    <mo>&CenterDot;</mo>
    <mfenced>
<mfrac>
<mfrac>
<mrow>
<mn>1</mn>
<mo>&CenterDot;</mo>
<mi>[Isocitrate]</mi>
</mrow>
<mrow>
<mn>73</mn>
<mo>+</mo>
<mi>[Isocitrate]</mi>
</mrow>
</mfrac>
<msub><mi>V</mi><mi>mitochondria</mi></msub>
</mfrac>
    </mfenced>
   </mrow>
  </mtd>
 </mtr>
 <mtr>
  <mtd>
  </mtd>
  <mtd>
  </mtd>
  <mtd columnalign='left'>
   <mrow>
    <mo>+</mo>
    <msub><mi>V</mi><mi>mitochondria</mi></msub>
    <mo>&CenterDot;</mo>
    <mfenced>
<mfrac>
<mfrac>
<mrow>
<mn>1</mn>
<mo>&CenterDot;</mo>
<mi>["Alpha-KG"]</mi>
</mrow>
<mrow>
<mn>490</mn>
<mo>+</mo>
<mi>["Alpha-KG"]</mi>
</mrow>
</mfrac>
<msub><mi>V</mi><mi>mitochondria</mi></msub>
</mfrac>
    </mfenced>
   </mrow>
  </mtd>
 </mtr>
 <mtr>
  <mtd>
  </mtd>
  <mtd>
  </mtd>
  <mtd columnalign='left'>
   <mrow>
    <mo>+</mo>
    <mfenced>
<mfrac>
<mrow>
<mn>1</mn>
<mo>&CenterDot;</mo>
<mi>[Pyruvate]</mi>
</mrow>
<mrow>
<mn>40</mn>
<mo>+</mo>
<mi>[Pyruvate]</mi>
</mrow>
</mfrac>
    </mfenced>
   </mrow>
  </mtd>
 </mtr>
 <mtr>
  <mtd>
   <mfrac>
    <mrow>
     <mo>d</mo>
     <mfenced>
      <mrow>
       <mi>[Glutamine{mitochondria}]</mi>
       <mo>&CenterDot;</mo>
       <msub><mi>V</mi><mi>mitochondria</mi></msub>
      </mrow>
     </mfenced>
    </mrow>
    <mrow>
     <mo>d</mo><mi>t</mi>
    </mrow>
   </mfrac>
  </mtd>
  <mtd>
   <mo>=</mo>
  </mtd>
  <mtd columnalign='left'>
   <mrow>
    <mo>-</mo>
    <msub><mi>V</mi><mi>mitochondria</mi></msub>
    <mo>&CenterDot;</mo>
    <mfenced>
<mfrac>
<mrow>
<mi>[Glutamine{mitochondria}]</mi>
<mo>&CenterDot;</mo>
<mn>1</mn>
</mrow>
<msub><mi>V</mi><mi>mitochondria</mi></msub>
</mfrac>
    </mfenced>
   </mrow>
  </mtd>
 </mtr>
 <mtr>
  <mtd>
  </mtd>
  <mtd>
  </mtd>
  <mtd columnalign='left'>
   <mrow>
    <mo>+</mo>
    <mfenced>
<mrow>
<mn>1</mn>
<mo>&CenterDot;</mo>
<mi>[Glutamine{default}]</mi>
</mrow>
    </mfenced>
   </mrow>
  </mtd>
 </mtr>
 <mtr>
  <mtd>
  </mtd>
  <mtd>
  </mtd>
  <mtd columnalign='left'>
   <mrow>
    <mo>-</mo>
    <msub><mi>V</mi><mi>mitochondria</mi></msub>
    <mo>&CenterDot;</mo>
    <mfenced>
<mfrac>
<mfrac>
<mrow>
<mn>1</mn>
<mo>&CenterDot;</mo>
<mi>[Glutamine{mitochondria}]</mi>
</mrow>
<mrow>
<mn>0.04</mn>
<mo>+</mo>
<mi>[Glutamine{mitochondria}]</mi>
</mrow>
</mfrac>
<msub><mi>V</mi><mi>mitochondria</mi></msub>
</mfrac>
    </mfenced>
   </mrow>
  </mtd>
 </mtr>
 <mtr>
  <mtd>
   <mfrac>
    <mrow>
     <mo>d</mo>
     <mfenced>
      <mrow>
       <mi>[Glutamate{mitochondria}]</mi>
       <mo>&CenterDot;</mo>
       <msub><mi>V</mi><mi>mitochondria</mi></msub>
      </mrow>
     </mfenced>
    </mrow>
    <mrow>
     <mo>d</mo><mi>t</mi>
    </mrow>
   </mfrac>
  </mtd>
  <mtd>
   <mo>=</mo>
  </mtd>
  <mtd columnalign='left'>
   <mrow>
    <mo>-</mo>
    <msub><mi>V</mi><mi>mitochondria</mi></msub>
    <mo>&CenterDot;</mo>
    <mfenced>
<mfrac>
<mrow>
<mi>[Glutamate{mitochondria}]</mi>
<mo>&CenterDot;</mo>
<mn>1</mn>
</mrow>
<msub><mi>V</mi><mi>mitochondria</mi></msub>
</mfrac>
    </mfenced>
   </mrow>
  </mtd>
 </mtr>
 <mtr>
  <mtd>
  </mtd>
  <mtd>
  </mtd>
  <mtd columnalign='left'>
   <mrow>
    <mo>+</mo>
    <msub><mi>V</mi><mi>mitochondria</mi></msub>
    <mo>&CenterDot;</mo>
    <mfenced>
<mfrac>
<mfrac>
<mrow>
<mn>1</mn>
<mo>&CenterDot;</mo>
<mi>[Glutamine{mitochondria}]</mi>
</mrow>
<mrow>
<mn>0.04</mn>
<mo>+</mo>
<mi>[Glutamine{mitochondria}]</mi>
</mrow>
</mfrac>
<msub><mi>V</mi><mi>mitochondria</mi></msub>
</mfrac>
    </mfenced>
   </mrow>
  </mtd>
 </mtr>
 <mtr>
  <mtd>
  </mtd>
  <mtd>
  </mtd>
  <mtd columnalign='left'>
   <mrow>
    <mo>+</mo>
    <mfenced>
<mrow>
<mn>1</mn>
<mo>&CenterDot;</mo>
<mi>[Glutamate{default}]</mi>
<mo>&CenterDot;</mo>
<mi>[OAA]</mi>
</mrow>
    </mfenced>
   </mrow>
  </mtd>
 </mtr>
 <mtr>
  <mtd>
   <mfrac>
    <mrow>
     <mo>d</mo>
     <mfenced>
      <mrow>
       <mi>[GDP{mitochondria}]</mi>
       <mo>&CenterDot;</mo>
       <msub><mi>V</mi><mi>mitochondria</mi></msub>
      </mrow>
     </mfenced>
    </mrow>
    <mrow>
     <mo>d</mo><mi>t</mi>
    </mrow>
   </mfrac>
  </mtd>
  <mtd>
   <mo>=</mo>
  </mtd>
  <mtd columnalign='left'>
   <mrow>
    <mo>-</mo>
    <msub><mi>V</mi><mi>mitochondria</mi></msub>
    <mo>&CenterDot;</mo>
    <mfenced>
<mfrac>
<mfrac>
<mrow>
<mn>1</mn>
<mo>&CenterDot;</mo>
<mi>["S CoA"]</mi>
</mrow>
<mrow>
<mn>0.09</mn>
<mo>+</mo>
<mi>["S CoA"]</mi>
</mrow>
</mfrac>
<msub><mi>V</mi><mi>mitochondria</mi></msub>
</mfrac>
    </mfenced>
   </mrow>
  </mtd>
 </mtr>
 <mtr>
  <mtd>
   <mfrac>
    <mrow>
     <mo>d</mo>
     <mfenced>
      <mrow>
       <mi>[Fumarate]</mi>
       <mo>&CenterDot;</mo>
       <msub><mi>V</mi><mi>mitochondria</mi></msub>
      </mrow>
     </mfenced>
    </mrow>
    <mrow>
     <mo>d</mo><mi>t</mi>
    </mrow>
   </mfrac>
  </mtd>
  <mtd>
   <mo>=</mo>
  </mtd>
  <mtd columnalign='left'>
   <mrow>
    <mo>+</mo>
    <msub><mi>V</mi><mi>mitochondria</mi></msub>
    <mo>&CenterDot;</mo>
    <mfenced>
<mfrac>
<mrow>
<mi>[Arginosuccinate]</mi>
<mo>&CenterDot;</mo>
<mn>1</mn>
</mrow>
<msub><mi>V</mi><mi>mitochondria</mi></msub>
</mfrac>
    </mfenced>
   </mrow>
  </mtd>
 </mtr>
 <mtr>
  <mtd>
  </mtd>
  <mtd>
  </mtd>
  <mtd columnalign='left'>
   <mrow>
    <mo>+</mo>
    <msub><mi>V</mi><mi>mitochondria</mi></msub>
    <mo>&CenterDot;</mo>
    <mfenced>
<mfrac>
<mfrac>
<mrow>
<mn>1</mn>
<mo>&CenterDot;</mo>
<mi>[Succinate]</mi>
</mrow>
<mrow>
<mn>875</mn>
<mo>+</mo>
<mi>[Succinate]</mi>
</mrow>
</mfrac>
<msub><mi>V</mi><mi>mitochondria</mi></msub>
</mfrac>
    </mfenced>
   </mrow>
  </mtd>
 </mtr>
 <mtr>
  <mtd>
  </mtd>
  <mtd>
  </mtd>
  <mtd columnalign='left'>
   <mrow>
    <mo>-</mo>
    <msub><mi>V</mi><mi>mitochondria</mi></msub>
    <mo>&CenterDot;</mo>
    <mfenced>
<mfrac>
<mfrac>
<mrow>
<mn>1</mn>
<mo>&CenterDot;</mo>
<mi>[Fumarate]</mi>
</mrow>
<mrow>
<mn>0.013</mn>
<mo>+</mo>
<mi>[Fumarate]</mi>
</mrow>
</mfrac>
<msub><mi>V</mi><mi>mitochondria</mi></msub>
</mfrac>
    </mfenced>
   </mrow>
  </mtd>
 </mtr>
 <mtr>
  <mtd>
   <mfrac>
    <mrow>
     <mo>d</mo>
     <mfenced>
      <mrow>
       <mi>[FeS{mitochondria}]</mi>
       <mo>&CenterDot;</mo>
       <msub><mi>V</mi><mi>mitochondria</mi></msub>
      </mrow>
     </mfenced>
    </mrow>
    <mrow>
     <mo>d</mo><mi>t</mi>
    </mrow>
   </mfrac>
  </mtd>
  <mtd>
   <mo>=</mo>
  </mtd>
  <mtd columnalign='left'>
   <mrow>
    <mo>-</mo>
    <mfenced>
<mrow>
<mn>1</mn>
<mo>&CenterDot;</mo>
<mi>[FeS{mitochondria}]</mi>
</mrow>
    </mfenced>
   </mrow>
  </mtd>
 </mtr>
 <mtr>
  <mtd>
  </mtd>
  <mtd>
  </mtd>
  <mtd columnalign='left'>
   <mrow>
    <mo>+</mo>
    <mfenced>
<mrow>
<mn>1</mn>
<mo>&CenterDot;</mo>
<mi>[Cyb]</mi>
</mrow>
    </mfenced>
   </mrow>
  </mtd>
 </mtr>
 <mtr>
  <mtd>
   <mfrac>
    <mrow>
     <mo>d</mo>
     <mfenced>
      <mrow>
       <mi>[FADH2]</mi>
       <mo>&CenterDot;</mo>
       <msub><mi>V</mi><mi>mitochondria</mi></msub>
      </mrow>
     </mfenced>
    </mrow>
    <mrow>
     <mo>d</mo><mi>t</mi>
    </mrow>
   </mfrac>
  </mtd>
  <mtd>
   <mo>=</mo>
  </mtd>
  <mtd columnalign='left'>
   <mrow>
    <mo>+</mo>
    <msub><mi>V</mi><mi>mitochondria</mi></msub>
    <mo>&CenterDot;</mo>
    <mfenced>
<mfrac>
<mfrac>
<mrow>
<mn>1</mn>
<mo>&CenterDot;</mo>
<mi>["C22Acyl-CoA"]</mi>
</mrow>
<mrow>
<mn>3</mn>
<mo>+</mo>
<mi>["C22Acyl-CoA"]</mi>
</mrow>
</mfrac>
<msub><mi>V</mi><mi>mitochondria</mi></msub>
</mfrac>
    </mfenced>
   </mrow>
  </mtd>
 </mtr>
 <mtr>
  <mtd>
  </mtd>
  <mtd>
  </mtd>
  <mtd columnalign='left'>
   <mrow>
    <mo>+</mo>
    <msub><mi>V</mi><mi>mitochondria</mi></msub>
    <mo>&CenterDot;</mo>
    <mfenced>
<mfrac>
<mfrac>
<mrow>
<mn>1</mn>
<mo>&CenterDot;</mo>
<mi>["C20Acyl-CoA"]</mi>
</mrow>
<mrow>
<mn>3</mn>
<mo>+</mo>
<mi>["C20Acyl-CoA"]</mi>
</mrow>
</mfrac>
<msub><mi>V</mi><mi>mitochondria</mi></msub>
</mfrac>
    </mfenced>
   </mrow>
  </mtd>
 </mtr>
 <mtr>
  <mtd>
  </mtd>
  <mtd>
  </mtd>
  <mtd columnalign='left'>
   <mrow>
    <mo>+</mo>
    <msub><mi>V</mi><mi>mitochondria</mi></msub>
    <mo>&CenterDot;</mo>
    <mfenced>
<mfrac>
<mfrac>
<mrow>
<mn>1</mn>
<mo>&CenterDot;</mo>
<mi>["C18Acyl-CoA"]</mi>
</mrow>
<mrow>
<mn>3</mn>
<mo>+</mo>
<mi>["C18Acyl-CoA"]</mi>
</mrow>
</mfrac>
<msub><mi>V</mi><mi>mitochondria</mi></msub>
</mfrac>
    </mfenced>
   </mrow>
  </mtd>
 </mtr>
 <mtr>
  <mtd>
  </mtd>
  <mtd>
  </mtd>
  <mtd columnalign='left'>
   <mrow>
    <mo>+</mo>
    <msub><mi>V</mi><mi>mitochondria</mi></msub>
    <mo>&CenterDot;</mo>
    <mfenced>
<mfrac>
<mfrac>
<mrow>
<mn>1</mn>
<mo>&CenterDot;</mo>
<mi>["C16Acyl-CoA"]</mi>
</mrow>
<mrow>
<mn>3</mn>
<mo>+</mo>
<mi>["C16Acyl-CoA"]</mi>
</mrow>
</mfrac>
<msub><mi>V</mi><mi>mitochondria</mi></msub>
</mfrac>
    </mfenced>
   </mrow>
  </mtd>
 </mtr>
 <mtr>
  <mtd>
  </mtd>
  <mtd>
  </mtd>
  <mtd columnalign='left'>
   <mrow>
    <mo>+</mo>
    <msub><mi>V</mi><mi>mitochondria</mi></msub>
    <mo>&CenterDot;</mo>
    <mfenced>
<mfrac>
<mfrac>
<mrow>
<mn>1</mn>
<mo>&CenterDot;</mo>
<mi>["C14Acyl-CoA"]</mi>
</mrow>
<mrow>
<mn>3</mn>
<mo>+</mo>
<mi>["C14Acyl-CoA"]</mi>
</mrow>
</mfrac>
<msub><mi>V</mi><mi>mitochondria</mi></msub>
</mfrac>
    </mfenced>
   </mrow>
  </mtd>
 </mtr>
 <mtr>
  <mtd>
  </mtd>
  <mtd>
  </mtd>
  <mtd columnalign='left'>
   <mrow>
    <mo>+</mo>
    <msub><mi>V</mi><mi>mitochondria</mi></msub>
    <mo>&CenterDot;</mo>
    <mfenced>
<mfrac>
<mfrac>
<mrow>
<mn>1</mn>
<mo>&CenterDot;</mo>
<mi>["C12Acyl-CoA"]</mi>
</mrow>
<mrow>
<mn>3</mn>
<mo>+</mo>
<mi>["C12Acyl-CoA"]</mi>
</mrow>
</mfrac>
<msub><mi>V</mi><mi>mitochondria</mi></msub>
</mfrac>
    </mfenced>
   </mrow>
  </mtd>
 </mtr>
 <mtr>
  <mtd>
  </mtd>
  <mtd>
  </mtd>
  <mtd columnalign='left'>
   <mrow>
    <mo>+</mo>
    <msub><mi>V</mi><mi>mitochondria</mi></msub>
    <mo>&CenterDot;</mo>
    <mfenced>
<mfrac>
<mfrac>
<mrow>
<mn>1</mn>
<mo>&CenterDot;</mo>
<mi>["C10Acyl-CoA"]</mi>
</mrow>
<mrow>
<mn>3</mn>
<mo>+</mo>
<mi>["C10Acyl-CoA"]</mi>
</mrow>
</mfrac>
<msub><mi>V</mi><mi>mitochondria</mi></msub>
</mfrac>
    </mfenced>
   </mrow>
  </mtd>
 </mtr>
 <mtr>
  <mtd>
  </mtd>
  <mtd>
  </mtd>
  <mtd columnalign='left'>
   <mrow>
    <mo>+</mo>
    <msub><mi>V</mi><mi>mitochondria</mi></msub>
    <mo>&CenterDot;</mo>
    <mfenced>
<mfrac>
<mfrac>
<mrow>
<mn>1</mn>
<mo>&CenterDot;</mo>
<mi>["C8Acyl-CoA"]</mi>
</mrow>
<mrow>
<mn>3</mn>
<mo>+</mo>
<mi>["C8Acyl-CoA"]</mi>
</mrow>
</mfrac>
<msub><mi>V</mi><mi>mitochondria</mi></msub>
</mfrac>
    </mfenced>
   </mrow>
  </mtd>
 </mtr>
 <mtr>
  <mtd>
  </mtd>
  <mtd>
  </mtd>
  <mtd columnalign='left'>
   <mrow>
    <mo>+</mo>
    <msub><mi>V</mi><mi>mitochondria</mi></msub>
    <mo>&CenterDot;</mo>
    <mfenced>
<mfrac>
<mfrac>
<mrow>
<mn>1</mn>
<mo>&CenterDot;</mo>
<mi>["C6Acyl-CoA"]</mi>
</mrow>
<mrow>
<mn>3</mn>
<mo>+</mo>
<mi>["C6Acyl-CoA"]</mi>
</mrow>
</mfrac>
<msub><mi>V</mi><mi>mitochondria</mi></msub>
</mfrac>
    </mfenced>
   </mrow>
  </mtd>
 </mtr>
 <mtr>
  <mtd>
  </mtd>
  <mtd>
  </mtd>
  <mtd columnalign='left'>
   <mrow>
    <mo>+</mo>
    <msub><mi>V</mi><mi>mitochondria</mi></msub>
    <mo>&CenterDot;</mo>
    <mfenced>
<mfrac>
<mfrac>
<mrow>
<mn>1</mn>
<mo>&CenterDot;</mo>
<mi>["C4Acyl-CoA"]</mi>
</mrow>
<mrow>
<mn>3</mn>
<mo>+</mo>
<mi>["C4Acyl-CoA"]</mi>
</mrow>
</mfrac>
<msub><mi>V</mi><mi>mitochondria</mi></msub>
</mfrac>
    </mfenced>
   </mrow>
  </mtd>
 </mtr>
 <mtr>
  <mtd>
  </mtd>
  <mtd>
  </mtd>
  <mtd columnalign='left'>
   <mrow>
    <mo>-</mo>
    <mfenced>
<mrow>
<mn>1</mn>
<mo>&CenterDot;</mo>
<mi>[FeS{mit_inner_membrane}]</mi>
<mo>&CenterDot;</mo>
<mi>[FADH2]</mi>
</mrow>
    </mfenced>
   </mrow>
  </mtd>
 </mtr>
 <mtr>
  <mtd>
  </mtd>
  <mtd>
  </mtd>
  <mtd columnalign='left'>
   <mrow>
    <mo>+</mo>
    <msub><mi>V</mi><mi>mitochondria</mi></msub>
    <mo>&CenterDot;</mo>
    <mfenced>
<mfrac>
<mfrac>
<mrow>
<mn>1</mn>
<mo>&CenterDot;</mo>
<mi>[Succinate]</mi>
</mrow>
<mrow>
<mn>875</mn>
<mo>+</mo>
<mi>[Succinate]</mi>
</mrow>
</mfrac>
<msub><mi>V</mi><mi>mitochondria</mi></msub>
</mfrac>
    </mfenced>
   </mrow>
  </mtd>
 </mtr>
 <mtr>
  <mtd>
   <mfrac>
    <mrow>
     <mo>d</mo>
     <mfenced>
      <mrow>
       <mi>[FAD]</mi>
       <mo>&CenterDot;</mo>
       <msub><mi>V</mi><mi>mitochondria</mi></msub>
      </mrow>
     </mfenced>
    </mrow>
    <mrow>
     <mo>d</mo><mi>t</mi>
    </mrow>
   </mfrac>
  </mtd>
  <mtd>
   <mo>=</mo>
  </mtd>
  <mtd columnalign='left'>
   <mrow>
    <mo>-</mo>
    <msub><mi>V</mi><mi>mitochondria</mi></msub>
    <mo>&CenterDot;</mo>
    <mfenced>
<mfrac>
<mfrac>
<mrow>
<mn>1</mn>
<mo>&CenterDot;</mo>
<mi>["C22Acyl-CoA"]</mi>
</mrow>
<mrow>
<mn>3</mn>
<mo>+</mo>
<mi>["C22Acyl-CoA"]</mi>
</mrow>
</mfrac>
<msub><mi>V</mi><mi>mitochondria</mi></msub>
</mfrac>
    </mfenced>
   </mrow>
  </mtd>
 </mtr>
 <mtr>
  <mtd>
  </mtd>
  <mtd>
  </mtd>
  <mtd columnalign='left'>
   <mrow>
    <mo>-</mo>
    <msub><mi>V</mi><mi>mitochondria</mi></msub>
    <mo>&CenterDot;</mo>
    <mfenced>
<mfrac>
<mfrac>
<mrow>
<mn>1</mn>
<mo>&CenterDot;</mo>
<mi>["C20Acyl-CoA"]</mi>
</mrow>
<mrow>
<mn>3</mn>
<mo>+</mo>
<mi>["C20Acyl-CoA"]</mi>
</mrow>
</mfrac>
<msub><mi>V</mi><mi>mitochondria</mi></msub>
</mfrac>
    </mfenced>
   </mrow>
  </mtd>
 </mtr>
 <mtr>
  <mtd>
  </mtd>
  <mtd>
  </mtd>
  <mtd columnalign='left'>
   <mrow>
    <mo>-</mo>
    <msub><mi>V</mi><mi>mitochondria</mi></msub>
    <mo>&CenterDot;</mo>
    <mfenced>
<mfrac>
<mfrac>
<mrow>
<mn>1</mn>
<mo>&CenterDot;</mo>
<mi>["C18Acyl-CoA"]</mi>
</mrow>
<mrow>
<mn>3</mn>
<mo>+</mo>
<mi>["C18Acyl-CoA"]</mi>
</mrow>
</mfrac>
<msub><mi>V</mi><mi>mitochondria</mi></msub>
</mfrac>
    </mfenced>
   </mrow>
  </mtd>
 </mtr>
 <mtr>
  <mtd>
  </mtd>
  <mtd>
  </mtd>
  <mtd columnalign='left'>
   <mrow>
    <mo>-</mo>
    <msub><mi>V</mi><mi>mitochondria</mi></msub>
    <mo>&CenterDot;</mo>
    <mfenced>
<mfrac>
<mfrac>
<mrow>
<mn>1</mn>
<mo>&CenterDot;</mo>
<mi>["C16Acyl-CoA"]</mi>
</mrow>
<mrow>
<mn>3</mn>
<mo>+</mo>
<mi>["C16Acyl-CoA"]</mi>
</mrow>
</mfrac>
<msub><mi>V</mi><mi>mitochondria</mi></msub>
</mfrac>
    </mfenced>
   </mrow>
  </mtd>
 </mtr>
 <mtr>
  <mtd>
  </mtd>
  <mtd>
  </mtd>
  <mtd columnalign='left'>
   <mrow>
    <mo>-</mo>
    <msub><mi>V</mi><mi>mitochondria</mi></msub>
    <mo>&CenterDot;</mo>
    <mfenced>
<mfrac>
<mfrac>
<mrow>
<mn>1</mn>
<mo>&CenterDot;</mo>
<mi>["C14Acyl-CoA"]</mi>
</mrow>
<mrow>
<mn>3</mn>
<mo>+</mo>
<mi>["C14Acyl-CoA"]</mi>
</mrow>
</mfrac>
<msub><mi>V</mi><mi>mitochondria</mi></msub>
</mfrac>
    </mfenced>
   </mrow>
  </mtd>
 </mtr>
 <mtr>
  <mtd>
  </mtd>
  <mtd>
  </mtd>
  <mtd columnalign='left'>
   <mrow>
    <mo>-</mo>
    <msub><mi>V</mi><mi>mitochondria</mi></msub>
    <mo>&CenterDot;</mo>
    <mfenced>
<mfrac>
<mfrac>
<mrow>
<mn>1</mn>
<mo>&CenterDot;</mo>
<mi>["C12Acyl-CoA"]</mi>
</mrow>
<mrow>
<mn>3</mn>
<mo>+</mo>
<mi>["C12Acyl-CoA"]</mi>
</mrow>
</mfrac>
<msub><mi>V</mi><mi>mitochondria</mi></msub>
</mfrac>
    </mfenced>
   </mrow>
  </mtd>
 </mtr>
 <mtr>
  <mtd>
  </mtd>
  <mtd>
  </mtd>
  <mtd columnalign='left'>
   <mrow>
    <mo>-</mo>
    <msub><mi>V</mi><mi>mitochondria</mi></msub>
    <mo>&CenterDot;</mo>
    <mfenced>
<mfrac>
<mfrac>
<mrow>
<mn>1</mn>
<mo>&CenterDot;</mo>
<mi>["C10Acyl-CoA"]</mi>
</mrow>
<mrow>
<mn>3</mn>
<mo>+</mo>
<mi>["C10Acyl-CoA"]</mi>
</mrow>
</mfrac>
<msub><mi>V</mi><mi>mitochondria</mi></msub>
</mfrac>
    </mfenced>
   </mrow>
  </mtd>
 </mtr>
 <mtr>
  <mtd>
  </mtd>
  <mtd>
  </mtd>
  <mtd columnalign='left'>
   <mrow>
    <mo>-</mo>
    <msub><mi>V</mi><mi>mitochondria</mi></msub>
    <mo>&CenterDot;</mo>
    <mfenced>
<mfrac>
<mfrac>
<mrow>
<mn>1</mn>
<mo>&CenterDot;</mo>
<mi>["C8Acyl-CoA"]</mi>
</mrow>
<mrow>
<mn>3</mn>
<mo>+</mo>
<mi>["C8Acyl-CoA"]</mi>
</mrow>
</mfrac>
<msub><mi>V</mi><mi>mitochondria</mi></msub>
</mfrac>
    </mfenced>
   </mrow>
  </mtd>
 </mtr>
 <mtr>
  <mtd>
  </mtd>
  <mtd>
  </mtd>
  <mtd columnalign='left'>
   <mrow>
    <mo>-</mo>
    <msub><mi>V</mi><mi>mitochondria</mi></msub>
    <mo>&CenterDot;</mo>
    <mfenced>
<mfrac>
<mfrac>
<mrow>
<mn>1</mn>
<mo>&CenterDot;</mo>
<mi>["C6Acyl-CoA"]</mi>
</mrow>
<mrow>
<mn>3</mn>
<mo>+</mo>
<mi>["C6Acyl-CoA"]</mi>
</mrow>
</mfrac>
<msub><mi>V</mi><mi>mitochondria</mi></msub>
</mfrac>
    </mfenced>
   </mrow>
  </mtd>
 </mtr>
 <mtr>
  <mtd>
  </mtd>
  <mtd>
  </mtd>
  <mtd columnalign='left'>
   <mrow>
    <mo>-</mo>
    <msub><mi>V</mi><mi>mitochondria</mi></msub>
    <mo>&CenterDot;</mo>
    <mfenced>
<mfrac>
<mfrac>
<mrow>
<mn>1</mn>
<mo>&CenterDot;</mo>
<mi>["C4Acyl-CoA"]</mi>
</mrow>
<mrow>
<mn>3</mn>
<mo>+</mo>
<mi>["C4Acyl-CoA"]</mi>
</mrow>
</mfrac>
<msub><mi>V</mi><mi>mitochondria</mi></msub>
</mfrac>
    </mfenced>
   </mrow>
  </mtd>
 </mtr>
 <mtr>
  <mtd>
  </mtd>
  <mtd>
  </mtd>
  <mtd columnalign='left'>
   <mrow>
    <mo>+</mo>
    <mfenced>
<mrow>
<mn>1</mn>
<mo>&CenterDot;</mo>
<mi>[FeS{mit_inner_membrane}]</mi>
<mo>&CenterDot;</mo>
<mi>[FADH2]</mi>
</mrow>
    </mfenced>
   </mrow>
  </mtd>
 </mtr>
 <mtr>
  <mtd>
  </mtd>
  <mtd>
  </mtd>
  <mtd columnalign='left'>
   <mrow>
    <mo>-</mo>
    <msub><mi>V</mi><mi>mitochondria</mi></msub>
    <mo>&CenterDot;</mo>
    <mfenced>
<mfrac>
<mfrac>
<mrow>
<mn>1</mn>
<mo>&CenterDot;</mo>
<mi>[Succinate]</mi>
</mrow>
<mrow>
<mn>875</mn>
<mo>+</mo>
<mi>[Succinate]</mi>
</mrow>
</mfrac>
<msub><mi>V</mi><mi>mitochondria</mi></msub>
</mfrac>
    </mfenced>
   </mrow>
  </mtd>
 </mtr>
 <mtr>
  <mtd>
  </mtd>
  <mtd>
  </mtd>
  <mtd columnalign='left'>
   <mrow>
    <mo>-</mo>
    <mfenced>
<mfrac>
<mrow>
<mn>1</mn>
<mo>&CenterDot;</mo>
<mi>[Pyruvate]</mi>
</mrow>
<mrow>
<mn>40</mn>
<mo>+</mo>
<mi>[Pyruvate]</mi>
</mrow>
</mfrac>
    </mfenced>
   </mrow>
  </mtd>
 </mtr>
 <mtr>
  <mtd>
   <mfrac>
    <mrow>
     <mo>d</mo>
     <mfenced>
      <mrow>
       <mi>["D-Beta-Hydroxybutyrate"]</mi>
       <mo>&CenterDot;</mo>
       <msub><mi>V</mi><mi>mitochondria</mi></msub>
      </mrow>
     </mfenced>
    </mrow>
    <mrow>
     <mo>d</mo><mi>t</mi>
    </mrow>
   </mfrac>
  </mtd>
  <mtd>
   <mo>=</mo>
  </mtd>
  <mtd columnalign='left'>
   <mrow>
    <mo>+</mo>
    <msub><mi>V</mi><mi>mitochondria</mi></msub>
    <mo>&CenterDot;</mo>
    <mfenced>
<mfrac>
<mfrac>
<mrow>
<mn>1</mn>
<mo>&CenterDot;</mo>
<mi>[Acetoacetate]</mi>
</mrow>
<mrow>
<mn>12.6</mn>
<mo>+</mo>
<mi>[Acetoacetate]</mi>
</mrow>
</mfrac>
<msub><mi>V</mi><mi>mitochondria</mi></msub>
</mfrac>
    </mfenced>
   </mrow>
  </mtd>
 </mtr>
 <mtr>
  <mtd>
   <mfrac>
    <mrow>
     <mo>d</mo>
     <mfenced>
      <mrow>
       <mi>["CoA-SH{mitochondria}"]</mi>
       <mo>&CenterDot;</mo>
       <msub><mi>V</mi><mi>mitochondria</mi></msub>
      </mrow>
     </mfenced>
    </mrow>
    <mrow>
     <mo>d</mo><mi>t</mi>
    </mrow>
   </mfrac>
  </mtd>
  <mtd>
   <mo>=</mo>
  </mtd>
  <mtd columnalign='left'>
   <mrow>
    <mo>+</mo>
    <msub><mi>V</mi><mi>mitochondria</mi></msub>
    <mo>&CenterDot;</mo>
    <mfenced>
<mfrac>
<mfrac>
<mrow>
<mn>1</mn>
<mo>&CenterDot;</mo>
<mi>[AcetoacetylCoA]</mi>
</mrow>
<mrow>
<mn>294</mn>
<mo>+</mo>
<mi>[AcetoacetylCoA]</mi>
</mrow>
</mfrac>
<msub><mi>V</mi><mi>mitochondria</mi></msub>
</mfrac>
    </mfenced>
   </mrow>
  </mtd>
 </mtr>
 <mtr>
  <mtd>
  </mtd>
  <mtd>
  </mtd>
  <mtd columnalign='left'>
   <mrow>
    <mo>-</mo>
    <msub><mi>V</mi><mi>mitochondria</mi></msub>
    <mo>&CenterDot;</mo>
    <mfenced>
<mfrac>
<mfrac>
<mrow>
<mn>1</mn>
<mo>&CenterDot;</mo>
<mi>["C22 Ketoacyl-CoA"]</mi>
</mrow>
<mrow>
<mn>16</mn>
<mo>+</mo>
<mi>["C22 Ketoacyl-CoA"]</mi>
</mrow>
</mfrac>
<msub><mi>V</mi><mi>mitochondria</mi></msub>
</mfrac>
    </mfenced>
   </mrow>
  </mtd>
 </mtr>
 <mtr>
  <mtd>
  </mtd>
  <mtd>
  </mtd>
  <mtd columnalign='left'>
   <mrow>
    <mo>-</mo>
    <msub><mi>V</mi><mi>mitochondria</mi></msub>
    <mo>&CenterDot;</mo>
    <mfenced>
<mfrac>
<mfrac>
<mrow>
<mn>1</mn>
<mo>&CenterDot;</mo>
<mi>["C20 Ketoacyl-CoA"]</mi>
</mrow>
<mrow>
<mn>16</mn>
<mo>+</mo>
<mi>["C20 Ketoacyl-CoA"]</mi>
</mrow>
</mfrac>
<msub><mi>V</mi><mi>mitochondria</mi></msub>
</mfrac>
    </mfenced>
   </mrow>
  </mtd>
 </mtr>
 <mtr>
  <mtd>
  </mtd>
  <mtd>
  </mtd>
  <mtd columnalign='left'>
   <mrow>
    <mo>-</mo>
    <msub><mi>V</mi><mi>mitochondria</mi></msub>
    <mo>&CenterDot;</mo>
    <mfenced>
<mfrac>
<mfrac>
<mrow>
<mn>1</mn>
<mo>&CenterDot;</mo>
<mi>["C18 Ketoacyl-CoA"]</mi>
</mrow>
<mrow>
<mn>16</mn>
<mo>+</mo>
<mi>["C18 Ketoacyl-CoA"]</mi>
</mrow>
</mfrac>
<msub><mi>V</mi><mi>mitochondria</mi></msub>
</mfrac>
    </mfenced>
   </mrow>
  </mtd>
 </mtr>
 <mtr>
  <mtd>
  </mtd>
  <mtd>
  </mtd>
  <mtd columnalign='left'>
   <mrow>
    <mo>-</mo>
    <msub><mi>V</mi><mi>mitochondria</mi></msub>
    <mo>&CenterDot;</mo>
    <mfenced>
<mfrac>
<mfrac>
<mrow>
<mn>1</mn>
<mo>&CenterDot;</mo>
<mi>["C16 Ketoacyl-CoA"]</mi>
</mrow>
<mrow>
<mn>16</mn>
<mo>+</mo>
<mi>["C16 Ketoacyl-CoA"]</mi>
</mrow>
</mfrac>
<msub><mi>V</mi><mi>mitochondria</mi></msub>
</mfrac>
    </mfenced>
   </mrow>
  </mtd>
 </mtr>
 <mtr>
  <mtd>
  </mtd>
  <mtd>
  </mtd>
  <mtd columnalign='left'>
   <mrow>
    <mo>-</mo>
    <msub><mi>V</mi><mi>mitochondria</mi></msub>
    <mo>&CenterDot;</mo>
    <mfenced>
<mfrac>
<mfrac>
<mrow>
<mn>1</mn>
<mo>&CenterDot;</mo>
<mi>["C14 Ketoacyl-CoA"]</mi>
</mrow>
<mrow>
<mn>34.5</mn>
<mo>+</mo>
<mi>["C14 Ketoacyl-CoA"]</mi>
</mrow>
</mfrac>
<msub><mi>V</mi><mi>mitochondria</mi></msub>
</mfrac>
    </mfenced>
   </mrow>
  </mtd>
 </mtr>
 <mtr>
  <mtd>
  </mtd>
  <mtd>
  </mtd>
  <mtd columnalign='left'>
   <mrow>
    <mo>-</mo>
    <msub><mi>V</mi><mi>mitochondria</mi></msub>
    <mo>&CenterDot;</mo>
    <mfenced>
<mfrac>
<mfrac>
<mrow>
<mn>1</mn>
<mo>&CenterDot;</mo>
<mi>["C12 Ketoacyl-CoA"]</mi>
</mrow>
<mrow>
<mn>16</mn>
<mo>+</mo>
<mi>["C12 Ketoacyl-CoA"]</mi>
</mrow>
</mfrac>
<msub><mi>V</mi><mi>mitochondria</mi></msub>
</mfrac>
    </mfenced>
   </mrow>
  </mtd>
 </mtr>
 <mtr>
  <mtd>
  </mtd>
  <mtd>
  </mtd>
  <mtd columnalign='left'>
   <mrow>
    <mo>-</mo>
    <msub><mi>V</mi><mi>mitochondria</mi></msub>
    <mo>&CenterDot;</mo>
    <mfenced>
<mfrac>
<mfrac>
<mrow>
<mn>1</mn>
<mo>&CenterDot;</mo>
<mi>["C10 Ketoacyl-CoA"]</mi>
</mrow>
<mrow>
<mn>16</mn>
<mo>+</mo>
<mi>["C10 Ketoacyl-CoA"]</mi>
</mrow>
</mfrac>
<msub><mi>V</mi><mi>mitochondria</mi></msub>
</mfrac>
    </mfenced>
   </mrow>
  </mtd>
 </mtr>
 <mtr>
  <mtd>
  </mtd>
  <mtd>
  </mtd>
  <mtd columnalign='left'>
   <mrow>
    <mo>-</mo>
    <msub><mi>V</mi><mi>mitochondria</mi></msub>
    <mo>&CenterDot;</mo>
    <mfenced>
<mfrac>
<mfrac>
<mrow>
<mn>1</mn>
<mo>&CenterDot;</mo>
<mi>["C8 Ketoacyl-CoA"]</mi>
</mrow>
<mrow>
<mn>16</mn>
<mo>+</mo>
<mi>["C8 Ketoacyl-CoA"]</mi>
</mrow>
</mfrac>
<msub><mi>V</mi><mi>mitochondria</mi></msub>
</mfrac>
    </mfenced>
   </mrow>
  </mtd>
 </mtr>
 <mtr>
  <mtd>
  </mtd>
  <mtd>
  </mtd>
  <mtd columnalign='left'>
   <mrow>
    <mo>-</mo>
    <msub><mi>V</mi><mi>mitochondria</mi></msub>
    <mo>&CenterDot;</mo>
    <mfenced>
<mfrac>
<mfrac>
<mrow>
<mn>1</mn>
<mo>&CenterDot;</mo>
<mi>["C6 Ketoacyl-CoA"]</mi>
</mrow>
<mrow>
<mn>16</mn>
<mo>+</mo>
<mi>["C6 Ketoacyl-CoA"]</mi>
</mrow>
</mfrac>
<msub><mi>V</mi><mi>mitochondria</mi></msub>
</mfrac>
    </mfenced>
   </mrow>
  </mtd>
 </mtr>
 <mtr>
  <mtd>
  </mtd>
  <mtd>
  </mtd>
  <mtd columnalign='left'>
   <mrow>
    <mo>+</mo>
    <msub><mi>V</mi><mi>mitochondria</mi></msub>
    <mo>&CenterDot;</mo>
    <mfenced>
<mfrac>
<mfrac>
<mrow>
<mn>1</mn>
<mo>&CenterDot;</mo>
<mi>["A CoA"]</mi>
</mrow>
<mrow>
<mn>16</mn>
<mo>+</mo>
<mi>["A CoA"]</mi>
</mrow>
</mfrac>
<msub><mi>V</mi><mi>mitochondria</mi></msub>
</mfrac>
    </mfenced>
   </mrow>
  </mtd>
 </mtr>
 <mtr>
  <mtd>
  </mtd>
  <mtd>
  </mtd>
  <mtd columnalign='left'>
   <mrow>
    <mo>-</mo>
    <msub><mi>V</mi><mi>mitochondria</mi></msub>
    <mo>&CenterDot;</mo>
    <mfenced>
<mfrac>
<mfrac>
<mrow>
<mn>1</mn>
<mo>&CenterDot;</mo>
<mi>[AcetoacetylCoA]</mi>
</mrow>
<mrow>
<mn>100</mn>
<mo>+</mo>
<mi>[AcetoacetylCoA]</mi>
</mrow>
</mfrac>
<msub><mi>V</mi><mi>mitochondria</mi></msub>
</mfrac>
    </mfenced>
   </mrow>
  </mtd>
 </mtr>
 <mtr>
  <mtd>
  </mtd>
  <mtd>
  </mtd>
  <mtd columnalign='left'>
   <mrow>
    <mo>-</mo>
    <msub><mi>V</mi><mi>mitochondria</mi></msub>
    <mo>&CenterDot;</mo>
    <mfenced>
<mfrac>
<mfrac>
<mrow>
<mn>1</mn>
<mo>&CenterDot;</mo>
<mi>["C4 Ketoacyl-CoA"]</mi>
</mrow>
<mrow>
<mn>16</mn>
<mo>+</mo>
<mi>["C4 Ketoacyl-CoA"]</mi>
</mrow>
</mfrac>
<msub><mi>V</mi><mi>mitochondria</mi></msub>
</mfrac>
    </mfenced>
   </mrow>
  </mtd>
 </mtr>
 <mtr>
  <mtd>
  </mtd>
  <mtd>
  </mtd>
  <mtd columnalign='left'>
   <mrow>
    <mo>+</mo>
    <msub><mi>V</mi><mi>mitochondria</mi></msub>
    <mo>&CenterDot;</mo>
    <mfenced>
<mfrac>
<mfrac>
<mrow>
<mn>1</mn>
<mo>&CenterDot;</mo>
<mi>["A CoA"]</mi>
</mrow>
<mrow>
<mn>0.11</mn>
<mo>+</mo>
<mi>["A CoA"]</mi>
</mrow>
</mfrac>
<msub><mi>V</mi><mi>mitochondria</mi></msub>
</mfrac>
    </mfenced>
   </mrow>
  </mtd>
 </mtr>
 <mtr>
  <mtd>
  </mtd>
  <mtd>
  </mtd>
  <mtd columnalign='left'>
   <mrow>
    <mo>-</mo>
    <msub><mi>V</mi><mi>mitochondria</mi></msub>
    <mo>&CenterDot;</mo>
    <mfenced>
<mfrac>
<mfrac>
<mrow>
<mn>1</mn>
<mo>&CenterDot;</mo>
<mi>["Alpha-KG"]</mi>
</mrow>
<mrow>
<mn>490</mn>
<mo>+</mo>
<mi>["Alpha-KG"]</mi>
</mrow>
</mfrac>
<msub><mi>V</mi><mi>mitochondria</mi></msub>
</mfrac>
    </mfenced>
   </mrow>
  </mtd>
 </mtr>
 <mtr>
  <mtd>
  </mtd>
  <mtd>
  </mtd>
  <mtd columnalign='left'>
   <mrow>
    <mo>+</mo>
    <msub><mi>V</mi><mi>mitochondria</mi></msub>
    <mo>&CenterDot;</mo>
    <mfenced>
<mfrac>
<mfrac>
<mrow>
<mn>1</mn>
<mo>&CenterDot;</mo>
<mi>["S CoA"]</mi>
</mrow>
<mrow>
<mn>0.09</mn>
<mo>+</mo>
<mi>["S CoA"]</mi>
</mrow>
</mfrac>
<msub><mi>V</mi><mi>mitochondria</mi></msub>
</mfrac>
    </mfenced>
   </mrow>
  </mtd>
 </mtr>
 <mtr>
  <mtd>
   <mfrac>
    <mrow>
     <mo>d</mo>
     <mfenced>
      <mrow>
       <mi>["Co-Ash"]</mi>
       <mo>&CenterDot;</mo>
       <msub><mi>V</mi><mi>mitochondria</mi></msub>
      </mrow>
     </mfenced>
    </mrow>
    <mrow>
     <mo>d</mo><mi>t</mi>
    </mrow>
   </mfrac>
  </mtd>
  <mtd>
   <mo>=</mo>
  </mtd>
  <mtd columnalign='left'>
   <mrow>
    <mo>-</mo>
    <mfenced>
<mfrac>
<mrow>
<mn>1</mn>
<mo>&CenterDot;</mo>
<mi>[Pyruvate]</mi>
</mrow>
<mrow>
<mn>40</mn>
<mo>+</mo>
<mi>[Pyruvate]</mi>
</mrow>
</mfrac>
    </mfenced>
   </mrow>
  </mtd>
 </mtr>
 <mtr>
  <mtd>
   <mfrac>
    <mrow>
     <mo>d</mo>
     <mfenced>
      <mrow>
       <mi>["Citrullyl AMP intermediate"]</mi>
       <mo>&CenterDot;</mo>
       <msub><mi>V</mi><mi>mitochondria</mi></msub>
      </mrow>
     </mfenced>
    </mrow>
    <mrow>
     <mo>d</mo><mi>t</mi>
    </mrow>
   </mfrac>
  </mtd>
  <mtd>
   <mo>=</mo>
  </mtd>
  <mtd columnalign='left'>
   <mrow>
    <mo>+</mo>
    <msub><mi>V</mi><mi>mitochondria</mi></msub>
    <mo>&CenterDot;</mo>
    <mfenced>
<mfrac>
<mrow>
<mrow>
<mi>[Citrulline]</mi>
<mo>&CenterDot;</mo>
<mi>[ATP{mitochondria}]</mi>
</mrow>
<mo>&CenterDot;</mo>
<mn>1</mn>
</mrow>
<msub><mi>V</mi><mi>mitochondria</mi></msub>
</mfrac>
    </mfenced>
   </mrow>
  </mtd>
 </mtr>
 <mtr>
  <mtd>
  </mtd>
  <mtd>
  </mtd>
  <mtd columnalign='left'>
   <mrow>
    <mo>-</mo>
    <msub><mi>V</mi><mi>mitochondria</mi></msub>
    <mo>&CenterDot;</mo>
    <mfenced>
<mfrac>
<mrow>
<mrow>
<mrow>
<mi>["Citrullyl AMP intermediate"]</mi>
<mo>&CenterDot;</mo>
<mi>[Aspartate]</mi>
</mrow>
<mo>&CenterDot;</mo>
<mi>[ATP{mitochondria}]</mi>
</mrow>
<mo>&CenterDot;</mo>
<mn>1</mn>
</mrow>
<msub><mi>V</mi><mi>mitochondria</mi></msub>
</mfrac>
    </mfenced>
   </mrow>
  </mtd>
 </mtr>
 <mtr>
  <mtd>
   <mfrac>
    <mrow>
     <mo>d</mo>
     <mfenced>
      <mrow>
       <mi>[Citrulline]</mi>
       <mo>&CenterDot;</mo>
       <msub><mi>V</mi><mi>mitochondria</mi></msub>
      </mrow>
     </mfenced>
    </mrow>
    <mrow>
     <mo>d</mo><mi>t</mi>
    </mrow>
   </mfrac>
  </mtd>
  <mtd>
   <mo>=</mo>
  </mtd>
  <mtd columnalign='left'>
   <mrow>
    <mo>+</mo>
    <msub><mi>V</mi><mi>mitochondria</mi></msub>
    <mo>&CenterDot;</mo>
    <mfenced>
<mfrac>
<mrow>
<mrow>
<mi>[Ornithine]</mi>
<mo>&CenterDot;</mo>
<mi>["Carbamoyl phosphate"]</mi>
</mrow>
<mo>&CenterDot;</mo>
<mn>1</mn>
</mrow>
<msub><mi>V</mi><mi>mitochondria</mi></msub>
</mfrac>
    </mfenced>
   </mrow>
  </mtd>
 </mtr>
 <mtr>
  <mtd>
  </mtd>
  <mtd>
  </mtd>
  <mtd columnalign='left'>
   <mrow>
    <mo>-</mo>
    <msub><mi>V</mi><mi>mitochondria</mi></msub>
    <mo>&CenterDot;</mo>
    <mfenced>
<mfrac>
<mrow>
<mrow>
<mi>[Citrulline]</mi>
<mo>&CenterDot;</mo>
<mi>[ATP{mitochondria}]</mi>
</mrow>
<mo>&CenterDot;</mo>
<mn>1</mn>
</mrow>
<msub><mi>V</mi><mi>mitochondria</mi></msub>
</mfrac>
    </mfenced>
   </mrow>
  </mtd>
 </mtr>
 <mtr>
  <mtd>
   <mfrac>
    <mrow>
     <mo>d</mo>
     <mfenced>
      <mrow>
       <mi>[Citrate]</mi>
       <mo>&CenterDot;</mo>
       <msub><mi>V</mi><mi>mitochondria</mi></msub>
      </mrow>
     </mfenced>
    </mrow>
    <mrow>
     <mo>d</mo><mi>t</mi>
    </mrow>
   </mfrac>
  </mtd>
  <mtd>
   <mo>=</mo>
  </mtd>
  <mtd columnalign='left'>
   <mrow>
    <mo>-</mo>
    <msub><mi>V</mi><mi>mitochondria</mi></msub>
    <mo>&CenterDot;</mo>
    <mfenced>
<mfrac>
<mfrac>
<mrow>
<mn>1</mn>
<mo>&CenterDot;</mo>
<mi>[Citrate]</mi>
</mrow>
<mrow>
<mn>2900</mn>
<mo>+</mo>
<mi>[Citrate]</mi>
</mrow>
</mfrac>
<msub><mi>V</mi><mi>mitochondria</mi></msub>
</mfrac>
    </mfenced>
   </mrow>
  </mtd>
 </mtr>
 <mtr>
  <mtd>
  </mtd>
  <mtd>
  </mtd>
  <mtd columnalign='left'>
   <mrow>
    <mo>+</mo>
    <msub><mi>V</mi><mi>mitochondria</mi></msub>
    <mo>&CenterDot;</mo>
    <mfenced>
<mfrac>
<mfrac>
<mrow>
<mn>1</mn>
<mo>&CenterDot;</mo>
<mi>["A CoA"]</mi>
</mrow>
<mrow>
<mn>0.11</mn>
<mo>+</mo>
<mi>["A CoA"]</mi>
</mrow>
</mfrac>
<msub><mi>V</mi><mi>mitochondria</mi></msub>
</mfrac>
    </mfenced>
   </mrow>
  </mtd>
 </mtr>
 <mtr>
  <mtd>
   <mfrac>
    <mrow>
     <mo>d</mo>
     <mfenced>
      <mrow>
       <mi>["Carbamoyl phosphate"]</mi>
       <mo>&CenterDot;</mo>
       <msub><mi>V</mi><mi>mitochondria</mi></msub>
      </mrow>
     </mfenced>
    </mrow>
    <mrow>
     <mo>d</mo><mi>t</mi>
    </mrow>
   </mfrac>
  </mtd>
  <mtd>
   <mo>=</mo>
  </mtd>
  <mtd columnalign='left'>
   <mrow>
    <mo>-</mo>
    <msub><mi>V</mi><mi>mitochondria</mi></msub>
    <mo>&CenterDot;</mo>
    <mfenced>
<mfrac>
<mrow>
<mrow>
<mi>[Ornithine]</mi>
<mo>&CenterDot;</mo>
<mi>["Carbamoyl phosphate"]</mi>
</mrow>
<mo>&CenterDot;</mo>
<mn>1</mn>
</mrow>
<msub><mi>V</mi><mi>mitochondria</mi></msub>
</mfrac>
    </mfenced>
   </mrow>
  </mtd>
 </mtr>
 <mtr>
  <mtd>
  </mtd>
  <mtd>
  </mtd>
  <mtd columnalign='left'>
   <mrow>
    <mo>+</mo>
    <msub><mi>V</mi><mi>mitochondria</mi></msub>
    <mo>&CenterDot;</mo>
    <mfenced>
<mfrac>
<mfrac>
<mrow>
<mn>1</mn>
<mo>&CenterDot;</mo>
<mi>["HCO3-+ NH4+"]</mi>
</mrow>
<mrow>
<mn>13</mn>
<mo>+</mo>
<mi>["HCO3-+ NH4+"]</mi>
</mrow>
</mfrac>
<msub><mi>V</mi><mi>mitochondria</mi></msub>
</mfrac>
    </mfenced>
   </mrow>
  </mtd>
 </mtr>
 <mtr>
  <mtd>
   <mfrac>
    <mrow>
     <mo>d</mo>
     <mfenced>
      <mrow>
       <mi>[CO2{mitochondria}]</mi>
       <mo>&CenterDot;</mo>
       <msub><mi>V</mi><mi>mitochondria</mi></msub>
      </mrow>
     </mfenced>
    </mrow>
    <mrow>
     <mo>d</mo><mi>t</mi>
    </mrow>
   </mfrac>
  </mtd>
  <mtd>
   <mo>=</mo>
  </mtd>
  <mtd columnalign='left'>
   <mrow>
    <mo>+</mo>
    <msub><mi>V</mi><mi>mitochondria</mi></msub>
    <mo>&CenterDot;</mo>
    <mfenced>
<mfrac>
<mfrac>
<mrow>
<mn>1</mn>
<mo>&CenterDot;</mo>
<mi>[Acetoacetate]</mi>
</mrow>
<mrow>
<mn>1.28</mn>
<mo>+</mo>
<mi>[Acetoacetate]</mi>
</mrow>
</mfrac>
<msub><mi>V</mi><mi>mitochondria</mi></msub>
</mfrac>
    </mfenced>
   </mrow>
  </mtd>
 </mtr>
 <mtr>
  <mtd>
  </mtd>
  <mtd>
  </mtd>
  <mtd columnalign='left'>
   <mrow>
    <mo>-</mo>
    <msub><mi>V</mi><mi>mitochondria</mi></msub>
    <mo>&CenterDot;</mo>
    <mfenced>
<mfrac>
<mfrac>
<mrow>
<mn>1</mn>
<mo>&CenterDot;</mo>
<mi>["A CoA"]</mi>
</mrow>
<mrow>
<mn>0.11</mn>
<mo>+</mo>
<mi>["A CoA"]</mi>
</mrow>
</mfrac>
<msub><mi>V</mi><mi>mitochondria</mi></msub>
</mfrac>
    </mfenced>
   </mrow>
  </mtd>
 </mtr>
 <mtr>
  <mtd>
  </mtd>
  <mtd>
  </mtd>
  <mtd columnalign='left'>
   <mrow>
    <mo>+</mo>
    <msub><mi>V</mi><mi>mitochondria</mi></msub>
    <mo>&CenterDot;</mo>
    <mfenced>
<mfrac>
<mfrac>
<mrow>
<mn>1</mn>
<mo>&CenterDot;</mo>
<mi>[Isocitrate]</mi>
</mrow>
<mrow>
<mn>73</mn>
<mo>+</mo>
<mi>[Isocitrate]</mi>
</mrow>
</mfrac>
<msub><mi>V</mi><mi>mitochondria</mi></msub>
</mfrac>
    </mfenced>
   </mrow>
  </mtd>
 </mtr>
 <mtr>
  <mtd>
  </mtd>
  <mtd>
  </mtd>
  <mtd columnalign='left'>
   <mrow>
    <mo>+</mo>
    <msub><mi>V</mi><mi>mitochondria</mi></msub>
    <mo>&CenterDot;</mo>
    <mfenced>
<mfrac>
<mfrac>
<mrow>
<mn>1</mn>
<mo>&CenterDot;</mo>
<mi>["Alpha-KG"]</mi>
</mrow>
<mrow>
<mn>490</mn>
<mo>+</mo>
<mi>["Alpha-KG"]</mi>
</mrow>
</mfrac>
<msub><mi>V</mi><mi>mitochondria</mi></msub>
</mfrac>
    </mfenced>
   </mrow>
  </mtd>
 </mtr>
 <mtr>
  <mtd>
   <mfrac>
    <mrow>
     <mo>d</mo>
     <mfenced>
      <mrow>
       <mi>["C8Acyl-CoA"]</mi>
       <mo>&CenterDot;</mo>
       <msub><mi>V</mi><mi>mitochondria</mi></msub>
      </mrow>
     </mfenced>
    </mrow>
    <mrow>
     <mo>d</mo><mi>t</mi>
    </mrow>
   </mfrac>
  </mtd>
  <mtd>
   <mo>=</mo>
  </mtd>
  <mtd columnalign='left'>
   <mrow>
    <mo>+</mo>
    <msub><mi>V</mi><mi>mitochondria</mi></msub>
    <mo>&CenterDot;</mo>
    <mfenced>
<mfrac>
<mfrac>
<mrow>
<mn>1</mn>
<mo>&CenterDot;</mo>
<mi>["C10 Ketoacyl-CoA"]</mi>
</mrow>
<mrow>
<mn>16</mn>
<mo>+</mo>
<mi>["C10 Ketoacyl-CoA"]</mi>
</mrow>
</mfrac>
<msub><mi>V</mi><mi>mitochondria</mi></msub>
</mfrac>
    </mfenced>
   </mrow>
  </mtd>
 </mtr>
 <mtr>
  <mtd>
  </mtd>
  <mtd>
  </mtd>
  <mtd columnalign='left'>
   <mrow>
    <mo>-</mo>
    <msub><mi>V</mi><mi>mitochondria</mi></msub>
    <mo>&CenterDot;</mo>
    <mfenced>
<mfrac>
<mfrac>
<mrow>
<mn>1</mn>
<mo>&CenterDot;</mo>
<mi>["C8Acyl-CoA"]</mi>
</mrow>
<mrow>
<mn>3</mn>
<mo>+</mo>
<mi>["C8Acyl-CoA"]</mi>
</mrow>
</mfrac>
<msub><mi>V</mi><mi>mitochondria</mi></msub>
</mfrac>
    </mfenced>
   </mrow>
  </mtd>
 </mtr>
 <mtr>
  <mtd>
   <mfrac>
    <mrow>
     <mo>d</mo>
     <mfenced>
      <mrow>
       <mi>["C8 L-3-hydroxyacyl-CoA"]</mi>
       <mo>&CenterDot;</mo>
       <msub><mi>V</mi><mi>mitochondria</mi></msub>
      </mrow>
     </mfenced>
    </mrow>
    <mrow>
     <mo>d</mo><mi>t</mi>
    </mrow>
   </mfrac>
  </mtd>
  <mtd>
   <mo>=</mo>
  </mtd>
  <mtd columnalign='left'>
   <mrow>
    <mo>+</mo>
    <msub><mi>V</mi><mi>mitochondria</mi></msub>
    <mo>&CenterDot;</mo>
    <mfenced>
<mfrac>
<mfrac>
<mrow>
<mn>1</mn>
<mo>&CenterDot;</mo>
<mi>["C8 2-trans-enoyl-CoA"]</mi>
</mrow>
<mrow>
<mn>100</mn>
<mo>+</mo>
<mi>["C8 2-trans-enoyl-CoA"]</mi>
</mrow>
</mfrac>
<msub><mi>V</mi><mi>mitochondria</mi></msub>
</mfrac>
    </mfenced>
   </mrow>
  </mtd>
 </mtr>
 <mtr>
  <mtd>
  </mtd>
  <mtd>
  </mtd>
  <mtd columnalign='left'>
   <mrow>
    <mo>-</mo>
    <msub><mi>V</mi><mi>mitochondria</mi></msub>
    <mo>&CenterDot;</mo>
    <mfenced>
<mfrac>
<mfrac>
<mrow>
<mn>1</mn>
<mo>&CenterDot;</mo>
<mi>["C8 L-3-hydroxyacyl-CoA"]</mi>
</mrow>
<mrow>
<mn>34.5</mn>
<mo>+</mo>
<mi>["C8 L-3-hydroxyacyl-CoA"]</mi>
</mrow>
</mfrac>
<msub><mi>V</mi><mi>mitochondria</mi></msub>
</mfrac>
    </mfenced>
   </mrow>
  </mtd>
 </mtr>
 <mtr>
  <mtd>
   <mfrac>
    <mrow>
     <mo>d</mo>
     <mfenced>
      <mrow>
       <mi>["C8 Ketoacyl-CoA"]</mi>
       <mo>&CenterDot;</mo>
       <msub><mi>V</mi><mi>mitochondria</mi></msub>
      </mrow>
     </mfenced>
    </mrow>
    <mrow>
     <mo>d</mo><mi>t</mi>
    </mrow>
   </mfrac>
  </mtd>
  <mtd>
   <mo>=</mo>
  </mtd>
  <mtd columnalign='left'>
   <mrow>
    <mo>-</mo>
    <msub><mi>V</mi><mi>mitochondria</mi></msub>
    <mo>&CenterDot;</mo>
    <mfenced>
<mfrac>
<mfrac>
<mrow>
<mn>1</mn>
<mo>&CenterDot;</mo>
<mi>["C8 Ketoacyl-CoA"]</mi>
</mrow>
<mrow>
<mn>16</mn>
<mo>+</mo>
<mi>["C8 Ketoacyl-CoA"]</mi>
</mrow>
</mfrac>
<msub><mi>V</mi><mi>mitochondria</mi></msub>
</mfrac>
    </mfenced>
   </mrow>
  </mtd>
 </mtr>
 <mtr>
  <mtd>
  </mtd>
  <mtd>
  </mtd>
  <mtd columnalign='left'>
   <mrow>
    <mo>+</mo>
    <msub><mi>V</mi><mi>mitochondria</mi></msub>
    <mo>&CenterDot;</mo>
    <mfenced>
<mfrac>
<mfrac>
<mrow>
<mn>1</mn>
<mo>&CenterDot;</mo>
<mi>["C8 L-3-hydroxyacyl-CoA"]</mi>
</mrow>
<mrow>
<mn>34.5</mn>
<mo>+</mo>
<mi>["C8 L-3-hydroxyacyl-CoA"]</mi>
</mrow>
</mfrac>
<msub><mi>V</mi><mi>mitochondria</mi></msub>
</mfrac>
    </mfenced>
   </mrow>
  </mtd>
 </mtr>
 <mtr>
  <mtd>
  </mtd>
  <mtd>
  </mtd>
  <mtd columnalign='left'>
   <mrow>
    <mo>-</mo>
    <msub><mi>V</mi><mi>mitochondria</mi></msub>
    <mo>&CenterDot;</mo>
    <mfenced>
<mfrac>
<mrow>
<mi>["C8 Ketoacyl-CoA"]</mi>
<mo>&CenterDot;</mo>
<mn>1</mn>
</mrow>
<msub><mi>V</mi><mi>mitochondria</mi></msub>
</mfrac>
    </mfenced>
   </mrow>
  </mtd>
 </mtr>
 <mtr>
  <mtd>
   <mfrac>
    <mrow>
     <mo>d</mo>
     <mfenced>
      <mrow>
       <mi>["C8 2-trans-enoyl-CoA"]</mi>
       <mo>&CenterDot;</mo>
       <msub><mi>V</mi><mi>mitochondria</mi></msub>
      </mrow>
     </mfenced>
    </mrow>
    <mrow>
     <mo>d</mo><mi>t</mi>
    </mrow>
   </mfrac>
  </mtd>
  <mtd>
   <mo>=</mo>
  </mtd>
  <mtd columnalign='left'>
   <mrow>
    <mo>+</mo>
    <msub><mi>V</mi><mi>mitochondria</mi></msub>
    <mo>&CenterDot;</mo>
    <mfenced>
<mfrac>
<mfrac>
<mrow>
<mn>1</mn>
<mo>&CenterDot;</mo>
<mi>["C8Acyl-CoA"]</mi>
</mrow>
<mrow>
<mn>3</mn>
<mo>+</mo>
<mi>["C8Acyl-CoA"]</mi>
</mrow>
</mfrac>
<msub><mi>V</mi><mi>mitochondria</mi></msub>
</mfrac>
    </mfenced>
   </mrow>
  </mtd>
 </mtr>
 <mtr>
  <mtd>
  </mtd>
  <mtd>
  </mtd>
  <mtd columnalign='left'>
   <mrow>
    <mo>-</mo>
    <msub><mi>V</mi><mi>mitochondria</mi></msub>
    <mo>&CenterDot;</mo>
    <mfenced>
<mfrac>
<mfrac>
<mrow>
<mn>1</mn>
<mo>&CenterDot;</mo>
<mi>["C8 2-trans-enoyl-CoA"]</mi>
</mrow>
<mrow>
<mn>100</mn>
<mo>+</mo>
<mi>["C8 2-trans-enoyl-CoA"]</mi>
</mrow>
</mfrac>
<msub><mi>V</mi><mi>mitochondria</mi></msub>
</mfrac>
    </mfenced>
   </mrow>
  </mtd>
 </mtr>
 <mtr>
  <mtd>
   <mfrac>
    <mrow>
     <mo>d</mo>
     <mfenced>
      <mrow>
       <mi>["C6Acyl-CoA"]</mi>
       <mo>&CenterDot;</mo>
       <msub><mi>V</mi><mi>mitochondria</mi></msub>
      </mrow>
     </mfenced>
    </mrow>
    <mrow>
     <mo>d</mo><mi>t</mi>
    </mrow>
   </mfrac>
  </mtd>
  <mtd>
   <mo>=</mo>
  </mtd>
  <mtd columnalign='left'>
   <mrow>
    <mo>+</mo>
    <msub><mi>V</mi><mi>mitochondria</mi></msub>
    <mo>&CenterDot;</mo>
    <mfenced>
<mfrac>
<mfrac>
<mrow>
<mn>1</mn>
<mo>&CenterDot;</mo>
<mi>["C8 Ketoacyl-CoA"]</mi>
</mrow>
<mrow>
<mn>16</mn>
<mo>+</mo>
<mi>["C8 Ketoacyl-CoA"]</mi>
</mrow>
</mfrac>
<msub><mi>V</mi><mi>mitochondria</mi></msub>
</mfrac>
    </mfenced>
   </mrow>
  </mtd>
 </mtr>
 <mtr>
  <mtd>
  </mtd>
  <mtd>
  </mtd>
  <mtd columnalign='left'>
   <mrow>
    <mo>-</mo>
    <msub><mi>V</mi><mi>mitochondria</mi></msub>
    <mo>&CenterDot;</mo>
    <mfenced>
<mfrac>
<mfrac>
<mrow>
<mn>1</mn>
<mo>&CenterDot;</mo>
<mi>["C6Acyl-CoA"]</mi>
</mrow>
<mrow>
<mn>3</mn>
<mo>+</mo>
<mi>["C6Acyl-CoA"]</mi>
</mrow>
</mfrac>
<msub><mi>V</mi><mi>mitochondria</mi></msub>
</mfrac>
    </mfenced>
   </mrow>
  </mtd>
 </mtr>
 <mtr>
  <mtd>
   <mfrac>
    <mrow>
     <mo>d</mo>
     <mfenced>
      <mrow>
       <mi>["C6 L-3-hydroxyacyl-CoA"]</mi>
       <mo>&CenterDot;</mo>
       <msub><mi>V</mi><mi>mitochondria</mi></msub>
      </mrow>
     </mfenced>
    </mrow>
    <mrow>
     <mo>d</mo><mi>t</mi>
    </mrow>
   </mfrac>
  </mtd>
  <mtd>
   <mo>=</mo>
  </mtd>
  <mtd columnalign='left'>
   <mrow>
    <mo>+</mo>
    <msub><mi>V</mi><mi>mitochondria</mi></msub>
    <mo>&CenterDot;</mo>
    <mfenced>
<mfrac>
<mfrac>
<mrow>
<mn>1</mn>
<mo>&CenterDot;</mo>
<mi>["C6 2-trans-enoyl-CoA"]</mi>
</mrow>
<mrow>
<mn>100</mn>
<mo>+</mo>
<mi>["C6 2-trans-enoyl-CoA"]</mi>
</mrow>
</mfrac>
<msub><mi>V</mi><mi>mitochondria</mi></msub>
</mfrac>
    </mfenced>
   </mrow>
  </mtd>
 </mtr>
 <mtr>
  <mtd>
  </mtd>
  <mtd>
  </mtd>
  <mtd columnalign='left'>
   <mrow>
    <mo>-</mo>
    <msub><mi>V</mi><mi>mitochondria</mi></msub>
    <mo>&CenterDot;</mo>
    <mfenced>
<mfrac>
<mfrac>
<mrow>
<mn>1</mn>
<mo>&CenterDot;</mo>
<mi>["C6 L-3-hydroxyacyl-CoA"]</mi>
</mrow>
<mrow>
<mn>34.5</mn>
<mo>+</mo>
<mi>["C6 L-3-hydroxyacyl-CoA"]</mi>
</mrow>
</mfrac>
<msub><mi>V</mi><mi>mitochondria</mi></msub>
</mfrac>
    </mfenced>
   </mrow>
  </mtd>
 </mtr>
 <mtr>
  <mtd>
   <mfrac>
    <mrow>
     <mo>d</mo>
     <mfenced>
      <mrow>
       <mi>["C6 Ketoacyl-CoA"]</mi>
       <mo>&CenterDot;</mo>
       <msub><mi>V</mi><mi>mitochondria</mi></msub>
      </mrow>
     </mfenced>
    </mrow>
    <mrow>
     <mo>d</mo><mi>t</mi>
    </mrow>
   </mfrac>
  </mtd>
  <mtd>
   <mo>=</mo>
  </mtd>
  <mtd columnalign='left'>
   <mrow>
    <mo>-</mo>
    <msub><mi>V</mi><mi>mitochondria</mi></msub>
    <mo>&CenterDot;</mo>
    <mfenced>
<mfrac>
<mfrac>
<mrow>
<mn>1</mn>
<mo>&CenterDot;</mo>
<mi>["C6 Ketoacyl-CoA"]</mi>
</mrow>
<mrow>
<mn>16</mn>
<mo>+</mo>
<mi>["C6 Ketoacyl-CoA"]</mi>
</mrow>
</mfrac>
<msub><mi>V</mi><mi>mitochondria</mi></msub>
</mfrac>
    </mfenced>
   </mrow>
  </mtd>
 </mtr>
 <mtr>
  <mtd>
  </mtd>
  <mtd>
  </mtd>
  <mtd columnalign='left'>
   <mrow>
    <mo>+</mo>
    <msub><mi>V</mi><mi>mitochondria</mi></msub>
    <mo>&CenterDot;</mo>
    <mfenced>
<mfrac>
<mfrac>
<mrow>
<mn>1</mn>
<mo>&CenterDot;</mo>
<mi>["C6 L-3-hydroxyacyl-CoA"]</mi>
</mrow>
<mrow>
<mn>34.5</mn>
<mo>+</mo>
<mi>["C6 L-3-hydroxyacyl-CoA"]</mi>
</mrow>
</mfrac>
<msub><mi>V</mi><mi>mitochondria</mi></msub>
</mfrac>
    </mfenced>
   </mrow>
  </mtd>
 </mtr>
 <mtr>
  <mtd>
  </mtd>
  <mtd>
  </mtd>
  <mtd columnalign='left'>
   <mrow>
    <mo>-</mo>
    <msub><mi>V</mi><mi>mitochondria</mi></msub>
    <mo>&CenterDot;</mo>
    <mfenced>
<mfrac>
<mrow>
<mi>["C6 Ketoacyl-CoA"]</mi>
<mo>&CenterDot;</mo>
<mn>1</mn>
</mrow>
<msub><mi>V</mi><mi>mitochondria</mi></msub>
</mfrac>
    </mfenced>
   </mrow>
  </mtd>
 </mtr>
 <mtr>
  <mtd>
   <mfrac>
    <mrow>
     <mo>d</mo>
     <mfenced>
      <mrow>
       <mi>["C6 2-trans-enoyl-CoA"]</mi>
       <mo>&CenterDot;</mo>
       <msub><mi>V</mi><mi>mitochondria</mi></msub>
      </mrow>
     </mfenced>
    </mrow>
    <mrow>
     <mo>d</mo><mi>t</mi>
    </mrow>
   </mfrac>
  </mtd>
  <mtd>
   <mo>=</mo>
  </mtd>
  <mtd columnalign='left'>
   <mrow>
    <mo>+</mo>
    <msub><mi>V</mi><mi>mitochondria</mi></msub>
    <mo>&CenterDot;</mo>
    <mfenced>
<mfrac>
<mfrac>
<mrow>
<mn>1</mn>
<mo>&CenterDot;</mo>
<mi>["C6Acyl-CoA"]</mi>
</mrow>
<mrow>
<mn>3</mn>
<mo>+</mo>
<mi>["C6Acyl-CoA"]</mi>
</mrow>
</mfrac>
<msub><mi>V</mi><mi>mitochondria</mi></msub>
</mfrac>
    </mfenced>
   </mrow>
  </mtd>
 </mtr>
 <mtr>
  <mtd>
  </mtd>
  <mtd>
  </mtd>
  <mtd columnalign='left'>
   <mrow>
    <mo>-</mo>
    <msub><mi>V</mi><mi>mitochondria</mi></msub>
    <mo>&CenterDot;</mo>
    <mfenced>
<mfrac>
<mfrac>
<mrow>
<mn>1</mn>
<mo>&CenterDot;</mo>
<mi>["C6 2-trans-enoyl-CoA"]</mi>
</mrow>
<mrow>
<mn>100</mn>
<mo>+</mo>
<mi>["C6 2-trans-enoyl-CoA"]</mi>
</mrow>
</mfrac>
<msub><mi>V</mi><mi>mitochondria</mi></msub>
</mfrac>
    </mfenced>
   </mrow>
  </mtd>
 </mtr>
 <mtr>
  <mtd>
   <mfrac>
    <mrow>
     <mo>d</mo>
     <mfenced>
      <mrow>
       <mi>["C4Acyl-CoA"]</mi>
       <mo>&CenterDot;</mo>
       <msub><mi>V</mi><mi>mitochondria</mi></msub>
      </mrow>
     </mfenced>
    </mrow>
    <mrow>
     <mo>d</mo><mi>t</mi>
    </mrow>
   </mfrac>
  </mtd>
  <mtd>
   <mo>=</mo>
  </mtd>
  <mtd columnalign='left'>
   <mrow>
    <mo>+</mo>
    <msub><mi>V</mi><mi>mitochondria</mi></msub>
    <mo>&CenterDot;</mo>
    <mfenced>
<mfrac>
<mfrac>
<mrow>
<mn>1</mn>
<mo>&CenterDot;</mo>
<mi>["C6 Ketoacyl-CoA"]</mi>
</mrow>
<mrow>
<mn>16</mn>
<mo>+</mo>
<mi>["C6 Ketoacyl-CoA"]</mi>
</mrow>
</mfrac>
<msub><mi>V</mi><mi>mitochondria</mi></msub>
</mfrac>
    </mfenced>
   </mrow>
  </mtd>
 </mtr>
 <mtr>
  <mtd>
  </mtd>
  <mtd>
  </mtd>
  <mtd columnalign='left'>
   <mrow>
    <mo>-</mo>
    <msub><mi>V</mi><mi>mitochondria</mi></msub>
    <mo>&CenterDot;</mo>
    <mfenced>
<mfrac>
<mfrac>
<mrow>
<mn>1</mn>
<mo>&CenterDot;</mo>
<mi>["C4Acyl-CoA"]</mi>
</mrow>
<mrow>
<mn>3</mn>
<mo>+</mo>
<mi>["C4Acyl-CoA"]</mi>
</mrow>
</mfrac>
<msub><mi>V</mi><mi>mitochondria</mi></msub>
</mfrac>
    </mfenced>
   </mrow>
  </mtd>
 </mtr>
 <mtr>
  <mtd>
   <mfrac>
    <mrow>
     <mo>d</mo>
     <mfenced>
      <mrow>
       <mi>["C4 L-3-hydroxyacyl-CoA"]</mi>
       <mo>&CenterDot;</mo>
       <msub><mi>V</mi><mi>mitochondria</mi></msub>
      </mrow>
     </mfenced>
    </mrow>
    <mrow>
     <mo>d</mo><mi>t</mi>
    </mrow>
   </mfrac>
  </mtd>
  <mtd>
   <mo>=</mo>
  </mtd>
  <mtd columnalign='left'>
   <mrow>
    <mo>+</mo>
    <msub><mi>V</mi><mi>mitochondria</mi></msub>
    <mo>&CenterDot;</mo>
    <mfenced>
<mfrac>
<mfrac>
<mrow>
<mn>1</mn>
<mo>&CenterDot;</mo>
<mi>["C4 2-trans-enoyl-CoA"]</mi>
</mrow>
<mrow>
<mn>100</mn>
<mo>+</mo>
<mi>["C4 2-trans-enoyl-CoA"]</mi>
</mrow>
</mfrac>
<msub><mi>V</mi><mi>mitochondria</mi></msub>
</mfrac>
    </mfenced>
   </mrow>
  </mtd>
 </mtr>
 <mtr>
  <mtd>
  </mtd>
  <mtd>
  </mtd>
  <mtd columnalign='left'>
   <mrow>
    <mo>-</mo>
    <msub><mi>V</mi><mi>mitochondria</mi></msub>
    <mo>&CenterDot;</mo>
    <mfenced>
<mfrac>
<mfrac>
<mrow>
<mn>1</mn>
<mo>&CenterDot;</mo>
<mi>["C4 L-3-hydroxyacyl-CoA"]</mi>
</mrow>
<mrow>
<mn>34.5</mn>
<mo>+</mo>
<mi>["C4 L-3-hydroxyacyl-CoA"]</mi>
</mrow>
</mfrac>
<msub><mi>V</mi><mi>mitochondria</mi></msub>
</mfrac>
    </mfenced>
   </mrow>
  </mtd>
 </mtr>
 <mtr>
  <mtd>
   <mfrac>
    <mrow>
     <mo>d</mo>
     <mfenced>
      <mrow>
       <mi>["C4 Ketoacyl-CoA"]</mi>
       <mo>&CenterDot;</mo>
       <msub><mi>V</mi><mi>mitochondria</mi></msub>
      </mrow>
     </mfenced>
    </mrow>
    <mrow>
     <mo>d</mo><mi>t</mi>
    </mrow>
   </mfrac>
  </mtd>
  <mtd>
   <mo>=</mo>
  </mtd>
  <mtd columnalign='left'>
   <mrow>
    <mo>-</mo>
    <msub><mi>V</mi><mi>mitochondria</mi></msub>
    <mo>&CenterDot;</mo>
    <mfenced>
<mfrac>
<mfrac>
<mrow>
<mn>1</mn>
<mo>&CenterDot;</mo>
<mi>["C4 Ketoacyl-CoA"]</mi>
</mrow>
<mrow>
<mn>16</mn>
<mo>+</mo>
<mi>["C4 Ketoacyl-CoA"]</mi>
</mrow>
</mfrac>
<msub><mi>V</mi><mi>mitochondria</mi></msub>
</mfrac>
    </mfenced>
   </mrow>
  </mtd>
 </mtr>
 <mtr>
  <mtd>
  </mtd>
  <mtd>
  </mtd>
  <mtd columnalign='left'>
   <mrow>
    <mo>+</mo>
    <msub><mi>V</mi><mi>mitochondria</mi></msub>
    <mo>&CenterDot;</mo>
    <mfenced>
<mfrac>
<mfrac>
<mrow>
<mn>1</mn>
<mo>&CenterDot;</mo>
<mi>["C4 L-3-hydroxyacyl-CoA"]</mi>
</mrow>
<mrow>
<mn>34.5</mn>
<mo>+</mo>
<mi>["C4 L-3-hydroxyacyl-CoA"]</mi>
</mrow>
</mfrac>
<msub><mi>V</mi><mi>mitochondria</mi></msub>
</mfrac>
    </mfenced>
   </mrow>
  </mtd>
 </mtr>
 <mtr>
  <mtd>
   <mfrac>
    <mrow>
     <mo>d</mo>
     <mfenced>
      <mrow>
       <mi>["C4 2-trans-enoyl-CoA"]</mi>
       <mo>&CenterDot;</mo>
       <msub><mi>V</mi><mi>mitochondria</mi></msub>
      </mrow>
     </mfenced>
    </mrow>
    <mrow>
     <mo>d</mo><mi>t</mi>
    </mrow>
   </mfrac>
  </mtd>
  <mtd>
   <mo>=</mo>
  </mtd>
  <mtd columnalign='left'>
   <mrow>
    <mo>+</mo>
    <msub><mi>V</mi><mi>mitochondria</mi></msub>
    <mo>&CenterDot;</mo>
    <mfenced>
<mfrac>
<mfrac>
<mrow>
<mn>1</mn>
<mo>&CenterDot;</mo>
<mi>["C4Acyl-CoA"]</mi>
</mrow>
<mrow>
<mn>3</mn>
<mo>+</mo>
<mi>["C4Acyl-CoA"]</mi>
</mrow>
</mfrac>
<msub><mi>V</mi><mi>mitochondria</mi></msub>
</mfrac>
    </mfenced>
   </mrow>
  </mtd>
 </mtr>
 <mtr>
  <mtd>
  </mtd>
  <mtd>
  </mtd>
  <mtd columnalign='left'>
   <mrow>
    <mo>-</mo>
    <msub><mi>V</mi><mi>mitochondria</mi></msub>
    <mo>&CenterDot;</mo>
    <mfenced>
<mfrac>
<mfrac>
<mrow>
<mn>1</mn>
<mo>&CenterDot;</mo>
<mi>["C4 2-trans-enoyl-CoA"]</mi>
</mrow>
<mrow>
<mn>100</mn>
<mo>+</mo>
<mi>["C4 2-trans-enoyl-CoA"]</mi>
</mrow>
</mfrac>
<msub><mi>V</mi><mi>mitochondria</mi></msub>
</mfrac>
    </mfenced>
   </mrow>
  </mtd>
 </mtr>
 <mtr>
  <mtd>
   <mfrac>
    <mrow>
     <mo>d</mo>
     <mfenced>
      <mrow>
       <mi>[C22car_ims{mitochondria}]</mi>
       <mo>&CenterDot;</mo>
       <msub><mi>V</mi><mi>mitochondria</mi></msub>
      </mrow>
     </mfenced>
    </mrow>
    <mrow>
     <mo>d</mo><mi>t</mi>
    </mrow>
   </mfrac>
  </mtd>
  <mtd>
   <mo>=</mo>
  </mtd>
  <mtd columnalign='left'>
   <mrow>
    <mo>+</mo>
    <mfenced>
<mrow>
<mn>1</mn>
<mo>&CenterDot;</mo>
<mi>[C22car_ims{IMS}]</mi>
</mrow>
    </mfenced>
   </mrow>
  </mtd>
 </mtr>
 <mtr>
  <mtd>
  </mtd>
  <mtd>
  </mtd>
  <mtd columnalign='left'>
   <mrow>
    <mo>-</mo>
    <msub><mi>V</mi><mi>mitochondria</mi></msub>
    <mo>&CenterDot;</mo>
    <mfenced>
<mfrac>
<mrow>
<mi>[C22car_ims{mitochondria}]</mi>
<mo>&CenterDot;</mo>
<mn>1</mn>
</mrow>
<msub><mi>V</mi><mi>mitochondria</mi></msub>
</mfrac>
    </mfenced>
   </mrow>
  </mtd>
 </mtr>
 <mtr>
  <mtd>
   <mfrac>
    <mrow>
     <mo>d</mo>
     <mfenced>
      <mrow>
       <mi>["C22Acyl-CoA"]</mi>
       <mo>&CenterDot;</mo>
       <msub><mi>V</mi><mi>mitochondria</mi></msub>
      </mrow>
     </mfenced>
    </mrow>
    <mrow>
     <mo>d</mo><mi>t</mi>
    </mrow>
   </mfrac>
  </mtd>
  <mtd>
   <mo>=</mo>
  </mtd>
  <mtd columnalign='left'>
   <mrow>
    <mo>-</mo>
    <msub><mi>V</mi><mi>mitochondria</mi></msub>
    <mo>&CenterDot;</mo>
    <mfenced>
<mfrac>
<mfrac>
<mrow>
<mn>1</mn>
<mo>&CenterDot;</mo>
<mi>["C22Acyl-CoA"]</mi>
</mrow>
<mrow>
<mn>3</mn>
<mo>+</mo>
<mi>["C22Acyl-CoA"]</mi>
</mrow>
</mfrac>
<msub><mi>V</mi><mi>mitochondria</mi></msub>
</mfrac>
    </mfenced>
   </mrow>
  </mtd>
 </mtr>
 <mtr>
  <mtd>
  </mtd>
  <mtd>
  </mtd>
  <mtd columnalign='left'>
   <mrow>
    <mo>+</mo>
    <msub><mi>V</mi><mi>mitochondria</mi></msub>
    <mo>&CenterDot;</mo>
    <mfenced>
<mfrac>
<mrow>
<mi>[C22car_ims{mitochondria}]</mi>
<mo>&CenterDot;</mo>
<mn>1</mn>
</mrow>
<msub><mi>V</mi><mi>mitochondria</mi></msub>
</mfrac>
    </mfenced>
   </mrow>
  </mtd>
 </mtr>
 <mtr>
  <mtd>
   <mfrac>
    <mrow>
     <mo>d</mo>
     <mfenced>
      <mrow>
       <mi>["C22 L-3-hydroxyacyl-CoA"]</mi>
       <mo>&CenterDot;</mo>
       <msub><mi>V</mi><mi>mitochondria</mi></msub>
      </mrow>
     </mfenced>
    </mrow>
    <mrow>
     <mo>d</mo><mi>t</mi>
    </mrow>
   </mfrac>
  </mtd>
  <mtd>
   <mo>=</mo>
  </mtd>
  <mtd columnalign='left'>
   <mrow>
    <mo>+</mo>
    <msub><mi>V</mi><mi>mitochondria</mi></msub>
    <mo>&CenterDot;</mo>
    <mfenced>
<mfrac>
<mfrac>
<mrow>
<mn>1</mn>
<mo>&CenterDot;</mo>
<mi>["C22 2-trans-enoyl-CoA"]</mi>
</mrow>
<mrow>
<mn>100</mn>
<mo>+</mo>
<mi>["C22 2-trans-enoyl-CoA"]</mi>
</mrow>
</mfrac>
<msub><mi>V</mi><mi>mitochondria</mi></msub>
</mfrac>
    </mfenced>
   </mrow>
  </mtd>
 </mtr>
 <mtr>
  <mtd>
  </mtd>
  <mtd>
  </mtd>
  <mtd columnalign='left'>
   <mrow>
    <mo>-</mo>
    <msub><mi>V</mi><mi>mitochondria</mi></msub>
    <mo>&CenterDot;</mo>
    <mfenced>
<mfrac>
<mfrac>
<mrow>
<mn>1</mn>
<mo>&CenterDot;</mo>
<mi>["C22 L-3-hydroxyacyl-CoA"]</mi>
</mrow>
<mrow>
<mn>34.5</mn>
<mo>+</mo>
<mi>["C22 L-3-hydroxyacyl-CoA"]</mi>
</mrow>
</mfrac>
<msub><mi>V</mi><mi>mitochondria</mi></msub>
</mfrac>
    </mfenced>
   </mrow>
  </mtd>
 </mtr>
 <mtr>
  <mtd>
   <mfrac>
    <mrow>
     <mo>d</mo>
     <mfenced>
      <mrow>
       <mi>["C22 Ketoacyl-CoA"]</mi>
       <mo>&CenterDot;</mo>
       <msub><mi>V</mi><mi>mitochondria</mi></msub>
      </mrow>
     </mfenced>
    </mrow>
    <mrow>
     <mo>d</mo><mi>t</mi>
    </mrow>
   </mfrac>
  </mtd>
  <mtd>
   <mo>=</mo>
  </mtd>
  <mtd columnalign='left'>
   <mrow>
    <mo>-</mo>
    <msub><mi>V</mi><mi>mitochondria</mi></msub>
    <mo>&CenterDot;</mo>
    <mfenced>
<mfrac>
<mfrac>
<mrow>
<mn>1</mn>
<mo>&CenterDot;</mo>
<mi>["C22 Ketoacyl-CoA"]</mi>
</mrow>
<mrow>
<mn>16</mn>
<mo>+</mo>
<mi>["C22 Ketoacyl-CoA"]</mi>
</mrow>
</mfrac>
<msub><mi>V</mi><mi>mitochondria</mi></msub>
</mfrac>
    </mfenced>
   </mrow>
  </mtd>
 </mtr>
 <mtr>
  <mtd>
  </mtd>
  <mtd>
  </mtd>
  <mtd columnalign='left'>
   <mrow>
    <mo>+</mo>
    <msub><mi>V</mi><mi>mitochondria</mi></msub>
    <mo>&CenterDot;</mo>
    <mfenced>
<mfrac>
<mfrac>
<mrow>
<mn>1</mn>
<mo>&CenterDot;</mo>
<mi>["C22 L-3-hydroxyacyl-CoA"]</mi>
</mrow>
<mrow>
<mn>34.5</mn>
<mo>+</mo>
<mi>["C22 L-3-hydroxyacyl-CoA"]</mi>
</mrow>
</mfrac>
<msub><mi>V</mi><mi>mitochondria</mi></msub>
</mfrac>
    </mfenced>
   </mrow>
  </mtd>
 </mtr>
 <mtr>
  <mtd>
  </mtd>
  <mtd>
  </mtd>
  <mtd columnalign='left'>
   <mrow>
    <mo>-</mo>
    <msub><mi>V</mi><mi>mitochondria</mi></msub>
    <mo>&CenterDot;</mo>
    <mfenced>
<mfrac>
<mrow>
<mi>["C22 Ketoacyl-CoA"]</mi>
<mo>&CenterDot;</mo>
<mn>1</mn>
</mrow>
<msub><mi>V</mi><mi>mitochondria</mi></msub>
</mfrac>
    </mfenced>
   </mrow>
  </mtd>
 </mtr>
 <mtr>
  <mtd>
   <mfrac>
    <mrow>
     <mo>d</mo>
     <mfenced>
      <mrow>
       <mi>["C22 2-trans-enoyl-CoA"]</mi>
       <mo>&CenterDot;</mo>
       <msub><mi>V</mi><mi>mitochondria</mi></msub>
      </mrow>
     </mfenced>
    </mrow>
    <mrow>
     <mo>d</mo><mi>t</mi>
    </mrow>
   </mfrac>
  </mtd>
  <mtd>
   <mo>=</mo>
  </mtd>
  <mtd columnalign='left'>
   <mrow>
    <mo>+</mo>
    <msub><mi>V</mi><mi>mitochondria</mi></msub>
    <mo>&CenterDot;</mo>
    <mfenced>
<mfrac>
<mfrac>
<mrow>
<mn>1</mn>
<mo>&CenterDot;</mo>
<mi>["C22Acyl-CoA"]</mi>
</mrow>
<mrow>
<mn>3</mn>
<mo>+</mo>
<mi>["C22Acyl-CoA"]</mi>
</mrow>
</mfrac>
<msub><mi>V</mi><mi>mitochondria</mi></msub>
</mfrac>
    </mfenced>
   </mrow>
  </mtd>
 </mtr>
 <mtr>
  <mtd>
  </mtd>
  <mtd>
  </mtd>
  <mtd columnalign='left'>
   <mrow>
    <mo>-</mo>
    <msub><mi>V</mi><mi>mitochondria</mi></msub>
    <mo>&CenterDot;</mo>
    <mfenced>
<mfrac>
<mfrac>
<mrow>
<mn>1</mn>
<mo>&CenterDot;</mo>
<mi>["C22 2-trans-enoyl-CoA"]</mi>
</mrow>
<mrow>
<mn>100</mn>
<mo>+</mo>
<mi>["C22 2-trans-enoyl-CoA"]</mi>
</mrow>
</mfrac>
<msub><mi>V</mi><mi>mitochondria</mi></msub>
</mfrac>
    </mfenced>
   </mrow>
  </mtd>
 </mtr>
 <mtr>
  <mtd>
   <mfrac>
    <mrow>
     <mo>d</mo>
     <mfenced>
      <mrow>
       <mi>[C20car_ims{mitochondria}]</mi>
       <mo>&CenterDot;</mo>
       <msub><mi>V</mi><mi>mitochondria</mi></msub>
      </mrow>
     </mfenced>
    </mrow>
    <mrow>
     <mo>d</mo><mi>t</mi>
    </mrow>
   </mfrac>
  </mtd>
  <mtd>
   <mo>=</mo>
  </mtd>
  <mtd columnalign='left'>
   <mrow>
    <mo>-</mo>
    <msub><mi>V</mi><mi>mitochondria</mi></msub>
    <mo>&CenterDot;</mo>
    <mfenced>
<mfrac>
<mrow>
<mi>[C20car_ims{mitochondria}]</mi>
<mo>&CenterDot;</mo>
<mn>1</mn>
</mrow>
<msub><mi>V</mi><mi>mitochondria</mi></msub>
</mfrac>
    </mfenced>
   </mrow>
  </mtd>
 </mtr>
 <mtr>
  <mtd>
  </mtd>
  <mtd>
  </mtd>
  <mtd columnalign='left'>
   <mrow>
    <mo>+</mo>
    <mfenced>
<mrow>
<mn>1</mn>
<mo>&CenterDot;</mo>
<mi>[C20car_ims{IMS}]</mi>
</mrow>
    </mfenced>
   </mrow>
  </mtd>
 </mtr>
 <mtr>
  <mtd>
   <mfrac>
    <mrow>
     <mo>d</mo>
     <mfenced>
      <mrow>
       <mi>["C20Acyl-CoA"]</mi>
       <mo>&CenterDot;</mo>
       <msub><mi>V</mi><mi>mitochondria</mi></msub>
      </mrow>
     </mfenced>
    </mrow>
    <mrow>
     <mo>d</mo><mi>t</mi>
    </mrow>
   </mfrac>
  </mtd>
  <mtd>
   <mo>=</mo>
  </mtd>
  <mtd columnalign='left'>
   <mrow>
    <mo>+</mo>
    <msub><mi>V</mi><mi>mitochondria</mi></msub>
    <mo>&CenterDot;</mo>
    <mfenced>
<mfrac>
<mrow>
<mi>[C20car_ims{mitochondria}]</mi>
<mo>&CenterDot;</mo>
<mn>1</mn>
</mrow>
<msub><mi>V</mi><mi>mitochondria</mi></msub>
</mfrac>
    </mfenced>
   </mrow>
  </mtd>
 </mtr>
 <mtr>
  <mtd>
  </mtd>
  <mtd>
  </mtd>
  <mtd columnalign='left'>
   <mrow>
    <mo>+</mo>
    <msub><mi>V</mi><mi>mitochondria</mi></msub>
    <mo>&CenterDot;</mo>
    <mfenced>
<mfrac>
<mfrac>
<mrow>
<mn>1</mn>
<mo>&CenterDot;</mo>
<mi>["C22 Ketoacyl-CoA"]</mi>
</mrow>
<mrow>
<mn>16</mn>
<mo>+</mo>
<mi>["C22 Ketoacyl-CoA"]</mi>
</mrow>
</mfrac>
<msub><mi>V</mi><mi>mitochondria</mi></msub>
</mfrac>
    </mfenced>
   </mrow>
  </mtd>
 </mtr>
 <mtr>
  <mtd>
  </mtd>
  <mtd>
  </mtd>
  <mtd columnalign='left'>
   <mrow>
    <mo>-</mo>
    <msub><mi>V</mi><mi>mitochondria</mi></msub>
    <mo>&CenterDot;</mo>
    <mfenced>
<mfrac>
<mfrac>
<mrow>
<mn>1</mn>
<mo>&CenterDot;</mo>
<mi>["C20Acyl-CoA"]</mi>
</mrow>
<mrow>
<mn>3</mn>
<mo>+</mo>
<mi>["C20Acyl-CoA"]</mi>
</mrow>
</mfrac>
<msub><mi>V</mi><mi>mitochondria</mi></msub>
</mfrac>
    </mfenced>
   </mrow>
  </mtd>
 </mtr>
 <mtr>
  <mtd>
   <mfrac>
    <mrow>
     <mo>d</mo>
     <mfenced>
      <mrow>
       <mi>["C20 L-3-hydroxyacyl-CoA"]</mi>
       <mo>&CenterDot;</mo>
       <msub><mi>V</mi><mi>mitochondria</mi></msub>
      </mrow>
     </mfenced>
    </mrow>
    <mrow>
     <mo>d</mo><mi>t</mi>
    </mrow>
   </mfrac>
  </mtd>
  <mtd>
   <mo>=</mo>
  </mtd>
  <mtd columnalign='left'>
   <mrow>
    <mo>+</mo>
    <msub><mi>V</mi><mi>mitochondria</mi></msub>
    <mo>&CenterDot;</mo>
    <mfenced>
<mfrac>
<mfrac>
<mrow>
<mn>1</mn>
<mo>&CenterDot;</mo>
<mi>["C20 2-trans-enoyl-CoA"]</mi>
</mrow>
<mrow>
<mn>100</mn>
<mo>+</mo>
<mi>["C20 2-trans-enoyl-CoA"]</mi>
</mrow>
</mfrac>
<msub><mi>V</mi><mi>mitochondria</mi></msub>
</mfrac>
    </mfenced>
   </mrow>
  </mtd>
 </mtr>
 <mtr>
  <mtd>
  </mtd>
  <mtd>
  </mtd>
  <mtd columnalign='left'>
   <mrow>
    <mo>-</mo>
    <msub><mi>V</mi><mi>mitochondria</mi></msub>
    <mo>&CenterDot;</mo>
    <mfenced>
<mfrac>
<mfrac>
<mrow>
<mn>1</mn>
<mo>&CenterDot;</mo>
<mi>["C20 L-3-hydroxyacyl-CoA"]</mi>
</mrow>
<mrow>
<mn>34.5</mn>
<mo>+</mo>
<mi>["C20 L-3-hydroxyacyl-CoA"]</mi>
</mrow>
</mfrac>
<msub><mi>V</mi><mi>mitochondria</mi></msub>
</mfrac>
    </mfenced>
   </mrow>
  </mtd>
 </mtr>
 <mtr>
  <mtd>
   <mfrac>
    <mrow>
     <mo>d</mo>
     <mfenced>
      <mrow>
       <mi>["C20 Ketoacyl-CoA"]</mi>
       <mo>&CenterDot;</mo>
       <msub><mi>V</mi><mi>mitochondria</mi></msub>
      </mrow>
     </mfenced>
    </mrow>
    <mrow>
     <mo>d</mo><mi>t</mi>
    </mrow>
   </mfrac>
  </mtd>
  <mtd>
   <mo>=</mo>
  </mtd>
  <mtd columnalign='left'>
   <mrow>
    <mo>-</mo>
    <msub><mi>V</mi><mi>mitochondria</mi></msub>
    <mo>&CenterDot;</mo>
    <mfenced>
<mfrac>
<mfrac>
<mrow>
<mn>1</mn>
<mo>&CenterDot;</mo>
<mi>["C20 Ketoacyl-CoA"]</mi>
</mrow>
<mrow>
<mn>16</mn>
<mo>+</mo>
<mi>["C20 Ketoacyl-CoA"]</mi>
</mrow>
</mfrac>
<msub><mi>V</mi><mi>mitochondria</mi></msub>
</mfrac>
    </mfenced>
   </mrow>
  </mtd>
 </mtr>
 <mtr>
  <mtd>
  </mtd>
  <mtd>
  </mtd>
  <mtd columnalign='left'>
   <mrow>
    <mo>+</mo>
    <msub><mi>V</mi><mi>mitochondria</mi></msub>
    <mo>&CenterDot;</mo>
    <mfenced>
<mfrac>
<mfrac>
<mrow>
<mn>1</mn>
<mo>&CenterDot;</mo>
<mi>["C20 L-3-hydroxyacyl-CoA"]</mi>
</mrow>
<mrow>
<mn>34.5</mn>
<mo>+</mo>
<mi>["C20 L-3-hydroxyacyl-CoA"]</mi>
</mrow>
</mfrac>
<msub><mi>V</mi><mi>mitochondria</mi></msub>
</mfrac>
    </mfenced>
   </mrow>
  </mtd>
 </mtr>
 <mtr>
  <mtd>
  </mtd>
  <mtd>
  </mtd>
  <mtd columnalign='left'>
   <mrow>
    <mo>-</mo>
    <msub><mi>V</mi><mi>mitochondria</mi></msub>
    <mo>&CenterDot;</mo>
    <mfenced>
<mfrac>
<mrow>
<mi>["C20 Ketoacyl-CoA"]</mi>
<mo>&CenterDot;</mo>
<mn>1</mn>
</mrow>
<msub><mi>V</mi><mi>mitochondria</mi></msub>
</mfrac>
    </mfenced>
   </mrow>
  </mtd>
 </mtr>
 <mtr>
  <mtd>
   <mfrac>
    <mrow>
     <mo>d</mo>
     <mfenced>
      <mrow>
       <mi>["C20 2-trans-enoyl-CoA"]</mi>
       <mo>&CenterDot;</mo>
       <msub><mi>V</mi><mi>mitochondria</mi></msub>
      </mrow>
     </mfenced>
    </mrow>
    <mrow>
     <mo>d</mo><mi>t</mi>
    </mrow>
   </mfrac>
  </mtd>
  <mtd>
   <mo>=</mo>
  </mtd>
  <mtd columnalign='left'>
   <mrow>
    <mo>+</mo>
    <msub><mi>V</mi><mi>mitochondria</mi></msub>
    <mo>&CenterDot;</mo>
    <mfenced>
<mfrac>
<mfrac>
<mrow>
<mn>1</mn>
<mo>&CenterDot;</mo>
<mi>["C20Acyl-CoA"]</mi>
</mrow>
<mrow>
<mn>3</mn>
<mo>+</mo>
<mi>["C20Acyl-CoA"]</mi>
</mrow>
</mfrac>
<msub><mi>V</mi><mi>mitochondria</mi></msub>
</mfrac>
    </mfenced>
   </mrow>
  </mtd>
 </mtr>
 <mtr>
  <mtd>
  </mtd>
  <mtd>
  </mtd>
  <mtd columnalign='left'>
   <mrow>
    <mo>-</mo>
    <msub><mi>V</mi><mi>mitochondria</mi></msub>
    <mo>&CenterDot;</mo>
    <mfenced>
<mfrac>
<mfrac>
<mrow>
<mn>1</mn>
<mo>&CenterDot;</mo>
<mi>["C20 2-trans-enoyl-CoA"]</mi>
</mrow>
<mrow>
<mn>100</mn>
<mo>+</mo>
<mi>["C20 2-trans-enoyl-CoA"]</mi>
</mrow>
</mfrac>
<msub><mi>V</mi><mi>mitochondria</mi></msub>
</mfrac>
    </mfenced>
   </mrow>
  </mtd>
 </mtr>
 <mtr>
  <mtd>
   <mfrac>
    <mrow>
     <mo>d</mo>
     <mfenced>
      <mrow>
       <mi>[C18car_ims{mitochondria}]</mi>
       <mo>&CenterDot;</mo>
       <msub><mi>V</mi><mi>mitochondria</mi></msub>
      </mrow>
     </mfenced>
    </mrow>
    <mrow>
     <mo>d</mo><mi>t</mi>
    </mrow>
   </mfrac>
  </mtd>
  <mtd>
   <mo>=</mo>
  </mtd>
  <mtd columnalign='left'>
   <mrow>
    <mo>-</mo>
    <msub><mi>V</mi><mi>mitochondria</mi></msub>
    <mo>&CenterDot;</mo>
    <mfenced>
<mfrac>
<mrow>
<mi>[C18car_ims{mitochondria}]</mi>
<mo>&CenterDot;</mo>
<mn>1</mn>
</mrow>
<msub><mi>V</mi><mi>mitochondria</mi></msub>
</mfrac>
    </mfenced>
   </mrow>
  </mtd>
 </mtr>
 <mtr>
  <mtd>
  </mtd>
  <mtd>
  </mtd>
  <mtd columnalign='left'>
   <mrow>
    <mo>+</mo>
    <mfenced>
<mrow>
<mn>1</mn>
<mo>&CenterDot;</mo>
<mi>[C18car_ims{IMS}]</mi>
</mrow>
    </mfenced>
   </mrow>
  </mtd>
 </mtr>
 <mtr>
  <mtd>
   <mfrac>
    <mrow>
     <mo>d</mo>
     <mfenced>
      <mrow>
       <mi>["C18Acyl-CoA"]</mi>
       <mo>&CenterDot;</mo>
       <msub><mi>V</mi><mi>mitochondria</mi></msub>
      </mrow>
     </mfenced>
    </mrow>
    <mrow>
     <mo>d</mo><mi>t</mi>
    </mrow>
   </mfrac>
  </mtd>
  <mtd>
   <mo>=</mo>
  </mtd>
  <mtd columnalign='left'>
   <mrow>
    <mo>+</mo>
    <msub><mi>V</mi><mi>mitochondria</mi></msub>
    <mo>&CenterDot;</mo>
    <mfenced>
<mfrac>
<mrow>
<mi>[C18car_ims{mitochondria}]</mi>
<mo>&CenterDot;</mo>
<mn>1</mn>
</mrow>
<msub><mi>V</mi><mi>mitochondria</mi></msub>
</mfrac>
    </mfenced>
   </mrow>
  </mtd>
 </mtr>
 <mtr>
  <mtd>
  </mtd>
  <mtd>
  </mtd>
  <mtd columnalign='left'>
   <mrow>
    <mo>+</mo>
    <msub><mi>V</mi><mi>mitochondria</mi></msub>
    <mo>&CenterDot;</mo>
    <mfenced>
<mfrac>
<mfrac>
<mrow>
<mn>1</mn>
<mo>&CenterDot;</mo>
<mi>["C20 Ketoacyl-CoA"]</mi>
</mrow>
<mrow>
<mn>16</mn>
<mo>+</mo>
<mi>["C20 Ketoacyl-CoA"]</mi>
</mrow>
</mfrac>
<msub><mi>V</mi><mi>mitochondria</mi></msub>
</mfrac>
    </mfenced>
   </mrow>
  </mtd>
 </mtr>
 <mtr>
  <mtd>
  </mtd>
  <mtd>
  </mtd>
  <mtd columnalign='left'>
   <mrow>
    <mo>-</mo>
    <msub><mi>V</mi><mi>mitochondria</mi></msub>
    <mo>&CenterDot;</mo>
    <mfenced>
<mfrac>
<mfrac>
<mrow>
<mn>1</mn>
<mo>&CenterDot;</mo>
<mi>["C18Acyl-CoA"]</mi>
</mrow>
<mrow>
<mn>3</mn>
<mo>+</mo>
<mi>["C18Acyl-CoA"]</mi>
</mrow>
</mfrac>
<msub><mi>V</mi><mi>mitochondria</mi></msub>
</mfrac>
    </mfenced>
   </mrow>
  </mtd>
 </mtr>
 <mtr>
  <mtd>
   <mfrac>
    <mrow>
     <mo>d</mo>
     <mfenced>
      <mrow>
       <mi>["C18 L-3-hydroxyacyl-CoA"]</mi>
       <mo>&CenterDot;</mo>
       <msub><mi>V</mi><mi>mitochondria</mi></msub>
      </mrow>
     </mfenced>
    </mrow>
    <mrow>
     <mo>d</mo><mi>t</mi>
    </mrow>
   </mfrac>
  </mtd>
  <mtd>
   <mo>=</mo>
  </mtd>
  <mtd columnalign='left'>
   <mrow>
    <mo>+</mo>
    <msub><mi>V</mi><mi>mitochondria</mi></msub>
    <mo>&CenterDot;</mo>
    <mfenced>
<mfrac>
<mfrac>
<mrow>
<mn>1</mn>
<mo>&CenterDot;</mo>
<mi>["C18 2-trans-enoyl-CoA"]</mi>
</mrow>
<mrow>
<mn>100</mn>
<mo>+</mo>
<mi>["C18 2-trans-enoyl-CoA"]</mi>
</mrow>
</mfrac>
<msub><mi>V</mi><mi>mitochondria</mi></msub>
</mfrac>
    </mfenced>
   </mrow>
  </mtd>
 </mtr>
 <mtr>
  <mtd>
  </mtd>
  <mtd>
  </mtd>
  <mtd columnalign='left'>
   <mrow>
    <mo>-</mo>
    <msub><mi>V</mi><mi>mitochondria</mi></msub>
    <mo>&CenterDot;</mo>
    <mfenced>
<mfrac>
<mfrac>
<mrow>
<mn>1</mn>
<mo>&CenterDot;</mo>
<mi>["C18 L-3-hydroxyacyl-CoA"]</mi>
</mrow>
<mrow>
<mn>34.5</mn>
<mo>+</mo>
<mi>["C18 L-3-hydroxyacyl-CoA"]</mi>
</mrow>
</mfrac>
<msub><mi>V</mi><mi>mitochondria</mi></msub>
</mfrac>
    </mfenced>
   </mrow>
  </mtd>
 </mtr>
 <mtr>
  <mtd>
   <mfrac>
    <mrow>
     <mo>d</mo>
     <mfenced>
      <mrow>
       <mi>["C18 Ketoacyl-CoA"]</mi>
       <mo>&CenterDot;</mo>
       <msub><mi>V</mi><mi>mitochondria</mi></msub>
      </mrow>
     </mfenced>
    </mrow>
    <mrow>
     <mo>d</mo><mi>t</mi>
    </mrow>
   </mfrac>
  </mtd>
  <mtd>
   <mo>=</mo>
  </mtd>
  <mtd columnalign='left'>
   <mrow>
    <mo>-</mo>
    <msub><mi>V</mi><mi>mitochondria</mi></msub>
    <mo>&CenterDot;</mo>
    <mfenced>
<mfrac>
<mfrac>
<mrow>
<mn>1</mn>
<mo>&CenterDot;</mo>
<mi>["C18 Ketoacyl-CoA"]</mi>
</mrow>
<mrow>
<mn>16</mn>
<mo>+</mo>
<mi>["C18 Ketoacyl-CoA"]</mi>
</mrow>
</mfrac>
<msub><mi>V</mi><mi>mitochondria</mi></msub>
</mfrac>
    </mfenced>
   </mrow>
  </mtd>
 </mtr>
 <mtr>
  <mtd>
  </mtd>
  <mtd>
  </mtd>
  <mtd columnalign='left'>
   <mrow>
    <mo>+</mo>
    <msub><mi>V</mi><mi>mitochondria</mi></msub>
    <mo>&CenterDot;</mo>
    <mfenced>
<mfrac>
<mfrac>
<mrow>
<mn>1</mn>
<mo>&CenterDot;</mo>
<mi>["C18 L-3-hydroxyacyl-CoA"]</mi>
</mrow>
<mrow>
<mn>34.5</mn>
<mo>+</mo>
<mi>["C18 L-3-hydroxyacyl-CoA"]</mi>
</mrow>
</mfrac>
<msub><mi>V</mi><mi>mitochondria</mi></msub>
</mfrac>
    </mfenced>
   </mrow>
  </mtd>
 </mtr>
 <mtr>
  <mtd>
  </mtd>
  <mtd>
  </mtd>
  <mtd columnalign='left'>
   <mrow>
    <mo>-</mo>
    <msub><mi>V</mi><mi>mitochondria</mi></msub>
    <mo>&CenterDot;</mo>
    <mfenced>
<mfrac>
<mrow>
<mi>["C18 Ketoacyl-CoA"]</mi>
<mo>&CenterDot;</mo>
<mn>1</mn>
</mrow>
<msub><mi>V</mi><mi>mitochondria</mi></msub>
</mfrac>
    </mfenced>
   </mrow>
  </mtd>
 </mtr>
 <mtr>
  <mtd>
   <mfrac>
    <mrow>
     <mo>d</mo>
     <mfenced>
      <mrow>
       <mi>["C18 2-trans-enoyl-CoA"]</mi>
       <mo>&CenterDot;</mo>
       <msub><mi>V</mi><mi>mitochondria</mi></msub>
      </mrow>
     </mfenced>
    </mrow>
    <mrow>
     <mo>d</mo><mi>t</mi>
    </mrow>
   </mfrac>
  </mtd>
  <mtd>
   <mo>=</mo>
  </mtd>
  <mtd columnalign='left'>
   <mrow>
    <mo>+</mo>
    <msub><mi>V</mi><mi>mitochondria</mi></msub>
    <mo>&CenterDot;</mo>
    <mfenced>
<mfrac>
<mfrac>
<mrow>
<mn>1</mn>
<mo>&CenterDot;</mo>
<mi>["C18Acyl-CoA"]</mi>
</mrow>
<mrow>
<mn>3</mn>
<mo>+</mo>
<mi>["C18Acyl-CoA"]</mi>
</mrow>
</mfrac>
<msub><mi>V</mi><mi>mitochondria</mi></msub>
</mfrac>
    </mfenced>
   </mrow>
  </mtd>
 </mtr>
 <mtr>
  <mtd>
  </mtd>
  <mtd>
  </mtd>
  <mtd columnalign='left'>
   <mrow>
    <mo>-</mo>
    <msub><mi>V</mi><mi>mitochondria</mi></msub>
    <mo>&CenterDot;</mo>
    <mfenced>
<mfrac>
<mfrac>
<mrow>
<mn>1</mn>
<mo>&CenterDot;</mo>
<mi>["C18 2-trans-enoyl-CoA"]</mi>
</mrow>
<mrow>
<mn>100</mn>
<mo>+</mo>
<mi>["C18 2-trans-enoyl-CoA"]</mi>
</mrow>
</mfrac>
<msub><mi>V</mi><mi>mitochondria</mi></msub>
</mfrac>
    </mfenced>
   </mrow>
  </mtd>
 </mtr>
 <mtr>
  <mtd>
   <mfrac>
    <mrow>
     <mo>d</mo>
     <mfenced>
      <mrow>
       <mi>[C16car_ims{mitochondria}]</mi>
       <mo>&CenterDot;</mo>
       <msub><mi>V</mi><mi>mitochondria</mi></msub>
      </mrow>
     </mfenced>
    </mrow>
    <mrow>
     <mo>d</mo><mi>t</mi>
    </mrow>
   </mfrac>
  </mtd>
  <mtd>
   <mo>=</mo>
  </mtd>
  <mtd columnalign='left'>
   <mrow>
    <mo>-</mo>
    <msub><mi>V</mi><mi>mitochondria</mi></msub>
    <mo>&CenterDot;</mo>
    <mfenced>
<mfrac>
<mrow>
<mi>[C16car_ims{mitochondria}]</mi>
<mo>&CenterDot;</mo>
<mn>1</mn>
</mrow>
<msub><mi>V</mi><mi>mitochondria</mi></msub>
</mfrac>
    </mfenced>
   </mrow>
  </mtd>
 </mtr>
 <mtr>
  <mtd>
  </mtd>
  <mtd>
  </mtd>
  <mtd columnalign='left'>
   <mrow>
    <mo>+</mo>
    <mfenced>
<mrow>
<mn>1</mn>
<mo>&CenterDot;</mo>
<mi>[C16car_ims{IMS}]</mi>
</mrow>
    </mfenced>
   </mrow>
  </mtd>
 </mtr>
 <mtr>
  <mtd>
   <mfrac>
    <mrow>
     <mo>d</mo>
     <mfenced>
      <mrow>
       <mi>["C16Acyl-CoA"]</mi>
       <mo>&CenterDot;</mo>
       <msub><mi>V</mi><mi>mitochondria</mi></msub>
      </mrow>
     </mfenced>
    </mrow>
    <mrow>
     <mo>d</mo><mi>t</mi>
    </mrow>
   </mfrac>
  </mtd>
  <mtd>
   <mo>=</mo>
  </mtd>
  <mtd columnalign='left'>
   <mrow>
    <mo>+</mo>
    <msub><mi>V</mi><mi>mitochondria</mi></msub>
    <mo>&CenterDot;</mo>
    <mfenced>
<mfrac>
<mrow>
<mi>[C16car_ims{mitochondria}]</mi>
<mo>&CenterDot;</mo>
<mn>1</mn>
</mrow>
<msub><mi>V</mi><mi>mitochondria</mi></msub>
</mfrac>
    </mfenced>
   </mrow>
  </mtd>
 </mtr>
 <mtr>
  <mtd>
  </mtd>
  <mtd>
  </mtd>
  <mtd columnalign='left'>
   <mrow>
    <mo>+</mo>
    <msub><mi>V</mi><mi>mitochondria</mi></msub>
    <mo>&CenterDot;</mo>
    <mfenced>
<mfrac>
<mfrac>
<mrow>
<mn>1</mn>
<mo>&CenterDot;</mo>
<mi>["C18 Ketoacyl-CoA"]</mi>
</mrow>
<mrow>
<mn>16</mn>
<mo>+</mo>
<mi>["C18 Ketoacyl-CoA"]</mi>
</mrow>
</mfrac>
<msub><mi>V</mi><mi>mitochondria</mi></msub>
</mfrac>
    </mfenced>
   </mrow>
  </mtd>
 </mtr>
 <mtr>
  <mtd>
  </mtd>
  <mtd>
  </mtd>
  <mtd columnalign='left'>
   <mrow>
    <mo>-</mo>
    <msub><mi>V</mi><mi>mitochondria</mi></msub>
    <mo>&CenterDot;</mo>
    <mfenced>
<mfrac>
<mfrac>
<mrow>
<mn>1</mn>
<mo>&CenterDot;</mo>
<mi>["C16Acyl-CoA"]</mi>
</mrow>
<mrow>
<mn>3</mn>
<mo>+</mo>
<mi>["C16Acyl-CoA"]</mi>
</mrow>
</mfrac>
<msub><mi>V</mi><mi>mitochondria</mi></msub>
</mfrac>
    </mfenced>
   </mrow>
  </mtd>
 </mtr>
 <mtr>
  <mtd>
   <mfrac>
    <mrow>
     <mo>d</mo>
     <mfenced>
      <mrow>
       <mi>["C16 L-3-hydroxyacyl-CoA"]</mi>
       <mo>&CenterDot;</mo>
       <msub><mi>V</mi><mi>mitochondria</mi></msub>
      </mrow>
     </mfenced>
    </mrow>
    <mrow>
     <mo>d</mo><mi>t</mi>
    </mrow>
   </mfrac>
  </mtd>
  <mtd>
   <mo>=</mo>
  </mtd>
  <mtd columnalign='left'>
   <mrow>
    <mo>+</mo>
    <msub><mi>V</mi><mi>mitochondria</mi></msub>
    <mo>&CenterDot;</mo>
    <mfenced>
<mfrac>
<mfrac>
<mrow>
<mn>1</mn>
<mo>&CenterDot;</mo>
<mi>["C16 2-trans-enoyl-CoA"]</mi>
</mrow>
<mrow>
<mn>100</mn>
<mo>+</mo>
<mi>["C16 2-trans-enoyl-CoA"]</mi>
</mrow>
</mfrac>
<msub><mi>V</mi><mi>mitochondria</mi></msub>
</mfrac>
    </mfenced>
   </mrow>
  </mtd>
 </mtr>
 <mtr>
  <mtd>
  </mtd>
  <mtd>
  </mtd>
  <mtd columnalign='left'>
   <mrow>
    <mo>-</mo>
    <msub><mi>V</mi><mi>mitochondria</mi></msub>
    <mo>&CenterDot;</mo>
    <mfenced>
<mfrac>
<mfrac>
<mrow>
<mn>1</mn>
<mo>&CenterDot;</mo>
<mi>["C16 L-3-hydroxyacyl-CoA"]</mi>
</mrow>
<mrow>
<mn>34.5</mn>
<mo>+</mo>
<mi>["C16 L-3-hydroxyacyl-CoA"]</mi>
</mrow>
</mfrac>
<msub><mi>V</mi><mi>mitochondria</mi></msub>
</mfrac>
    </mfenced>
   </mrow>
  </mtd>
 </mtr>
 <mtr>
  <mtd>
   <mfrac>
    <mrow>
     <mo>d</mo>
     <mfenced>
      <mrow>
       <mi>["C16 Ketoacyl-CoA"]</mi>
       <mo>&CenterDot;</mo>
       <msub><mi>V</mi><mi>mitochondria</mi></msub>
      </mrow>
     </mfenced>
    </mrow>
    <mrow>
     <mo>d</mo><mi>t</mi>
    </mrow>
   </mfrac>
  </mtd>
  <mtd>
   <mo>=</mo>
  </mtd>
  <mtd columnalign='left'>
   <mrow>
    <mo>-</mo>
    <msub><mi>V</mi><mi>mitochondria</mi></msub>
    <mo>&CenterDot;</mo>
    <mfenced>
<mfrac>
<mfrac>
<mrow>
<mn>1</mn>
<mo>&CenterDot;</mo>
<mi>["C16 Ketoacyl-CoA"]</mi>
</mrow>
<mrow>
<mn>16</mn>
<mo>+</mo>
<mi>["C16 Ketoacyl-CoA"]</mi>
</mrow>
</mfrac>
<msub><mi>V</mi><mi>mitochondria</mi></msub>
</mfrac>
    </mfenced>
   </mrow>
  </mtd>
 </mtr>
 <mtr>
  <mtd>
  </mtd>
  <mtd>
  </mtd>
  <mtd columnalign='left'>
   <mrow>
    <mo>+</mo>
    <msub><mi>V</mi><mi>mitochondria</mi></msub>
    <mo>&CenterDot;</mo>
    <mfenced>
<mfrac>
<mfrac>
<mrow>
<mn>1</mn>
<mo>&CenterDot;</mo>
<mi>["C16 L-3-hydroxyacyl-CoA"]</mi>
</mrow>
<mrow>
<mn>34.5</mn>
<mo>+</mo>
<mi>["C16 L-3-hydroxyacyl-CoA"]</mi>
</mrow>
</mfrac>
<msub><mi>V</mi><mi>mitochondria</mi></msub>
</mfrac>
    </mfenced>
   </mrow>
  </mtd>
 </mtr>
 <mtr>
  <mtd>
  </mtd>
  <mtd>
  </mtd>
  <mtd columnalign='left'>
   <mrow>
    <mo>-</mo>
    <msub><mi>V</mi><mi>mitochondria</mi></msub>
    <mo>&CenterDot;</mo>
    <mfenced>
<mfrac>
<mrow>
<mi>["C16 Ketoacyl-CoA"]</mi>
<mo>&CenterDot;</mo>
<mn>1</mn>
</mrow>
<msub><mi>V</mi><mi>mitochondria</mi></msub>
</mfrac>
    </mfenced>
   </mrow>
  </mtd>
 </mtr>
 <mtr>
  <mtd>
   <mfrac>
    <mrow>
     <mo>d</mo>
     <mfenced>
      <mrow>
       <mi>["C16 2-trans-enoyl-CoA"]</mi>
       <mo>&CenterDot;</mo>
       <msub><mi>V</mi><mi>mitochondria</mi></msub>
      </mrow>
     </mfenced>
    </mrow>
    <mrow>
     <mo>d</mo><mi>t</mi>
    </mrow>
   </mfrac>
  </mtd>
  <mtd>
   <mo>=</mo>
  </mtd>
  <mtd columnalign='left'>
   <mrow>
    <mo>+</mo>
    <msub><mi>V</mi><mi>mitochondria</mi></msub>
    <mo>&CenterDot;</mo>
    <mfenced>
<mfrac>
<mfrac>
<mrow>
<mn>1</mn>
<mo>&CenterDot;</mo>
<mi>["C16Acyl-CoA"]</mi>
</mrow>
<mrow>
<mn>3</mn>
<mo>+</mo>
<mi>["C16Acyl-CoA"]</mi>
</mrow>
</mfrac>
<msub><mi>V</mi><mi>mitochondria</mi></msub>
</mfrac>
    </mfenced>
   </mrow>
  </mtd>
 </mtr>
 <mtr>
  <mtd>
  </mtd>
  <mtd>
  </mtd>
  <mtd columnalign='left'>
   <mrow>
    <mo>-</mo>
    <msub><mi>V</mi><mi>mitochondria</mi></msub>
    <mo>&CenterDot;</mo>
    <mfenced>
<mfrac>
<mfrac>
<mrow>
<mn>1</mn>
<mo>&CenterDot;</mo>
<mi>["C16 2-trans-enoyl-CoA"]</mi>
</mrow>
<mrow>
<mn>100</mn>
<mo>+</mo>
<mi>["C16 2-trans-enoyl-CoA"]</mi>
</mrow>
</mfrac>
<msub><mi>V</mi><mi>mitochondria</mi></msub>
</mfrac>
    </mfenced>
   </mrow>
  </mtd>
 </mtr>
 <mtr>
  <mtd>
   <mfrac>
    <mrow>
     <mo>d</mo>
     <mfenced>
      <mrow>
       <mi>[C14car_ims{mitochondria}]</mi>
       <mo>&CenterDot;</mo>
       <msub><mi>V</mi><mi>mitochondria</mi></msub>
      </mrow>
     </mfenced>
    </mrow>
    <mrow>
     <mo>d</mo><mi>t</mi>
    </mrow>
   </mfrac>
  </mtd>
  <mtd>
   <mo>=</mo>
  </mtd>
  <mtd columnalign='left'>
   <mrow>
    <mo>-</mo>
    <msub><mi>V</mi><mi>mitochondria</mi></msub>
    <mo>&CenterDot;</mo>
    <mfenced>
<mfrac>
<mrow>
<mi>[C14car_ims{mitochondria}]</mi>
<mo>&CenterDot;</mo>
<mn>1</mn>
</mrow>
<msub><mi>V</mi><mi>mitochondria</mi></msub>
</mfrac>
    </mfenced>
   </mrow>
  </mtd>
 </mtr>
 <mtr>
  <mtd>
  </mtd>
  <mtd>
  </mtd>
  <mtd columnalign='left'>
   <mrow>
    <mo>+</mo>
    <mfenced>
<mrow>
<mn>1</mn>
<mo>&CenterDot;</mo>
<mi>[C14car_ims{IMS}]</mi>
</mrow>
    </mfenced>
   </mrow>
  </mtd>
 </mtr>
 <mtr>
  <mtd>
   <mfrac>
    <mrow>
     <mo>d</mo>
     <mfenced>
      <mrow>
       <mi>["C14Acyl-CoA"]</mi>
       <mo>&CenterDot;</mo>
       <msub><mi>V</mi><mi>mitochondria</mi></msub>
      </mrow>
     </mfenced>
    </mrow>
    <mrow>
     <mo>d</mo><mi>t</mi>
    </mrow>
   </mfrac>
  </mtd>
  <mtd>
   <mo>=</mo>
  </mtd>
  <mtd columnalign='left'>
   <mrow>
    <mo>+</mo>
    <msub><mi>V</mi><mi>mitochondria</mi></msub>
    <mo>&CenterDot;</mo>
    <mfenced>
<mfrac>
<mrow>
<mi>[C14car_ims{mitochondria}]</mi>
<mo>&CenterDot;</mo>
<mn>1</mn>
</mrow>
<msub><mi>V</mi><mi>mitochondria</mi></msub>
</mfrac>
    </mfenced>
   </mrow>
  </mtd>
 </mtr>
 <mtr>
  <mtd>
  </mtd>
  <mtd>
  </mtd>
  <mtd columnalign='left'>
   <mrow>
    <mo>+</mo>
    <msub><mi>V</mi><mi>mitochondria</mi></msub>
    <mo>&CenterDot;</mo>
    <mfenced>
<mfrac>
<mfrac>
<mrow>
<mn>1</mn>
<mo>&CenterDot;</mo>
<mi>["C16 Ketoacyl-CoA"]</mi>
</mrow>
<mrow>
<mn>16</mn>
<mo>+</mo>
<mi>["C16 Ketoacyl-CoA"]</mi>
</mrow>
</mfrac>
<msub><mi>V</mi><mi>mitochondria</mi></msub>
</mfrac>
    </mfenced>
   </mrow>
  </mtd>
 </mtr>
 <mtr>
  <mtd>
  </mtd>
  <mtd>
  </mtd>
  <mtd columnalign='left'>
   <mrow>
    <mo>-</mo>
    <msub><mi>V</mi><mi>mitochondria</mi></msub>
    <mo>&CenterDot;</mo>
    <mfenced>
<mfrac>
<mfrac>
<mrow>
<mn>1</mn>
<mo>&CenterDot;</mo>
<mi>["C14Acyl-CoA"]</mi>
</mrow>
<mrow>
<mn>3</mn>
<mo>+</mo>
<mi>["C14Acyl-CoA"]</mi>
</mrow>
</mfrac>
<msub><mi>V</mi><mi>mitochondria</mi></msub>
</mfrac>
    </mfenced>
   </mrow>
  </mtd>
 </mtr>
 <mtr>
  <mtd>
   <mfrac>
    <mrow>
     <mo>d</mo>
     <mfenced>
      <mrow>
       <mi>["C14 L-3-hydroxyacyl-CoA"]</mi>
       <mo>&CenterDot;</mo>
       <msub><mi>V</mi><mi>mitochondria</mi></msub>
      </mrow>
     </mfenced>
    </mrow>
    <mrow>
     <mo>d</mo><mi>t</mi>
    </mrow>
   </mfrac>
  </mtd>
  <mtd>
   <mo>=</mo>
  </mtd>
  <mtd columnalign='left'>
   <mrow>
    <mo>+</mo>
    <msub><mi>V</mi><mi>mitochondria</mi></msub>
    <mo>&CenterDot;</mo>
    <mfenced>
<mfrac>
<mfrac>
<mrow>
<mn>1</mn>
<mo>&CenterDot;</mo>
<mi>["C14 2-trans-enoyl-CoA"]</mi>
</mrow>
<mrow>
<mn>100</mn>
<mo>+</mo>
<mi>["C14 2-trans-enoyl-CoA"]</mi>
</mrow>
</mfrac>
<msub><mi>V</mi><mi>mitochondria</mi></msub>
</mfrac>
    </mfenced>
   </mrow>
  </mtd>
 </mtr>
 <mtr>
  <mtd>
  </mtd>
  <mtd>
  </mtd>
  <mtd columnalign='left'>
   <mrow>
    <mo>-</mo>
    <msub><mi>V</mi><mi>mitochondria</mi></msub>
    <mo>&CenterDot;</mo>
    <mfenced>
<mfrac>
<mfrac>
<mrow>
<mn>1</mn>
<mo>&CenterDot;</mo>
<mi>["C14 L-3-hydroxyacyl-CoA"]</mi>
</mrow>
<mrow>
<mn>34.5</mn>
<mo>+</mo>
<mi>["C14 L-3-hydroxyacyl-CoA"]</mi>
</mrow>
</mfrac>
<msub><mi>V</mi><mi>mitochondria</mi></msub>
</mfrac>
    </mfenced>
   </mrow>
  </mtd>
 </mtr>
 <mtr>
  <mtd>
   <mfrac>
    <mrow>
     <mo>d</mo>
     <mfenced>
      <mrow>
       <mi>["C14 Ketoacyl-CoA"]</mi>
       <mo>&CenterDot;</mo>
       <msub><mi>V</mi><mi>mitochondria</mi></msub>
      </mrow>
     </mfenced>
    </mrow>
    <mrow>
     <mo>d</mo><mi>t</mi>
    </mrow>
   </mfrac>
  </mtd>
  <mtd>
   <mo>=</mo>
  </mtd>
  <mtd columnalign='left'>
   <mrow>
    <mo>-</mo>
    <msub><mi>V</mi><mi>mitochondria</mi></msub>
    <mo>&CenterDot;</mo>
    <mfenced>
<mfrac>
<mfrac>
<mrow>
<mn>1</mn>
<mo>&CenterDot;</mo>
<mi>["C14 Ketoacyl-CoA"]</mi>
</mrow>
<mrow>
<mn>34.5</mn>
<mo>+</mo>
<mi>["C14 Ketoacyl-CoA"]</mi>
</mrow>
</mfrac>
<msub><mi>V</mi><mi>mitochondria</mi></msub>
</mfrac>
    </mfenced>
   </mrow>
  </mtd>
 </mtr>
 <mtr>
  <mtd>
  </mtd>
  <mtd>
  </mtd>
  <mtd columnalign='left'>
   <mrow>
    <mo>+</mo>
    <msub><mi>V</mi><mi>mitochondria</mi></msub>
    <mo>&CenterDot;</mo>
    <mfenced>
<mfrac>
<mfrac>
<mrow>
<mn>1</mn>
<mo>&CenterDot;</mo>
<mi>["C14 L-3-hydroxyacyl-CoA"]</mi>
</mrow>
<mrow>
<mn>34.5</mn>
<mo>+</mo>
<mi>["C14 L-3-hydroxyacyl-CoA"]</mi>
</mrow>
</mfrac>
<msub><mi>V</mi><mi>mitochondria</mi></msub>
</mfrac>
    </mfenced>
   </mrow>
  </mtd>
 </mtr>
 <mtr>
  <mtd>
  </mtd>
  <mtd>
  </mtd>
  <mtd columnalign='left'>
   <mrow>
    <mo>-</mo>
    <msub><mi>V</mi><mi>mitochondria</mi></msub>
    <mo>&CenterDot;</mo>
    <mfenced>
<mfrac>
<mrow>
<mi>["C14 Ketoacyl-CoA"]</mi>
<mo>&CenterDot;</mo>
<mn>1</mn>
</mrow>
<msub><mi>V</mi><mi>mitochondria</mi></msub>
</mfrac>
    </mfenced>
   </mrow>
  </mtd>
 </mtr>
 <mtr>
  <mtd>
   <mfrac>
    <mrow>
     <mo>d</mo>
     <mfenced>
      <mrow>
       <mi>["C14 2-trans-enoyl-CoA"]</mi>
       <mo>&CenterDot;</mo>
       <msub><mi>V</mi><mi>mitochondria</mi></msub>
      </mrow>
     </mfenced>
    </mrow>
    <mrow>
     <mo>d</mo><mi>t</mi>
    </mrow>
   </mfrac>
  </mtd>
  <mtd>
   <mo>=</mo>
  </mtd>
  <mtd columnalign='left'>
   <mrow>
    <mo>+</mo>
    <msub><mi>V</mi><mi>mitochondria</mi></msub>
    <mo>&CenterDot;</mo>
    <mfenced>
<mfrac>
<mfrac>
<mrow>
<mn>1</mn>
<mo>&CenterDot;</mo>
<mi>["C14Acyl-CoA"]</mi>
</mrow>
<mrow>
<mn>3</mn>
<mo>+</mo>
<mi>["C14Acyl-CoA"]</mi>
</mrow>
</mfrac>
<msub><mi>V</mi><mi>mitochondria</mi></msub>
</mfrac>
    </mfenced>
   </mrow>
  </mtd>
 </mtr>
 <mtr>
  <mtd>
  </mtd>
  <mtd>
  </mtd>
  <mtd columnalign='left'>
   <mrow>
    <mo>-</mo>
    <msub><mi>V</mi><mi>mitochondria</mi></msub>
    <mo>&CenterDot;</mo>
    <mfenced>
<mfrac>
<mfrac>
<mrow>
<mn>1</mn>
<mo>&CenterDot;</mo>
<mi>["C14 2-trans-enoyl-CoA"]</mi>
</mrow>
<mrow>
<mn>100</mn>
<mo>+</mo>
<mi>["C14 2-trans-enoyl-CoA"]</mi>
</mrow>
</mfrac>
<msub><mi>V</mi><mi>mitochondria</mi></msub>
</mfrac>
    </mfenced>
   </mrow>
  </mtd>
 </mtr>
 <mtr>
  <mtd>
   <mfrac>
    <mrow>
     <mo>d</mo>
     <mfenced>
      <mrow>
       <mi>["C12Acyl-CoA"]</mi>
       <mo>&CenterDot;</mo>
       <msub><mi>V</mi><mi>mitochondria</mi></msub>
      </mrow>
     </mfenced>
    </mrow>
    <mrow>
     <mo>d</mo><mi>t</mi>
    </mrow>
   </mfrac>
  </mtd>
  <mtd>
   <mo>=</mo>
  </mtd>
  <mtd columnalign='left'>
   <mrow>
    <mo>+</mo>
    <msub><mi>V</mi><mi>mitochondria</mi></msub>
    <mo>&CenterDot;</mo>
    <mfenced>
<mfrac>
<mfrac>
<mrow>
<mn>1</mn>
<mo>&CenterDot;</mo>
<mi>["C14 Ketoacyl-CoA"]</mi>
</mrow>
<mrow>
<mn>34.5</mn>
<mo>+</mo>
<mi>["C14 Ketoacyl-CoA"]</mi>
</mrow>
</mfrac>
<msub><mi>V</mi><mi>mitochondria</mi></msub>
</mfrac>
    </mfenced>
   </mrow>
  </mtd>
 </mtr>
 <mtr>
  <mtd>
  </mtd>
  <mtd>
  </mtd>
  <mtd columnalign='left'>
   <mrow>
    <mo>-</mo>
    <msub><mi>V</mi><mi>mitochondria</mi></msub>
    <mo>&CenterDot;</mo>
    <mfenced>
<mfrac>
<mfrac>
<mrow>
<mn>1</mn>
<mo>&CenterDot;</mo>
<mi>["C12Acyl-CoA"]</mi>
</mrow>
<mrow>
<mn>3</mn>
<mo>+</mo>
<mi>["C12Acyl-CoA"]</mi>
</mrow>
</mfrac>
<msub><mi>V</mi><mi>mitochondria</mi></msub>
</mfrac>
    </mfenced>
   </mrow>
  </mtd>
 </mtr>
 <mtr>
  <mtd>
   <mfrac>
    <mrow>
     <mo>d</mo>
     <mfenced>
      <mrow>
       <mi>["C12 L-3-hydroxyacyl-CoA"]</mi>
       <mo>&CenterDot;</mo>
       <msub><mi>V</mi><mi>mitochondria</mi></msub>
      </mrow>
     </mfenced>
    </mrow>
    <mrow>
     <mo>d</mo><mi>t</mi>
    </mrow>
   </mfrac>
  </mtd>
  <mtd>
   <mo>=</mo>
  </mtd>
  <mtd columnalign='left'>
   <mrow>
    <mo>+</mo>
    <msub><mi>V</mi><mi>mitochondria</mi></msub>
    <mo>&CenterDot;</mo>
    <mfenced>
<mfrac>
<mfrac>
<mrow>
<mn>1</mn>
<mo>&CenterDot;</mo>
<mi>["C12 2-trans-enoyl-CoA"]</mi>
</mrow>
<mrow>
<mn>100</mn>
<mo>+</mo>
<mi>["C12 2-trans-enoyl-CoA"]</mi>
</mrow>
</mfrac>
<msub><mi>V</mi><mi>mitochondria</mi></msub>
</mfrac>
    </mfenced>
   </mrow>
  </mtd>
 </mtr>
 <mtr>
  <mtd>
  </mtd>
  <mtd>
  </mtd>
  <mtd columnalign='left'>
   <mrow>
    <mo>-</mo>
    <msub><mi>V</mi><mi>mitochondria</mi></msub>
    <mo>&CenterDot;</mo>
    <mfenced>
<mfrac>
<mfrac>
<mrow>
<mn>1</mn>
<mo>&CenterDot;</mo>
<mi>["C12 L-3-hydroxyacyl-CoA"]</mi>
</mrow>
<mrow>
<mn>34.5</mn>
<mo>+</mo>
<mi>["C12 L-3-hydroxyacyl-CoA"]</mi>
</mrow>
</mfrac>
<msub><mi>V</mi><mi>mitochondria</mi></msub>
</mfrac>
    </mfenced>
   </mrow>
  </mtd>
 </mtr>
 <mtr>
  <mtd>
   <mfrac>
    <mrow>
     <mo>d</mo>
     <mfenced>
      <mrow>
       <mi>["C12 Ketoacyl-CoA"]</mi>
       <mo>&CenterDot;</mo>
       <msub><mi>V</mi><mi>mitochondria</mi></msub>
      </mrow>
     </mfenced>
    </mrow>
    <mrow>
     <mo>d</mo><mi>t</mi>
    </mrow>
   </mfrac>
  </mtd>
  <mtd>
   <mo>=</mo>
  </mtd>
  <mtd columnalign='left'>
   <mrow>
    <mo>-</mo>
    <msub><mi>V</mi><mi>mitochondria</mi></msub>
    <mo>&CenterDot;</mo>
    <mfenced>
<mfrac>
<mfrac>
<mrow>
<mn>1</mn>
<mo>&CenterDot;</mo>
<mi>["C12 Ketoacyl-CoA"]</mi>
</mrow>
<mrow>
<mn>16</mn>
<mo>+</mo>
<mi>["C12 Ketoacyl-CoA"]</mi>
</mrow>
</mfrac>
<msub><mi>V</mi><mi>mitochondria</mi></msub>
</mfrac>
    </mfenced>
   </mrow>
  </mtd>
 </mtr>
 <mtr>
  <mtd>
  </mtd>
  <mtd>
  </mtd>
  <mtd columnalign='left'>
   <mrow>
    <mo>+</mo>
    <msub><mi>V</mi><mi>mitochondria</mi></msub>
    <mo>&CenterDot;</mo>
    <mfenced>
<mfrac>
<mfrac>
<mrow>
<mn>1</mn>
<mo>&CenterDot;</mo>
<mi>["C12 L-3-hydroxyacyl-CoA"]</mi>
</mrow>
<mrow>
<mn>34.5</mn>
<mo>+</mo>
<mi>["C12 L-3-hydroxyacyl-CoA"]</mi>
</mrow>
</mfrac>
<msub><mi>V</mi><mi>mitochondria</mi></msub>
</mfrac>
    </mfenced>
   </mrow>
  </mtd>
 </mtr>
 <mtr>
  <mtd>
  </mtd>
  <mtd>
  </mtd>
  <mtd columnalign='left'>
   <mrow>
    <mo>-</mo>
    <msub><mi>V</mi><mi>mitochondria</mi></msub>
    <mo>&CenterDot;</mo>
    <mfenced>
<mfrac>
<mrow>
<mi>["C12 Ketoacyl-CoA"]</mi>
<mo>&CenterDot;</mo>
<mn>1</mn>
</mrow>
<msub><mi>V</mi><mi>mitochondria</mi></msub>
</mfrac>
    </mfenced>
   </mrow>
  </mtd>
 </mtr>
 <mtr>
  <mtd>
   <mfrac>
    <mrow>
     <mo>d</mo>
     <mfenced>
      <mrow>
       <mi>["C12 2-trans-enoyl-CoA"]</mi>
       <mo>&CenterDot;</mo>
       <msub><mi>V</mi><mi>mitochondria</mi></msub>
      </mrow>
     </mfenced>
    </mrow>
    <mrow>
     <mo>d</mo><mi>t</mi>
    </mrow>
   </mfrac>
  </mtd>
  <mtd>
   <mo>=</mo>
  </mtd>
  <mtd columnalign='left'>
   <mrow>
    <mo>+</mo>
    <msub><mi>V</mi><mi>mitochondria</mi></msub>
    <mo>&CenterDot;</mo>
    <mfenced>
<mfrac>
<mfrac>
<mrow>
<mn>1</mn>
<mo>&CenterDot;</mo>
<mi>["C12Acyl-CoA"]</mi>
</mrow>
<mrow>
<mn>3</mn>
<mo>+</mo>
<mi>["C12Acyl-CoA"]</mi>
</mrow>
</mfrac>
<msub><mi>V</mi><mi>mitochondria</mi></msub>
</mfrac>
    </mfenced>
   </mrow>
  </mtd>
 </mtr>
 <mtr>
  <mtd>
  </mtd>
  <mtd>
  </mtd>
  <mtd columnalign='left'>
   <mrow>
    <mo>-</mo>
    <msub><mi>V</mi><mi>mitochondria</mi></msub>
    <mo>&CenterDot;</mo>
    <mfenced>
<mfrac>
<mfrac>
<mrow>
<mn>1</mn>
<mo>&CenterDot;</mo>
<mi>["C12 2-trans-enoyl-CoA"]</mi>
</mrow>
<mrow>
<mn>100</mn>
<mo>+</mo>
<mi>["C12 2-trans-enoyl-CoA"]</mi>
</mrow>
</mfrac>
<msub><mi>V</mi><mi>mitochondria</mi></msub>
</mfrac>
    </mfenced>
   </mrow>
  </mtd>
 </mtr>
 <mtr>
  <mtd>
   <mfrac>
    <mrow>
     <mo>d</mo>
     <mfenced>
      <mrow>
       <mi>["C10Acyl-CoA"]</mi>
       <mo>&CenterDot;</mo>
       <msub><mi>V</mi><mi>mitochondria</mi></msub>
      </mrow>
     </mfenced>
    </mrow>
    <mrow>
     <mo>d</mo><mi>t</mi>
    </mrow>
   </mfrac>
  </mtd>
  <mtd>
   <mo>=</mo>
  </mtd>
  <mtd columnalign='left'>
   <mrow>
    <mo>+</mo>
    <msub><mi>V</mi><mi>mitochondria</mi></msub>
    <mo>&CenterDot;</mo>
    <mfenced>
<mfrac>
<mfrac>
<mrow>
<mn>1</mn>
<mo>&CenterDot;</mo>
<mi>["C12 Ketoacyl-CoA"]</mi>
</mrow>
<mrow>
<mn>16</mn>
<mo>+</mo>
<mi>["C12 Ketoacyl-CoA"]</mi>
</mrow>
</mfrac>
<msub><mi>V</mi><mi>mitochondria</mi></msub>
</mfrac>
    </mfenced>
   </mrow>
  </mtd>
 </mtr>
 <mtr>
  <mtd>
  </mtd>
  <mtd>
  </mtd>
  <mtd columnalign='left'>
   <mrow>
    <mo>-</mo>
    <msub><mi>V</mi><mi>mitochondria</mi></msub>
    <mo>&CenterDot;</mo>
    <mfenced>
<mfrac>
<mfrac>
<mrow>
<mn>1</mn>
<mo>&CenterDot;</mo>
<mi>["C10Acyl-CoA"]</mi>
</mrow>
<mrow>
<mn>3</mn>
<mo>+</mo>
<mi>["C10Acyl-CoA"]</mi>
</mrow>
</mfrac>
<msub><mi>V</mi><mi>mitochondria</mi></msub>
</mfrac>
    </mfenced>
   </mrow>
  </mtd>
 </mtr>
 <mtr>
  <mtd>
   <mfrac>
    <mrow>
     <mo>d</mo>
     <mfenced>
      <mrow>
       <mi>["C10 L-3-hydroxyacyl-CoA"]</mi>
       <mo>&CenterDot;</mo>
       <msub><mi>V</mi><mi>mitochondria</mi></msub>
      </mrow>
     </mfenced>
    </mrow>
    <mrow>
     <mo>d</mo><mi>t</mi>
    </mrow>
   </mfrac>
  </mtd>
  <mtd>
   <mo>=</mo>
  </mtd>
  <mtd columnalign='left'>
   <mrow>
    <mo>+</mo>
    <msub><mi>V</mi><mi>mitochondria</mi></msub>
    <mo>&CenterDot;</mo>
    <mfenced>
<mfrac>
<mfrac>
<mrow>
<mn>1</mn>
<mo>&CenterDot;</mo>
<mi>["C10 2-trans-enoyl-CoA"]</mi>
</mrow>
<mrow>
<mn>100</mn>
<mo>+</mo>
<mi>["C10 2-trans-enoyl-CoA"]</mi>
</mrow>
</mfrac>
<msub><mi>V</mi><mi>mitochondria</mi></msub>
</mfrac>
    </mfenced>
   </mrow>
  </mtd>
 </mtr>
 <mtr>
  <mtd>
  </mtd>
  <mtd>
  </mtd>
  <mtd columnalign='left'>
   <mrow>
    <mo>-</mo>
    <msub><mi>V</mi><mi>mitochondria</mi></msub>
    <mo>&CenterDot;</mo>
    <mfenced>
<mfrac>
<mfrac>
<mrow>
<mn>1</mn>
<mo>&CenterDot;</mo>
<mi>["C10 L-3-hydroxyacyl-CoA"]</mi>
</mrow>
<mrow>
<mn>34.5</mn>
<mo>+</mo>
<mi>["C10 L-3-hydroxyacyl-CoA"]</mi>
</mrow>
</mfrac>
<msub><mi>V</mi><mi>mitochondria</mi></msub>
</mfrac>
    </mfenced>
   </mrow>
  </mtd>
 </mtr>
 <mtr>
  <mtd>
   <mfrac>
    <mrow>
     <mo>d</mo>
     <mfenced>
      <mrow>
       <mi>["C10 Ketoacyl-CoA"]</mi>
       <mo>&CenterDot;</mo>
       <msub><mi>V</mi><mi>mitochondria</mi></msub>
      </mrow>
     </mfenced>
    </mrow>
    <mrow>
     <mo>d</mo><mi>t</mi>
    </mrow>
   </mfrac>
  </mtd>
  <mtd>
   <mo>=</mo>
  </mtd>
  <mtd columnalign='left'>
   <mrow>
    <mo>-</mo>
    <msub><mi>V</mi><mi>mitochondria</mi></msub>
    <mo>&CenterDot;</mo>
    <mfenced>
<mfrac>
<mfrac>
<mrow>
<mn>1</mn>
<mo>&CenterDot;</mo>
<mi>["C10 Ketoacyl-CoA"]</mi>
</mrow>
<mrow>
<mn>16</mn>
<mo>+</mo>
<mi>["C10 Ketoacyl-CoA"]</mi>
</mrow>
</mfrac>
<msub><mi>V</mi><mi>mitochondria</mi></msub>
</mfrac>
    </mfenced>
   </mrow>
  </mtd>
 </mtr>
 <mtr>
  <mtd>
  </mtd>
  <mtd>
  </mtd>
  <mtd columnalign='left'>
   <mrow>
    <mo>+</mo>
    <msub><mi>V</mi><mi>mitochondria</mi></msub>
    <mo>&CenterDot;</mo>
    <mfenced>
<mfrac>
<mfrac>
<mrow>
<mn>1</mn>
<mo>&CenterDot;</mo>
<mi>["C10 L-3-hydroxyacyl-CoA"]</mi>
</mrow>
<mrow>
<mn>34.5</mn>
<mo>+</mo>
<mi>["C10 L-3-hydroxyacyl-CoA"]</mi>
</mrow>
</mfrac>
<msub><mi>V</mi><mi>mitochondria</mi></msub>
</mfrac>
    </mfenced>
   </mrow>
  </mtd>
 </mtr>
 <mtr>
  <mtd>
  </mtd>
  <mtd>
  </mtd>
  <mtd columnalign='left'>
   <mrow>
    <mo>-</mo>
    <msub><mi>V</mi><mi>mitochondria</mi></msub>
    <mo>&CenterDot;</mo>
    <mfenced>
<mfrac>
<mrow>
<mi>["C10 Ketoacyl-CoA"]</mi>
<mo>&CenterDot;</mo>
<mn>1</mn>
</mrow>
<msub><mi>V</mi><mi>mitochondria</mi></msub>
</mfrac>
    </mfenced>
   </mrow>
  </mtd>
 </mtr>
 <mtr>
  <mtd>
   <mfrac>
    <mrow>
     <mo>d</mo>
     <mfenced>
      <mrow>
       <mi>["C10 2-trans-enoyl-CoA"]</mi>
       <mo>&CenterDot;</mo>
       <msub><mi>V</mi><mi>mitochondria</mi></msub>
      </mrow>
     </mfenced>
    </mrow>
    <mrow>
     <mo>d</mo><mi>t</mi>
    </mrow>
   </mfrac>
  </mtd>
  <mtd>
   <mo>=</mo>
  </mtd>
  <mtd columnalign='left'>
   <mrow>
    <mo>+</mo>
    <msub><mi>V</mi><mi>mitochondria</mi></msub>
    <mo>&CenterDot;</mo>
    <mfenced>
<mfrac>
<mfrac>
<mrow>
<mn>1</mn>
<mo>&CenterDot;</mo>
<mi>["C10Acyl-CoA"]</mi>
</mrow>
<mrow>
<mn>3</mn>
<mo>+</mo>
<mi>["C10Acyl-CoA"]</mi>
</mrow>
</mfrac>
<msub><mi>V</mi><mi>mitochondria</mi></msub>
</mfrac>
    </mfenced>
   </mrow>
  </mtd>
 </mtr>
 <mtr>
  <mtd>
  </mtd>
  <mtd>
  </mtd>
  <mtd columnalign='left'>
   <mrow>
    <mo>-</mo>
    <msub><mi>V</mi><mi>mitochondria</mi></msub>
    <mo>&CenterDot;</mo>
    <mfenced>
<mfrac>
<mfrac>
<mrow>
<mn>1</mn>
<mo>&CenterDot;</mo>
<mi>["C10 2-trans-enoyl-CoA"]</mi>
</mrow>
<mrow>
<mn>100</mn>
<mo>+</mo>
<mi>["C10 2-trans-enoyl-CoA"]</mi>
</mrow>
</mfrac>
<msub><mi>V</mi><mi>mitochondria</mi></msub>
</mfrac>
    </mfenced>
   </mrow>
  </mtd>
 </mtr>
 <mtr>
  <mtd>
   <mfrac>
    <mrow>
     <mo>d</mo>
     <mfenced>
      <mrow>
       <mi>[Aspartate]</mi>
       <mo>&CenterDot;</mo>
       <msub><mi>V</mi><mi>mitochondria</mi></msub>
      </mrow>
     </mfenced>
    </mrow>
    <mrow>
     <mo>d</mo><mi>t</mi>
    </mrow>
   </mfrac>
  </mtd>
  <mtd>
   <mo>=</mo>
  </mtd>
  <mtd columnalign='left'>
   <mrow>
    <mo>-</mo>
    <msub><mi>V</mi><mi>mitochondria</mi></msub>
    <mo>&CenterDot;</mo>
    <mfenced>
<mfrac>
<mrow>
<mrow>
<mrow>
<mi>["Citrullyl AMP intermediate"]</mi>
<mo>&CenterDot;</mo>
<mi>[Aspartate]</mi>
</mrow>
<mo>&CenterDot;</mo>
<mi>[ATP{mitochondria}]</mi>
</mrow>
<mo>&CenterDot;</mo>
<mn>1</mn>
</mrow>
<msub><mi>V</mi><mi>mitochondria</mi></msub>
</mfrac>
    </mfenced>
   </mrow>
  </mtd>
 </mtr>
 <mtr>
  <mtd>
  </mtd>
  <mtd>
  </mtd>
  <mtd columnalign='left'>
   <mrow>
    <mo>+</mo>
    <mfenced>
<mrow>
<mn>1</mn>
<mo>&CenterDot;</mo>
<mi>[Glutamate{default}]</mi>
<mo>&CenterDot;</mo>
<mi>[OAA]</mi>
</mrow>
    </mfenced>
   </mrow>
  </mtd>
 </mtr>
 <mtr>
  <mtd>
   <mfrac>
    <mrow>
     <mo>d</mo>
     <mfenced>
      <mrow>
       <mi>[Arginosuccinate]</mi>
       <mo>&CenterDot;</mo>
       <msub><mi>V</mi><mi>mitochondria</mi></msub>
      </mrow>
     </mfenced>
    </mrow>
    <mrow>
     <mo>d</mo><mi>t</mi>
    </mrow>
   </mfrac>
  </mtd>
  <mtd>
   <mo>=</mo>
  </mtd>
  <mtd columnalign='left'>
   <mrow>
    <mo>-</mo>
    <msub><mi>V</mi><mi>mitochondria</mi></msub>
    <mo>&CenterDot;</mo>
    <mfenced>
<mfrac>
<mrow>
<mi>[Arginosuccinate]</mi>
<mo>&CenterDot;</mo>
<mn>1</mn>
</mrow>
<msub><mi>V</mi><mi>mitochondria</mi></msub>
</mfrac>
    </mfenced>
   </mrow>
  </mtd>
 </mtr>
 <mtr>
  <mtd>
  </mtd>
  <mtd>
  </mtd>
  <mtd columnalign='left'>
   <mrow>
    <mo>+</mo>
    <msub><mi>V</mi><mi>mitochondria</mi></msub>
    <mo>&CenterDot;</mo>
    <mfenced>
<mfrac>
<mrow>
<mrow>
<mrow>
<mi>["Citrullyl AMP intermediate"]</mi>
<mo>&CenterDot;</mo>
<mi>[Aspartate]</mi>
</mrow>
<mo>&CenterDot;</mo>
<mi>[ATP{mitochondria}]</mi>
</mrow>
<mo>&CenterDot;</mo>
<mn>1</mn>
</mrow>
<msub><mi>V</mi><mi>mitochondria</mi></msub>
</mfrac>
    </mfenced>
   </mrow>
  </mtd>
 </mtr>
 <mtr>
  <mtd>
   <mfrac>
    <mrow>
     <mo>d</mo>
     <mfenced>
      <mrow>
       <mi>[Arginine]</mi>
       <mo>&CenterDot;</mo>
       <msub><mi>V</mi><mi>mitochondria</mi></msub>
      </mrow>
     </mfenced>
    </mrow>
    <mrow>
     <mo>d</mo><mi>t</mi>
    </mrow>
   </mfrac>
  </mtd>
  <mtd>
   <mo>=</mo>
  </mtd>
  <mtd columnalign='left'>
   <mrow>
    <mo>-</mo>
    <msub><mi>V</mi><mi>mitochondria</mi></msub>
    <mo>&CenterDot;</mo>
    <mfenced>
<mfrac>
<mrow>
<mi>[Arginine]</mi>
<mo>&CenterDot;</mo>
<mn>1</mn>
</mrow>
<msub><mi>V</mi><mi>mitochondria</mi></msub>
</mfrac>
    </mfenced>
   </mrow>
  </mtd>
 </mtr>
 <mtr>
  <mtd>
  </mtd>
  <mtd>
  </mtd>
  <mtd columnalign='left'>
   <mrow>
    <mo>+</mo>
    <msub><mi>V</mi><mi>mitochondria</mi></msub>
    <mo>&CenterDot;</mo>
    <mfenced>
<mfrac>
<mrow>
<mi>[Arginosuccinate]</mi>
<mo>&CenterDot;</mo>
<mn>1</mn>
</mrow>
<msub><mi>V</mi><mi>mitochondria</mi></msub>
</mfrac>
    </mfenced>
   </mrow>
  </mtd>
 </mtr>
 <mtr>
  <mtd>
   <mfrac>
    <mrow>
     <mo>d</mo>
     <mfenced>
      <mrow>
       <mi>["Alpha-KG"]</mi>
       <mo>&CenterDot;</mo>
       <msub><mi>V</mi><mi>mitochondria</mi></msub>
      </mrow>
     </mfenced>
    </mrow>
    <mrow>
     <mo>d</mo><mi>t</mi>
    </mrow>
   </mfrac>
  </mtd>
  <mtd>
   <mo>=</mo>
  </mtd>
  <mtd columnalign='left'>
   <mrow>
    <mo>+</mo>
    <msub><mi>V</mi><mi>mitochondria</mi></msub>
    <mo>&CenterDot;</mo>
    <mfenced>
<mfrac>
<mfrac>
<mrow>
<mn>1</mn>
<mo>&CenterDot;</mo>
<mi>[Isocitrate]</mi>
</mrow>
<mrow>
<mn>73</mn>
<mo>+</mo>
<mi>[Isocitrate]</mi>
</mrow>
</mfrac>
<msub><mi>V</mi><mi>mitochondria</mi></msub>
</mfrac>
    </mfenced>
   </mrow>
  </mtd>
 </mtr>
 <mtr>
  <mtd>
  </mtd>
  <mtd>
  </mtd>
  <mtd columnalign='left'>
   <mrow>
    <mo>-</mo>
    <msub><mi>V</mi><mi>mitochondria</mi></msub>
    <mo>&CenterDot;</mo>
    <mfenced>
<mfrac>
<mfrac>
<mrow>
<mn>1</mn>
<mo>&CenterDot;</mo>
<mi>["Alpha-KG"]</mi>
</mrow>
<mrow>
<mn>490</mn>
<mo>+</mo>
<mi>["Alpha-KG"]</mi>
</mrow>
</mfrac>
<msub><mi>V</mi><mi>mitochondria</mi></msub>
</mfrac>
    </mfenced>
   </mrow>
  </mtd>
 </mtr>
 <mtr>
  <mtd>
   <mfrac>
    <mrow>
     <mo>d</mo>
     <mfenced>
      <mrow>
       <mi>[AcetylCoA]</mi>
       <mo>&CenterDot;</mo>
       <msub><mi>V</mi><mi>mitochondria</mi></msub>
      </mrow>
     </mfenced>
    </mrow>
    <mrow>
     <mo>d</mo><mi>t</mi>
    </mrow>
   </mfrac>
  </mtd>
  <mtd>
   <mo>=</mo>
  </mtd>
  <mtd columnalign='left'>
   <mrow>
    <mo>-</mo>
    <msub><mi>V</mi><mi>mitochondria</mi></msub>
    <mo>&CenterDot;</mo>
    <mfenced>
<mfrac>
<mfrac>
<mrow>
<mn>1</mn>
<mo>&CenterDot;</mo>
<mi>[AcetoacetylCoA]</mi>
</mrow>
<mrow>
<mn>294</mn>
<mo>+</mo>
<mi>[AcetoacetylCoA]</mi>
</mrow>
</mfrac>
<msub><mi>V</mi><mi>mitochondria</mi></msub>
</mfrac>
    </mfenced>
   </mrow>
  </mtd>
 </mtr>
 <mtr>
  <mtd>
   <mfrac>
    <mrow>
     <mo>d</mo>
     <mfenced>
      <mrow>
       <mi>[Acetone]</mi>
       <mo>&CenterDot;</mo>
       <msub><mi>V</mi><mi>mitochondria</mi></msub>
      </mrow>
     </mfenced>
    </mrow>
    <mrow>
     <mo>d</mo><mi>t</mi>
    </mrow>
   </mfrac>
  </mtd>
  <mtd>
   <mo>=</mo>
  </mtd>
  <mtd columnalign='left'>
   <mrow>
    <mo>+</mo>
    <msub><mi>V</mi><mi>mitochondria</mi></msub>
    <mo>&CenterDot;</mo>
    <mfenced>
<mfrac>
<mfrac>
<mrow>
<mn>1</mn>
<mo>&CenterDot;</mo>
<mi>[Acetoacetate]</mi>
</mrow>
<mrow>
<mn>1.28</mn>
<mo>+</mo>
<mi>[Acetoacetate]</mi>
</mrow>
</mfrac>
<msub><mi>V</mi><mi>mitochondria</mi></msub>
</mfrac>
    </mfenced>
   </mrow>
  </mtd>
 </mtr>
 <mtr>
  <mtd>
   <mfrac>
    <mrow>
     <mo>d</mo>
     <mfenced>
      <mrow>
       <mi>[AcetoacetylCoA]</mi>
       <mo>&CenterDot;</mo>
       <msub><mi>V</mi><mi>mitochondria</mi></msub>
      </mrow>
     </mfenced>
    </mrow>
    <mrow>
     <mo>d</mo><mi>t</mi>
    </mrow>
   </mfrac>
  </mtd>
  <mtd>
   <mo>=</mo>
  </mtd>
  <mtd columnalign='left'>
   <mrow>
    <mo>-</mo>
    <msub><mi>V</mi><mi>mitochondria</mi></msub>
    <mo>&CenterDot;</mo>
    <mfenced>
<mfrac>
<mfrac>
<mrow>
<mn>1</mn>
<mo>&CenterDot;</mo>
<mi>[AcetoacetylCoA]</mi>
</mrow>
<mrow>
<mn>294</mn>
<mo>+</mo>
<mi>[AcetoacetylCoA]</mi>
</mrow>
</mfrac>
<msub><mi>V</mi><mi>mitochondria</mi></msub>
</mfrac>
    </mfenced>
   </mrow>
  </mtd>
 </mtr>
 <mtr>
  <mtd>
  </mtd>
  <mtd>
  </mtd>
  <mtd columnalign='left'>
   <mrow>
    <mo>+</mo>
    <msub><mi>V</mi><mi>mitochondria</mi></msub>
    <mo>&CenterDot;</mo>
    <mfenced>
<mfrac>
<mfrac>
<mrow>
<mn>1</mn>
<mo>&CenterDot;</mo>
<mi>[Acetoacetate]</mi>
</mrow>
<mrow>
<mn>18.7</mn>
<mo>+</mo>
<mi>[Acetoacetate]</mi>
</mrow>
</mfrac>
<msub><mi>V</mi><mi>mitochondria</mi></msub>
</mfrac>
    </mfenced>
   </mrow>
  </mtd>
 </mtr>
 <mtr>
  <mtd>
  </mtd>
  <mtd>
  </mtd>
  <mtd columnalign='left'>
   <mrow>
    <mo>+</mo>
    <msub><mi>V</mi><mi>mitochondria</mi></msub>
    <mo>&CenterDot;</mo>
    <mfenced>
<mfrac>
<mfrac>
<mrow>
<mn>1</mn>
<mo>&CenterDot;</mo>
<mi>["A CoA"]</mi>
</mrow>
<mrow>
<mn>16</mn>
<mo>+</mo>
<mi>["A CoA"]</mi>
</mrow>
</mfrac>
<msub><mi>V</mi><mi>mitochondria</mi></msub>
</mfrac>
    </mfenced>
   </mrow>
  </mtd>
 </mtr>
 <mtr>
  <mtd>
  </mtd>
  <mtd>
  </mtd>
  <mtd columnalign='left'>
   <mrow>
    <mo>-</mo>
    <msub><mi>V</mi><mi>mitochondria</mi></msub>
    <mo>&CenterDot;</mo>
    <mfenced>
<mfrac>
<mfrac>
<mrow>
<mn>1</mn>
<mo>&CenterDot;</mo>
<mi>[AcetoacetylCoA]</mi>
</mrow>
<mrow>
<mn>100</mn>
<mo>+</mo>
<mi>[AcetoacetylCoA]</mi>
</mrow>
</mfrac>
<msub><mi>V</mi><mi>mitochondria</mi></msub>
</mfrac>
    </mfenced>
   </mrow>
  </mtd>
 </mtr>
 <mtr>
  <mtd>
   <mfrac>
    <mrow>
     <mo>d</mo>
     <mfenced>
      <mrow>
       <mi>[Acetoacetate]</mi>
       <mo>&CenterDot;</mo>
       <msub><mi>V</mi><mi>mitochondria</mi></msub>
      </mrow>
     </mfenced>
    </mrow>
    <mrow>
     <mo>d</mo><mi>t</mi>
    </mrow>
   </mfrac>
  </mtd>
  <mtd>
   <mo>=</mo>
  </mtd>
  <mtd columnalign='left'>
   <mrow>
    <mo>-</mo>
    <msub><mi>V</mi><mi>mitochondria</mi></msub>
    <mo>&CenterDot;</mo>
    <mfenced>
<mfrac>
<mfrac>
<mrow>
<mn>1</mn>
<mo>&CenterDot;</mo>
<mi>[Acetoacetate]</mi>
</mrow>
<mrow>
<mn>1.28</mn>
<mo>+</mo>
<mi>[Acetoacetate]</mi>
</mrow>
</mfrac>
<msub><mi>V</mi><mi>mitochondria</mi></msub>
</mfrac>
    </mfenced>
   </mrow>
  </mtd>
 </mtr>
 <mtr>
  <mtd>
  </mtd>
  <mtd>
  </mtd>
  <mtd columnalign='left'>
   <mrow>
    <mo>-</mo>
    <msub><mi>V</mi><mi>mitochondria</mi></msub>
    <mo>&CenterDot;</mo>
    <mfenced>
<mfrac>
<mfrac>
<mrow>
<mn>1</mn>
<mo>&CenterDot;</mo>
<mi>[Acetoacetate]</mi>
</mrow>
<mrow>
<mn>12.6</mn>
<mo>+</mo>
<mi>[Acetoacetate]</mi>
</mrow>
</mfrac>
<msub><mi>V</mi><mi>mitochondria</mi></msub>
</mfrac>
    </mfenced>
   </mrow>
  </mtd>
 </mtr>
 <mtr>
  <mtd>
  </mtd>
  <mtd>
  </mtd>
  <mtd columnalign='left'>
   <mrow>
    <mo>-</mo>
    <msub><mi>V</mi><mi>mitochondria</mi></msub>
    <mo>&CenterDot;</mo>
    <mfenced>
<mfrac>
<mfrac>
<mrow>
<mn>1</mn>
<mo>&CenterDot;</mo>
<mi>[Acetoacetate]</mi>
</mrow>
<mrow>
<mn>18.7</mn>
<mo>+</mo>
<mi>[Acetoacetate]</mi>
</mrow>
</mfrac>
<msub><mi>V</mi><mi>mitochondria</mi></msub>
</mfrac>
    </mfenced>
   </mrow>
  </mtd>
 </mtr>
 <mtr>
  <mtd>
  </mtd>
  <mtd>
  </mtd>
  <mtd columnalign='left'>
   <mrow>
    <mo>+</mo>
    <msub><mi>V</mi><mi>mitochondria</mi></msub>
    <mo>&CenterDot;</mo>
    <mfenced>
<mfrac>
<mrow>
<mi>[HMGCoA]</mi>
<mo>&CenterDot;</mo>
<mn>1</mn>
</mrow>
<msub><mi>V</mi><mi>mitochondria</mi></msub>
</mfrac>
    </mfenced>
   </mrow>
  </mtd>
 </mtr>
 <mtr>
  <mtd>
   <mfrac>
    <mrow>
     <mo>d</mo>
     <mfenced>
      <mrow>
       <mi>[ATP{mitochondria}]</mi>
       <mo>&CenterDot;</mo>
       <msub><mi>V</mi><mi>mitochondria</mi></msub>
      </mrow>
     </mfenced>
    </mrow>
    <mrow>
     <mo>d</mo><mi>t</mi>
    </mrow>
   </mfrac>
  </mtd>
  <mtd>
   <mo>=</mo>
  </mtd>
  <mtd columnalign='left'>
   <mrow>
    <mo>-</mo>
    <msub><mi>V</mi><mi>mitochondria</mi></msub>
    <mo>&CenterDot;</mo>
    <mfenced>
<mfrac>
<mrow>
<mrow>
<mi>[Citrulline]</mi>
<mo>&CenterDot;</mo>
<mi>[ATP{mitochondria}]</mi>
</mrow>
<mo>&CenterDot;</mo>
<mn>1</mn>
</mrow>
<msub><mi>V</mi><mi>mitochondria</mi></msub>
</mfrac>
    </mfenced>
   </mrow>
  </mtd>
 </mtr>
 <mtr>
  <mtd>
  </mtd>
  <mtd>
  </mtd>
  <mtd columnalign='left'>
   <mrow>
    <mo>-</mo>
    <msub><mi>V</mi><mi>mitochondria</mi></msub>
    <mo>&CenterDot;</mo>
    <mfenced>
<mfrac>
<mrow>
<mrow>
<mrow>
<mi>["Citrullyl AMP intermediate"]</mi>
<mo>&CenterDot;</mo>
<mi>[Aspartate]</mi>
</mrow>
<mo>&CenterDot;</mo>
<mi>[ATP{mitochondria}]</mi>
</mrow>
<mo>&CenterDot;</mo>
<mn>1</mn>
</mrow>
<msub><mi>V</mi><mi>mitochondria</mi></msub>
</mfrac>
    </mfenced>
   </mrow>
  </mtd>
 </mtr>
 <mtr>
  <mtd>
  </mtd>
  <mtd>
  </mtd>
  <mtd columnalign='left'>
   <mrow>
    <mo>+</mo>
    <msub><mi>V</mi><mi>mitochondria</mi></msub>
    <mo>&CenterDot;</mo>
    <mfenced>
<mfrac>
<mfrac>
<mrow>
<mn>1</mn>
<mo>&CenterDot;</mo>
<mi>["S CoA"]</mi>
</mrow>
<mrow>
<mn>0.09</mn>
<mo>+</mo>
<mi>["S CoA"]</mi>
</mrow>
</mfrac>
<msub><mi>V</mi><mi>mitochondria</mi></msub>
</mfrac>
    </mfenced>
   </mrow>
  </mtd>
 </mtr>
 <mtr>
  <mtd>
   <mfrac>
    <mrow>
     <mo>d</mo>
     <mfenced>
      <mrow>
       <mi>[AMP]</mi>
       <mo>&CenterDot;</mo>
       <msub><mi>V</mi><mi>mitochondria</mi></msub>
      </mrow>
     </mfenced>
    </mrow>
    <mrow>
     <mo>d</mo><mi>t</mi>
    </mrow>
   </mfrac>
  </mtd>
  <mtd>
   <mo>=</mo>
  </mtd>
  <mtd columnalign='left'>
   <mrow>
    <mo>+</mo>
    <msub><mi>V</mi><mi>mitochondria</mi></msub>
    <mo>&CenterDot;</mo>
    <mfenced>
<mfrac>
<mrow>
<mrow>
<mrow>
<mi>["Citrullyl AMP intermediate"]</mi>
<mo>&CenterDot;</mo>
<mi>[Aspartate]</mi>
</mrow>
<mo>&CenterDot;</mo>
<mi>[ATP{mitochondria}]</mi>
</mrow>
<mo>&CenterDot;</mo>
<mn>1</mn>
</mrow>
<msub><mi>V</mi><mi>mitochondria</mi></msub>
</mfrac>
    </mfenced>
   </mrow>
  </mtd>
 </mtr>
 <mtr>
  <mtd>
   <mfrac>
    <mrow>
     <mo>d</mo>
     <mfenced>
      <mrow>
       <mi>[ADP{mitochondria}]</mi>
       <mo>&CenterDot;</mo>
       <msub><mi>V</mi><mi>mitochondria</mi></msub>
      </mrow>
     </mfenced>
    </mrow>
    <mrow>
     <mo>d</mo><mi>t</mi>
    </mrow>
   </mfrac>
  </mtd>
  <mtd>
   <mo>=</mo>
  </mtd>
  <mtd columnalign='left'>
   <mrow>
    <mo>+</mo>
    <msub><mi>V</mi><mi>mitochondria</mi></msub>
    <mo>&CenterDot;</mo>
    <mfenced>
<mfrac>
<mrow>
<mrow>
<mi>[Citrulline]</mi>
<mo>&CenterDot;</mo>
<mi>[ATP{mitochondria}]</mi>
</mrow>
<mo>&CenterDot;</mo>
<mn>1</mn>
</mrow>
<msub><mi>V</mi><mi>mitochondria</mi></msub>
</mfrac>
    </mfenced>
   </mrow>
  </mtd>
 </mtr>
 <mtr>
  <mtd>
   <mfrac>
    <mrow>
     <mo>d</mo>
     <mfenced>
      <mrow>
       <mi>["A CoA"]</mi>
       <mo>&CenterDot;</mo>
       <msub><mi>V</mi><mi>mitochondria</mi></msub>
      </mrow>
     </mfenced>
    </mrow>
    <mrow>
     <mo>d</mo><mi>t</mi>
    </mrow>
   </mfrac>
  </mtd>
  <mtd>
   <mo>=</mo>
  </mtd>
  <mtd columnalign='left'>
   <mrow>
    <mo>-</mo>
    <msub><mi>V</mi><mi>mitochondria</mi></msub>
    <mo>&CenterDot;</mo>
    <mfenced>
<mfrac>
<mfrac>
<mrow>
<mn>1</mn>
<mo>&CenterDot;</mo>
<mi>["A CoA"]</mi>
</mrow>
<mrow>
<mn>16</mn>
<mo>+</mo>
<mi>["A CoA"]</mi>
</mrow>
</mfrac>
<msub><mi>V</mi><mi>mitochondria</mi></msub>
</mfrac>
    </mfenced>
   </mrow>
  </mtd>
 </mtr>
 <mtr>
  <mtd>
  </mtd>
  <mtd>
  </mtd>
  <mtd columnalign='left'>
   <mrow>
    <mo>+</mo>
    <msub><mi>V</mi><mi>mitochondria</mi></msub>
    <mo>&CenterDot;</mo>
    <mfenced>
<mfrac>
<mfrac>
<mrow>
<mn>1</mn>
<mo>&CenterDot;</mo>
<mi>[AcetoacetylCoA]</mi>
</mrow>
<mrow>
<mn>100</mn>
<mo>+</mo>
<mi>[AcetoacetylCoA]</mi>
</mrow>
</mfrac>
<msub><mi>V</mi><mi>mitochondria</mi></msub>
</mfrac>
    </mfenced>
   </mrow>
  </mtd>
 </mtr>
 <mtr>
  <mtd>
  </mtd>
  <mtd>
  </mtd>
  <mtd columnalign='left'>
   <mrow>
    <mo>+</mo>
    <msub><mi>V</mi><mi>mitochondria</mi></msub>
    <mo>&CenterDot;</mo>
    <mfenced>
<mfrac>
<mfrac>
<mrow>
<mn>1</mn>
<mo>&CenterDot;</mo>
<mi>["C4 Ketoacyl-CoA"]</mi>
</mrow>
<mrow>
<mn>16</mn>
<mo>+</mo>
<mi>["C4 Ketoacyl-CoA"]</mi>
</mrow>
</mfrac>
<msub><mi>V</mi><mi>mitochondria</mi></msub>
</mfrac>
    </mfenced>
   </mrow>
  </mtd>
 </mtr>
 <mtr>
  <mtd>
  </mtd>
  <mtd>
  </mtd>
  <mtd columnalign='left'>
   <mrow>
    <mo>+</mo>
    <msub><mi>V</mi><mi>mitochondria</mi></msub>
    <mo>&CenterDot;</mo>
    <mfenced>
<mfrac>
<mrow>
<mi>[HMGCoA]</mi>
<mo>&CenterDot;</mo>
<mn>1</mn>
</mrow>
<msub><mi>V</mi><mi>mitochondria</mi></msub>
</mfrac>
    </mfenced>
   </mrow>
  </mtd>
 </mtr>
 <mtr>
  <mtd>
  </mtd>
  <mtd>
  </mtd>
  <mtd columnalign='left'>
   <mrow>
    <mo>+</mo>
    <msub><mi>V</mi><mi>mitochondria</mi></msub>
    <mo>&CenterDot;</mo>
    <mfenced>
<mfrac>
<mrow>
<mi>["C22 Ketoacyl-CoA"]</mi>
<mo>&CenterDot;</mo>
<mn>1</mn>
</mrow>
<msub><mi>V</mi><mi>mitochondria</mi></msub>
</mfrac>
    </mfenced>
   </mrow>
  </mtd>
 </mtr>
 <mtr>
  <mtd>
  </mtd>
  <mtd>
  </mtd>
  <mtd columnalign='left'>
   <mrow>
    <mo>+</mo>
    <msub><mi>V</mi><mi>mitochondria</mi></msub>
    <mo>&CenterDot;</mo>
    <mfenced>
<mfrac>
<mrow>
<mi>["C20 Ketoacyl-CoA"]</mi>
<mo>&CenterDot;</mo>
<mn>1</mn>
</mrow>
<msub><mi>V</mi><mi>mitochondria</mi></msub>
</mfrac>
    </mfenced>
   </mrow>
  </mtd>
 </mtr>
 <mtr>
  <mtd>
  </mtd>
  <mtd>
  </mtd>
  <mtd columnalign='left'>
   <mrow>
    <mo>+</mo>
    <msub><mi>V</mi><mi>mitochondria</mi></msub>
    <mo>&CenterDot;</mo>
    <mfenced>
<mfrac>
<mrow>
<mi>["C6 Ketoacyl-CoA"]</mi>
<mo>&CenterDot;</mo>
<mn>1</mn>
</mrow>
<msub><mi>V</mi><mi>mitochondria</mi></msub>
</mfrac>
    </mfenced>
   </mrow>
  </mtd>
 </mtr>
 <mtr>
  <mtd>
  </mtd>
  <mtd>
  </mtd>
  <mtd columnalign='left'>
   <mrow>
    <mo>+</mo>
    <msub><mi>V</mi><mi>mitochondria</mi></msub>
    <mo>&CenterDot;</mo>
    <mfenced>
<mfrac>
<mrow>
<mi>["C18 Ketoacyl-CoA"]</mi>
<mo>&CenterDot;</mo>
<mn>1</mn>
</mrow>
<msub><mi>V</mi><mi>mitochondria</mi></msub>
</mfrac>
    </mfenced>
   </mrow>
  </mtd>
 </mtr>
 <mtr>
  <mtd>
  </mtd>
  <mtd>
  </mtd>
  <mtd columnalign='left'>
   <mrow>
    <mo>+</mo>
    <msub><mi>V</mi><mi>mitochondria</mi></msub>
    <mo>&CenterDot;</mo>
    <mfenced>
<mfrac>
<mrow>
<mi>["C8 Ketoacyl-CoA"]</mi>
<mo>&CenterDot;</mo>
<mn>1</mn>
</mrow>
<msub><mi>V</mi><mi>mitochondria</mi></msub>
</mfrac>
    </mfenced>
   </mrow>
  </mtd>
 </mtr>
 <mtr>
  <mtd>
  </mtd>
  <mtd>
  </mtd>
  <mtd columnalign='left'>
   <mrow>
    <mo>+</mo>
    <msub><mi>V</mi><mi>mitochondria</mi></msub>
    <mo>&CenterDot;</mo>
    <mfenced>
<mfrac>
<mrow>
<mi>["C10 Ketoacyl-CoA"]</mi>
<mo>&CenterDot;</mo>
<mn>1</mn>
</mrow>
<msub><mi>V</mi><mi>mitochondria</mi></msub>
</mfrac>
    </mfenced>
   </mrow>
  </mtd>
 </mtr>
 <mtr>
  <mtd>
  </mtd>
  <mtd>
  </mtd>
  <mtd columnalign='left'>
   <mrow>
    <mo>+</mo>
    <msub><mi>V</mi><mi>mitochondria</mi></msub>
    <mo>&CenterDot;</mo>
    <mfenced>
<mfrac>
<mrow>
<mi>["C16 Ketoacyl-CoA"]</mi>
<mo>&CenterDot;</mo>
<mn>1</mn>
</mrow>
<msub><mi>V</mi><mi>mitochondria</mi></msub>
</mfrac>
    </mfenced>
   </mrow>
  </mtd>
 </mtr>
 <mtr>
  <mtd>
  </mtd>
  <mtd>
  </mtd>
  <mtd columnalign='left'>
   <mrow>
    <mo>+</mo>
    <msub><mi>V</mi><mi>mitochondria</mi></msub>
    <mo>&CenterDot;</mo>
    <mfenced>
<mfrac>
<mrow>
<mi>["C14 Ketoacyl-CoA"]</mi>
<mo>&CenterDot;</mo>
<mn>1</mn>
</mrow>
<msub><mi>V</mi><mi>mitochondria</mi></msub>
</mfrac>
    </mfenced>
   </mrow>
  </mtd>
 </mtr>
 <mtr>
  <mtd>
  </mtd>
  <mtd>
  </mtd>
  <mtd columnalign='left'>
   <mrow>
    <mo>+</mo>
    <msub><mi>V</mi><mi>mitochondria</mi></msub>
    <mo>&CenterDot;</mo>
    <mfenced>
<mfrac>
<mrow>
<mi>["C12 Ketoacyl-CoA"]</mi>
<mo>&CenterDot;</mo>
<mn>1</mn>
</mrow>
<msub><mi>V</mi><mi>mitochondria</mi></msub>
</mfrac>
    </mfenced>
   </mrow>
  </mtd>
 </mtr>
 <mtr>
  <mtd>
  </mtd>
  <mtd>
  </mtd>
  <mtd columnalign='left'>
   <mrow>
    <mo>-</mo>
    <msub><mi>V</mi><mi>mitochondria</mi></msub>
    <mo>&CenterDot;</mo>
    <mfenced>
<mfrac>
<mfrac>
<mrow>
<mn>1</mn>
<mo>&CenterDot;</mo>
<mi>["A CoA"]</mi>
</mrow>
<mrow>
<mn>0.11</mn>
<mo>+</mo>
<mi>["A CoA"]</mi>
</mrow>
</mfrac>
<msub><mi>V</mi><mi>mitochondria</mi></msub>
</mfrac>
    </mfenced>
   </mrow>
  </mtd>
 </mtr>
 <mtr>
  <mtd>
  </mtd>
  <mtd>
  </mtd>
  <mtd columnalign='left'>
   <mrow>
    <mo>+</mo>
    <mfenced>
<mfrac>
<mrow>
<mn>1</mn>
<mo>&CenterDot;</mo>
<mi>[Pyruvate]</mi>
</mrow>
<mrow>
<mn>40</mn>
<mo>+</mo>
<mi>[Pyruvate]</mi>
</mrow>
</mfrac>
    </mfenced>
   </mrow>
  </mtd>
 </mtr>
 <mtr>
  <mtd>
   <mfrac>
    <mrow>
     <mo>d</mo>
     <mfenced>
      <mrow>
       <mi>["2H+{mitochondria}"]</mi>
       <mo>&CenterDot;</mo>
       <msub><mi>V</mi><mi>mitochondria</mi></msub>
      </mrow>
     </mfenced>
    </mrow>
    <mrow>
     <mo>d</mo><mi>t</mi>
    </mrow>
   </mfrac>
  </mtd>
  <mtd>
   <mo>=</mo>
  </mtd>
  <mtd columnalign='left'>
   <mrow>
    <mo>-</mo>
    <mfenced>
<mrow>
<mn>1</mn>
<mo>&CenterDot;</mo>
<mi>["2H+{mitochondria}"]</mi>
</mrow>
    </mfenced>
   </mrow>
  </mtd>
 </mtr>
 <mtr>
  <mtd>
  </mtd>
  <mtd>
  </mtd>
  <mtd columnalign='left'>
   <mrow>
    <mo>-</mo>
    <mfenced>
<mrow>
<mn>1</mn>
<mo>&CenterDot;</mo>
<mi>["2H+{mitochondria}"]</mi>
</mrow>
    </mfenced>
   </mrow>
  </mtd>
 </mtr>
 <mtr>
  <mtd>
  </mtd>
  <mtd>
  </mtd>
  <mtd columnalign='left'>
   <mrow>
    <mo>-</mo>
    <mfenced>
<mrow>
<mn>1</mn>
<mo>&CenterDot;</mo>
<mi>["2H+{mitochondria}"]</mi>
</mrow>
    </mfenced>
   </mrow>
  </mtd>
 </mtr>
 <mtr>
  <mtd>
   <mfrac>
    <mrow>
     <mo>d</mo>
     <mfenced>
      <mrow>
       <mi>[2ATP]</mi>
       <mo>&CenterDot;</mo>
       <msub><mi>V</mi><mi>mitochondria</mi></msub>
      </mrow>
     </mfenced>
    </mrow>
    <mrow>
     <mo>d</mo><mi>t</mi>
    </mrow>
   </mfrac>
  </mtd>
  <mtd>
   <mo>=</mo>
  </mtd>
  <mtd columnalign='left'>
   <mrow>
    <mo>-</mo>
    <msub><mi>V</mi><mi>mitochondria</mi></msub>
    <mo>&CenterDot;</mo>
    <mfenced>
<mfrac>
<mfrac>
<mrow>
<mn>1</mn>
<mo>&CenterDot;</mo>
<mi>["HCO3-+ NH4+"]</mi>
</mrow>
<mrow>
<mn>13</mn>
<mo>+</mo>
<mi>["HCO3-+ NH4+"]</mi>
</mrow>
</mfrac>
<msub><mi>V</mi><mi>mitochondria</mi></msub>
</mfrac>
    </mfenced>
   </mrow>
  </mtd>
 </mtr>
 <mtr>
  <mtd>
   <mfrac>
    <mrow>
     <mo>d</mo>
     <mfenced>
      <mrow>
       <mi>[2ADP]</mi>
       <mo>&CenterDot;</mo>
       <msub><mi>V</mi><mi>mitochondria</mi></msub>
      </mrow>
     </mfenced>
    </mrow>
    <mrow>
     <mo>d</mo><mi>t</mi>
    </mrow>
   </mfrac>
  </mtd>
  <mtd>
   <mo>=</mo>
  </mtd>
  <mtd columnalign='left'>
   <mrow>
    <mo>+</mo>
    <msub><mi>V</mi><mi>mitochondria</mi></msub>
    <mo>&CenterDot;</mo>
    <mfenced>
<mfrac>
<mfrac>
<mrow>
<mn>1</mn>
<mo>&CenterDot;</mo>
<mi>["HCO3-+ NH4+"]</mi>
</mrow>
<mrow>
<mn>13</mn>
<mo>+</mo>
<mi>["HCO3-+ NH4+"]</mi>
</mrow>
</mfrac>
<msub><mi>V</mi><mi>mitochondria</mi></msub>
</mfrac>
    </mfenced>
   </mrow>
  </mtd>
 </mtr>
 <mtr>
  <mtd>
   <mfrac>
    <mrow>
     <mo>d</mo>
     <mfenced>
      <mrow>
       <mi>[1/2O2]</mi>
       <mo>&CenterDot;</mo>
       <msub><mi>V</mi><mi>mitochondria</mi></msub>
      </mrow>
     </mfenced>
    </mrow>
    <mrow>
     <mo>d</mo><mi>t</mi>
    </mrow>
   </mfrac>
  </mtd>
  <mtd>
   <mo>=</mo>
  </mtd>
  <mtd columnalign='left'>
   <mrow>
    <mo>-</mo>
    <mfenced>
<mrow>
<mn>1</mn>
<mo>&CenterDot;</mo>
<mi>[1/2O2]</mi>
</mrow>
    </mfenced>
   </mrow>
  </mtd>
 </mtr>
 <mtr>
  <mtd>
   <mfrac>
    <mrow>
     <mo>d</mo>
     <mfenced>
      <mrow>
       <mi>[QH2]</mi>
       <mo>&CenterDot;</mo>
       <msub><mi>V</mi><mi>mit_inner_membrane</mi></msub>
      </mrow>
     </mfenced>
    </mrow>
    <mrow>
     <mo>d</mo><mi>t</mi>
    </mrow>
   </mfrac>
  </mtd>
  <mtd>
   <mo>=</mo>
  </mtd>
  <mtd columnalign='left'>
   <mrow>
    <mo>-</mo>
    <msub><mi>V</mi><mi>mit_inner_membrane</mi></msub>
    <mo>&CenterDot;</mo>
    <mfenced>
<mfrac>
<mrow>
<mi>[QH2]</mi>
<mo>&CenterDot;</mo>
<mn>1</mn>
</mrow>
<msub><mi>V</mi><mi>mit_inner_membrane</mi></msub>
</mfrac>
    </mfenced>
   </mrow>
  </mtd>
 </mtr>
 <mtr>
  <mtd>
  </mtd>
  <mtd>
  </mtd>
  <mtd columnalign='left'>
   <mrow>
    <mo>-</mo>
    <msub><mi>V</mi><mi>mit_inner_membrane</mi></msub>
    <mo>&CenterDot;</mo>
    <mfenced>
<mfrac>
<mrow>
<mi>[QH2]</mi>
<mo>&CenterDot;</mo>
<mn>1</mn>
</mrow>
<msub><mi>V</mi><mi>mit_inner_membrane</mi></msub>
</mfrac>
    </mfenced>
   </mrow>
  </mtd>
 </mtr>
 <mtr>
  <mtd>
  </mtd>
  <mtd>
  </mtd>
  <mtd columnalign='left'>
   <mrow>
    <mo>+</mo>
    <msub><mi>V</mi><mi>mit_inner_membrane</mi></msub>
    <mo>&CenterDot;</mo>
    <mfenced>
<mfrac>
<mrow>
<mi>[Q]</mi>
<mo>&CenterDot;</mo>
<mn>1</mn>
</mrow>
<msub><mi>V</mi><mi>mit_inner_membrane</mi></msub>
</mfrac>
    </mfenced>
   </mrow>
  </mtd>
 </mtr>
 <mtr>
  <mtd>
  </mtd>
  <mtd>
  </mtd>
  <mtd columnalign='left'>
   <mrow>
    <mo>+</mo>
    <msub><mi>V</mi><mi>mit_inner_membrane</mi></msub>
    <mo>&CenterDot;</mo>
    <mfenced>
<mfrac>
<mrow>
<mi>[2e]</mi>
<mo>&CenterDot;</mo>
<mn>1</mn>
</mrow>
<msub><mi>V</mi><mi>mit_inner_membrane</mi></msub>
</mfrac>
    </mfenced>
   </mrow>
  </mtd>
 </mtr>
 <mtr>
  <mtd>
  </mtd>
  <mtd>
  </mtd>
  <mtd columnalign='left'>
   <mrow>
    <mo>-</mo>
    <mfenced>
<mrow>
<mn>1</mn>
<mo>&CenterDot;</mo>
<mi>[QH2]</mi>
</mrow>
    </mfenced>
   </mrow>
  </mtd>
 </mtr>
 <mtr>
  <mtd>
  </mtd>
  <mtd>
  </mtd>
  <mtd columnalign='left'>
   <mrow>
    <mo>-</mo>
    <mfenced>
<mrow>
<mn>1</mn>
<mo>&CenterDot;</mo>
<mi>[QH2]</mi>
</mrow>
    </mfenced>
   </mrow>
  </mtd>
 </mtr>
 <mtr>
  <mtd>
   <mfrac>
    <mrow>
     <mo>d</mo>
     <mfenced>
      <mrow>
       <mi>[Q]</mi>
       <mo>&CenterDot;</mo>
       <msub><mi>V</mi><mi>mit_inner_membrane</mi></msub>
      </mrow>
     </mfenced>
    </mrow>
    <mrow>
     <mo>d</mo><mi>t</mi>
    </mrow>
   </mfrac>
  </mtd>
  <mtd>
   <mo>=</mo>
  </mtd>
  <mtd columnalign='left'>
   <mrow>
    <mo>+</mo>
    <mfenced>
<mrow>
<mn>1</mn>
<mo>&CenterDot;</mo>
<mi>["2H+{mitochondria}"]</mi>
</mrow>
    </mfenced>
   </mrow>
  </mtd>
 </mtr>
 <mtr>
  <mtd>
  </mtd>
  <mtd>
  </mtd>
  <mtd columnalign='left'>
   <mrow>
    <mo>+</mo>
    <mfenced>
<mrow>
<mn>1</mn>
<mo>&CenterDot;</mo>
<mi>[FeS{mit_inner_membrane}]</mi>
<mo>&CenterDot;</mo>
<mi>[FADH2]</mi>
</mrow>
    </mfenced>
   </mrow>
  </mtd>
 </mtr>
 <mtr>
  <mtd>
  </mtd>
  <mtd>
  </mtd>
  <mtd columnalign='left'>
   <mrow>
    <mo>-</mo>
    <msub><mi>V</mi><mi>mit_inner_membrane</mi></msub>
    <mo>&CenterDot;</mo>
    <mfenced>
<mfrac>
<mrow>
<mi>[Q]</mi>
<mo>&CenterDot;</mo>
<mn>1</mn>
</mrow>
<msub><mi>V</mi><mi>mit_inner_membrane</mi></msub>
</mfrac>
    </mfenced>
   </mrow>
  </mtd>
 </mtr>
 <mtr>
  <mtd>
   <mfrac>
    <mrow>
     <mo>d</mo>
     <mfenced>
      <mrow>
       <mi>[FeS{mit_inner_membrane}]</mi>
       <mo>&CenterDot;</mo>
       <msub><mi>V</mi><mi>mit_inner_membrane</mi></msub>
      </mrow>
     </mfenced>
    </mrow>
    <mrow>
     <mo>d</mo><mi>t</mi>
    </mrow>
   </mfrac>
  </mtd>
  <mtd>
   <mo>=</mo>
  </mtd>
  <mtd columnalign='left'>
   <mrow>
    <mo>-</mo>
    <mfenced>
<mrow>
<mn>1</mn>
<mo>&CenterDot;</mo>
<mi>[FeS{mit_inner_membrane}]</mi>
<mo>&CenterDot;</mo>
<mi>[FADH2]</mi>
</mrow>
    </mfenced>
   </mrow>
  </mtd>
 </mtr>
 <mtr>
  <mtd>
  </mtd>
  <mtd>
  </mtd>
  <mtd columnalign='left'>
   <mrow>
    <mo>+</mo>
    <msub><mi>V</mi><mi>mit_inner_membrane</mi></msub>
    <mo>&CenterDot;</mo>
    <mfenced>
<mfrac>
<mrow>
<mi>[FMN]</mi>
<mo>&CenterDot;</mo>
<mn>1</mn>
</mrow>
<msub><mi>V</mi><mi>mit_inner_membrane</mi></msub>
</mfrac>
    </mfenced>
   </mrow>
  </mtd>
 </mtr>
 <mtr>
  <mtd>
   <mfrac>
    <mrow>
     <mo>d</mo>
     <mfenced>
      <mrow>
       <mi>[FMN]</mi>
       <mo>&CenterDot;</mo>
       <msub><mi>V</mi><mi>mit_inner_membrane</mi></msub>
      </mrow>
     </mfenced>
    </mrow>
    <mrow>
     <mo>d</mo><mi>t</mi>
    </mrow>
   </mfrac>
  </mtd>
  <mtd>
   <mo>=</mo>
  </mtd>
  <mtd columnalign='left'>
   <mrow>
    <mo>+</mo>
    <mfenced>
<mrow>
<mn>1</mn>
<mo>&CenterDot;</mo>
<mi>[NADH_2]</mi>
</mrow>
    </mfenced>
   </mrow>
  </mtd>
 </mtr>
 <mtr>
  <mtd>
  </mtd>
  <mtd>
  </mtd>
  <mtd columnalign='left'>
   <mrow>
    <mo>-</mo>
    <mfenced>
<mrow>
<mn>1</mn>
<mo>&CenterDot;</mo>
<mi>[FMN]</mi>
</mrow>
    </mfenced>
   </mrow>
  </mtd>
 </mtr>
 <mtr>
  <mtd>
  </mtd>
  <mtd>
  </mtd>
  <mtd columnalign='left'>
   <mrow>
    <mo>-</mo>
    <msub><mi>V</mi><mi>mit_inner_membrane</mi></msub>
    <mo>&CenterDot;</mo>
    <mfenced>
<mfrac>
<mrow>
<mi>[FMN]</mi>
<mo>&CenterDot;</mo>
<mn>1</mn>
</mrow>
<msub><mi>V</mi><mi>mit_inner_membrane</mi></msub>
</mfrac>
    </mfenced>
   </mrow>
  </mtd>
 </mtr>
 <mtr>
  <mtd>
  </mtd>
  <mtd>
  </mtd>
  <mtd columnalign='left'>
   <mrow>
    <mo>-</mo>
    <mfenced>
<mrow>
<mn>1</mn>
<mo>&CenterDot;</mo>
<mi>[FMN]</mi>
</mrow>
    </mfenced>
   </mrow>
  </mtd>
 </mtr>
 <mtr>
  <mtd>
   <mfrac>
    <mrow>
     <mo>d</mo>
     <mfenced>
      <mrow>
       <mi>[Cyb]</mi>
       <mo>&CenterDot;</mo>
       <msub><mi>V</mi><mi>mit_inner_membrane</mi></msub>
      </mrow>
     </mfenced>
    </mrow>
    <mrow>
     <mo>d</mo><mi>t</mi>
    </mrow>
   </mfrac>
  </mtd>
  <mtd>
   <mo>=</mo>
  </mtd>
  <mtd columnalign='left'>
   <mrow>
    <mo>+</mo>
    <msub><mi>V</mi><mi>mit_inner_membrane</mi></msub>
    <mo>&CenterDot;</mo>
    <mfenced>
<mfrac>
<mrow>
<mi>[QH2]</mi>
<mo>&CenterDot;</mo>
<mn>1</mn>
</mrow>
<msub><mi>V</mi><mi>mit_inner_membrane</mi></msub>
</mfrac>
    </mfenced>
   </mrow>
  </mtd>
 </mtr>
 <mtr>
  <mtd>
  </mtd>
  <mtd>
  </mtd>
  <mtd columnalign='left'>
   <mrow>
    <mo>-</mo>
    <mfenced>
<mrow>
<mn>1</mn>
<mo>&CenterDot;</mo>
<mi>[Cyb]</mi>
</mrow>
    </mfenced>
   </mrow>
  </mtd>
 </mtr>
 <mtr>
  <mtd>
   <mfrac>
    <mrow>
     <mo>d</mo>
     <mfenced>
      <mrow>
       <mi>["Cya-a3"]</mi>
       <mo>&CenterDot;</mo>
       <msub><mi>V</mi><mi>mit_inner_membrane</mi></msub>
      </mrow>
     </mfenced>
    </mrow>
    <mrow>
     <mo>d</mo><mi>t</mi>
    </mrow>
   </mfrac>
  </mtd>
  <mtd>
   <mo>=</mo>
  </mtd>
  <mtd columnalign='left'>
   <mrow>
    <mo>+</mo>
    <msub><mi>V</mi><mi>mit_inner_membrane</mi></msub>
    <mo>&CenterDot;</mo>
    <mfenced>
<mfrac>
<mrow>
<mi>[CyC]</mi>
<mo>&CenterDot;</mo>
<mn>1</mn>
</mrow>
<msub><mi>V</mi><mi>mit_inner_membrane</mi></msub>
</mfrac>
    </mfenced>
   </mrow>
  </mtd>
 </mtr>
 <mtr>
  <mtd>
  </mtd>
  <mtd>
  </mtd>
  <mtd columnalign='left'>
   <mrow>
    <mo>+</mo>
    <mfenced>
<mrow>
<mn>1</mn>
<mo>&CenterDot;</mo>
<mi>[1/2O2]</mi>
</mrow>
    </mfenced>
   </mrow>
  </mtd>
 </mtr>
 <mtr>
  <mtd>
  </mtd>
  <mtd>
  </mtd>
  <mtd columnalign='left'>
   <mrow>
    <mo>+</mo>
    <mfenced>
<mrow>
<mn>1</mn>
<mo>&CenterDot;</mo>
<mi>[H2O{mitochondria}]</mi>
</mrow>
    </mfenced>
   </mrow>
  </mtd>
 </mtr>
 <mtr>
  <mtd>
  </mtd>
  <mtd>
  </mtd>
  <mtd columnalign='left'>
   <mrow>
    <mo>+</mo>
    <mfenced>
<mrow>
<mn>1</mn>
<mo>&CenterDot;</mo>
<mi>["2H+{mitochondria}"]</mi>
</mrow>
    </mfenced>
   </mrow>
  </mtd>
 </mtr>
 <mtr>
  <mtd>
   <mfrac>
    <mrow>
     <mo>d</mo>
     <mfenced>
      <mrow>
       <mi>[CyC2]</mi>
       <mo>&CenterDot;</mo>
       <msub><mi>V</mi><mi>mit_inner_membrane</mi></msub>
      </mrow>
     </mfenced>
    </mrow>
    <mrow>
     <mo>d</mo><mi>t</mi>
    </mrow>
   </mfrac>
  </mtd>
  <mtd>
   <mo>=</mo>
  </mtd>
  <mtd columnalign='left'>
   <mrow>
    <mo>-</mo>
    <msub><mi>V</mi><mi>mit_inner_membrane</mi></msub>
    <mo>&CenterDot;</mo>
    <mfenced>
<mfrac>
<mrow>
<mi>[CyC2]</mi>
<mo>&CenterDot;</mo>
<mn>1</mn>
</mrow>
<msub><mi>V</mi><mi>mit_inner_membrane</mi></msub>
</mfrac>
    </mfenced>
   </mrow>
  </mtd>
 </mtr>
 <mtr>
  <mtd>
  </mtd>
  <mtd>
  </mtd>
  <mtd columnalign='left'>
   <mrow>
    <mo>+</mo>
    <msub><mi>V</mi><mi>mit_inner_membrane</mi></msub>
    <mo>&CenterDot;</mo>
    <mfenced>
<mfrac>
<mrow>
<mi>[QH2]</mi>
<mo>&CenterDot;</mo>
<mn>1</mn>
</mrow>
<msub><mi>V</mi><mi>mit_inner_membrane</mi></msub>
</mfrac>
    </mfenced>
   </mrow>
  </mtd>
 </mtr>
 <mtr>
  <mtd>
   <mfrac>
    <mrow>
     <mo>d</mo>
     <mfenced>
      <mrow>
       <mi>[CyC]</mi>
       <mo>&CenterDot;</mo>
       <msub><mi>V</mi><mi>mit_inner_membrane</mi></msub>
      </mrow>
     </mfenced>
    </mrow>
    <mrow>
     <mo>d</mo><mi>t</mi>
    </mrow>
   </mfrac>
  </mtd>
  <mtd>
   <mo>=</mo>
  </mtd>
  <mtd columnalign='left'>
   <mrow>
    <mo>-</mo>
    <msub><mi>V</mi><mi>mit_inner_membrane</mi></msub>
    <mo>&CenterDot;</mo>
    <mfenced>
<mfrac>
<mrow>
<mi>[CyC]</mi>
<mo>&CenterDot;</mo>
<mn>1</mn>
</mrow>
<msub><mi>V</mi><mi>mit_inner_membrane</mi></msub>
</mfrac>
    </mfenced>
   </mrow>
  </mtd>
 </mtr>
 <mtr>
  <mtd>
  </mtd>
  <mtd>
  </mtd>
  <mtd columnalign='left'>
   <mrow>
    <mo>+</mo>
    <msub><mi>V</mi><mi>mit_inner_membrane</mi></msub>
    <mo>&CenterDot;</mo>
    <mfenced>
<mfrac>
<mrow>
<mi>[CyC2]</mi>
<mo>&CenterDot;</mo>
<mn>1</mn>
</mrow>
<msub><mi>V</mi><mi>mit_inner_membrane</mi></msub>
</mfrac>
    </mfenced>
   </mrow>
  </mtd>
 </mtr>
 <mtr>
  <mtd>
   <mfrac>
    <mrow>
     <mo>d</mo>
     <mfenced>
      <mrow>
       <mi>[2e]</mi>
       <mo>&CenterDot;</mo>
       <msub><mi>V</mi><mi>mit_inner_membrane</mi></msub>
      </mrow>
     </mfenced>
    </mrow>
    <mrow>
     <mo>d</mo><mi>t</mi>
    </mrow>
   </mfrac>
  </mtd>
  <mtd>
   <mo>=</mo>
  </mtd>
  <mtd columnalign='left'>
   <mrow>
    <mo>+</mo>
    <mfenced>
<mrow>
<mn>1</mn>
<mo>&CenterDot;</mo>
<mi>[FeS{mitochondria}]</mi>
</mrow>
    </mfenced>
   </mrow>
  </mtd>
 </mtr>
 <mtr>
  <mtd>
  </mtd>
  <mtd>
  </mtd>
  <mtd columnalign='left'>
   <mrow>
    <mo>+</mo>
    <mfenced>
<mrow>
<mn>1</mn>
<mo>&CenterDot;</mo>
<mi>["2H+{mitochondria}"]</mi>
</mrow>
    </mfenced>
   </mrow>
  </mtd>
 </mtr>
 <mtr>
  <mtd>
  </mtd>
  <mtd>
  </mtd>
  <mtd columnalign='left'>
   <mrow>
    <mo>-</mo>
    <msub><mi>V</mi><mi>mit_inner_membrane</mi></msub>
    <mo>&CenterDot;</mo>
    <mfenced>
<mfrac>
<mrow>
<mi>[2e]</mi>
<mo>&CenterDot;</mo>
<mn>1</mn>
</mrow>
<msub><mi>V</mi><mi>mit_inner_membrane</mi></msub>
</mfrac>
    </mfenced>
   </mrow>
  </mtd>
 </mtr>
 <mtr>
  <mtd>
   <mfrac>
    <mrow>
     <mo>d</mo>
     <mfenced>
      <mrow>
       <mi>[C22car_ims{IMS}]</mi>
       <mo>&CenterDot;</mo>
       <msub><mi>V</mi><mi>IMS</mi></msub>
      </mrow>
     </mfenced>
    </mrow>
    <mrow>
     <mo>d</mo><mi>t</mi>
    </mrow>
   </mfrac>
  </mtd>
  <mtd>
   <mo>=</mo>
  </mtd>
  <mtd columnalign='left'>
   <mrow>
    <mo>-</mo>
    <mfenced>
<mrow>
<mn>1</mn>
<mo>&CenterDot;</mo>
<mi>[C22car_ims{IMS}]</mi>
</mrow>
    </mfenced>
   </mrow>
  </mtd>
 </mtr>
 <mtr>
  <mtd>
  </mtd>
  <mtd>
  </mtd>
  <mtd columnalign='left'>
   <mrow>
    <mo>+</mo>
    <mfenced>
<mrow>
<mn>1</mn>
<mo>&CenterDot;</mo>
<mi>["C22 AcylCoA_cyt"]</mi>
<mo>&CenterDot;</mo>
<mi>[Carnitine_cyt]</mi>
</mrow>
    </mfenced>
   </mrow>
  </mtd>
 </mtr>
 <mtr>
  <mtd>
   <mfrac>
    <mrow>
     <mo>d</mo>
     <mfenced>
      <mrow>
       <mi>[C20car_ims{IMS}]</mi>
       <mo>&CenterDot;</mo>
       <msub><mi>V</mi><mi>IMS</mi></msub>
      </mrow>
     </mfenced>
    </mrow>
    <mrow>
     <mo>d</mo><mi>t</mi>
    </mrow>
   </mfrac>
  </mtd>
  <mtd>
   <mo>=</mo>
  </mtd>
  <mtd columnalign='left'>
   <mrow>
    <mo>-</mo>
    <mfenced>
<mrow>
<mn>1</mn>
<mo>&CenterDot;</mo>
<mi>[C20car_ims{IMS}]</mi>
</mrow>
    </mfenced>
   </mrow>
  </mtd>
 </mtr>
 <mtr>
  <mtd>
  </mtd>
  <mtd>
  </mtd>
  <mtd columnalign='left'>
   <mrow>
    <mo>+</mo>
    <mfenced>
<mrow>
<mn>1</mn>
<mo>&CenterDot;</mo>
<mi>["C20 AcylCoA_cyt"]</mi>
<mo>&CenterDot;</mo>
<mi>[Carnitine_cyt]</mi>
</mrow>
    </mfenced>
   </mrow>
  </mtd>
 </mtr>
 <mtr>
  <mtd>
   <mfrac>
    <mrow>
     <mo>d</mo>
     <mfenced>
      <mrow>
       <mi>[C18car_ims{IMS}]</mi>
       <mo>&CenterDot;</mo>
       <msub><mi>V</mi><mi>IMS</mi></msub>
      </mrow>
     </mfenced>
    </mrow>
    <mrow>
     <mo>d</mo><mi>t</mi>
    </mrow>
   </mfrac>
  </mtd>
  <mtd>
   <mo>=</mo>
  </mtd>
  <mtd columnalign='left'>
   <mrow>
    <mo>-</mo>
    <mfenced>
<mrow>
<mn>1</mn>
<mo>&CenterDot;</mo>
<mi>[C18car_ims{IMS}]</mi>
</mrow>
    </mfenced>
   </mrow>
  </mtd>
 </mtr>
 <mtr>
  <mtd>
  </mtd>
  <mtd>
  </mtd>
  <mtd columnalign='left'>
   <mrow>
    <mo>+</mo>
    <mfenced>
<mrow>
<mn>1</mn>
<mo>&CenterDot;</mo>
<mi>["C18 AcylCoA_cyt"]</mi>
<mo>&CenterDot;</mo>
<mi>[Carnitine_cyt]</mi>
</mrow>
    </mfenced>
   </mrow>
  </mtd>
 </mtr>
 <mtr>
  <mtd>
   <mfrac>
    <mrow>
     <mo>d</mo>
     <mfenced>
      <mrow>
       <mi>[C16car_ims{IMS}]</mi>
       <mo>&CenterDot;</mo>
       <msub><mi>V</mi><mi>IMS</mi></msub>
      </mrow>
     </mfenced>
    </mrow>
    <mrow>
     <mo>d</mo><mi>t</mi>
    </mrow>
   </mfrac>
  </mtd>
  <mtd>
   <mo>=</mo>
  </mtd>
  <mtd columnalign='left'>
   <mrow>
    <mo>-</mo>
    <mfenced>
<mrow>
<mn>1</mn>
<mo>&CenterDot;</mo>
<mi>[C16car_ims{IMS}]</mi>
</mrow>
    </mfenced>
   </mrow>
  </mtd>
 </mtr>
 <mtr>
  <mtd>
  </mtd>
  <mtd>
  </mtd>
  <mtd columnalign='left'>
   <mrow>
    <mo>+</mo>
    <mfenced>
<mrow>
<mn>1</mn>
<mo>&CenterDot;</mo>
<mi>["C16 AcylCoA_cyt"]</mi>
<mo>&CenterDot;</mo>
<mi>[Carnitine_cyt]</mi>
</mrow>
    </mfenced>
   </mrow>
  </mtd>
 </mtr>
 <mtr>
  <mtd>
   <mfrac>
    <mrow>
     <mo>d</mo>
     <mfenced>
      <mrow>
       <mi>[C14car_ims{IMS}]</mi>
       <mo>&CenterDot;</mo>
       <msub><mi>V</mi><mi>IMS</mi></msub>
      </mrow>
     </mfenced>
    </mrow>
    <mrow>
     <mo>d</mo><mi>t</mi>
    </mrow>
   </mfrac>
  </mtd>
  <mtd>
   <mo>=</mo>
  </mtd>
  <mtd columnalign='left'>
   <mrow>
    <mo>-</mo>
    <mfenced>
<mrow>
<mn>1</mn>
<mo>&CenterDot;</mo>
<mi>[C14car_ims{IMS}]</mi>
</mrow>
    </mfenced>
   </mrow>
  </mtd>
 </mtr>
 <mtr>
  <mtd>
  </mtd>
  <mtd>
  </mtd>
  <mtd columnalign='left'>
   <mrow>
    <mo>+</mo>
    <mfenced>
<mrow>
<mn>1</mn>
<mo>&CenterDot;</mo>
<mi>["C14 AcylCoA_cyt"]</mi>
<mo>&CenterDot;</mo>
<mi>[Carnitine_cyt]</mi>
</mrow>
    </mfenced>
   </mrow>
  </mtd>
 </mtr>
 <mtr>
  <mtd>
   <mfrac>
    <mrow>
     <mo>d</mo>
     <mfenced>
      <mrow>
       <mi>["2H+{IMS}"]</mi>
       <mo>&CenterDot;</mo>
       <msub><mi>V</mi><mi>IMS</mi></msub>
      </mrow>
     </mfenced>
    </mrow>
    <mrow>
     <mo>d</mo><mi>t</mi>
    </mrow>
   </mfrac>
  </mtd>
  <mtd>
   <mo>=</mo>
  </mtd>
  <mtd columnalign='left'>
   <mrow>
    <mo>+</mo>
    <mfenced>
<mrow>
<mn>1</mn>
<mo>&CenterDot;</mo>
<mi>[FMN]</mi>
</mrow>
    </mfenced>
   </mrow>
  </mtd>
 </mtr>
 <mtr>
  <mtd>
  </mtd>
  <mtd>
  </mtd>
  <mtd columnalign='left'>
   <mrow>
    <mo>+</mo>
    <mfenced>
<mrow>
<mn>1</mn>
<mo>&CenterDot;</mo>
<mi>[QH2]</mi>
</mrow>
    </mfenced>
   </mrow>
  </mtd>
 </mtr>
 <mtr>
  <mtd>
  </mtd>
  <mtd>
  </mtd>
  <mtd columnalign='left'>
   <mrow>
    <mo>+</mo>
    <mfenced>
<mrow>
<mn>1</mn>
<mo>&CenterDot;</mo>
<mi>[QH2]</mi>
</mrow>
    </mfenced>
   </mrow>
  </mtd>
 </mtr>
</mtable>
</math>
