# Supplementary material for: HEPNet: A Knowledge Base Model of Human Energy Pool Network for Predicting the Energy Availability Status of an Individual
Source: PLoS One. 2015 Jun 8;10(6):e0127918. doi: 10.1371/journal.pone.0127918 (PMC4460090; doi:10.1371/journal.pone.0127918)
Supplement: S2 Dataset — Table A_elementary mode of HEPNet. Equations A_Differential equations of HEPNet. Simulation A_ HEPNet at steady state. Table B_Time course simulation data. Model_HEPNet model in SBML format. (ZIP) [file pone.0127918.s002.zip › S2_Dataset/Simulation A_HEPNet at steady state.cps]

<?xml version="1.0" encoding="UTF-8"?>
<!-- generated with COPASI 4.12 (Build 81) (http://www.copasi.org) at 2014-05-20 09:28:34 UTC -->
<?oxygen RNGSchema="http://www.copasi.org/static/schema/CopasiML.rng" type="xml"?>
<COPASI xmlns="http://www.copasi.org/static/schema" versionMajor="4" versionMinor="12" versionDevel="81" copasiSourcesModified="0">
  <ListOfFunctions>
    <Function key="Function_13" name="Mass action (irreversible)" type="MassAction" reversible="false">
      <MiriamAnnotation>
<rdf:RDF xmlns:CopasiMT="http://www.copasi.org/RDF/MiriamTerms#" xmlns:dcterms="http://purl.org/dc/terms/" xmlns:rdf="http://www.w3.org/1999/02/22-rdf-syntax-ns#">
   <rdf:Description rdf:about="#Function_13">
   <CopasiMT:is rdf:resource="urn:miriam:obo.sbo:SBO:0000041" />
   </rdf:Description>
   </rdf:RDF>
      </MiriamAnnotation>
      <Comment>
        <body xmlns="http://www.w3.org/1999/xhtml">
<b>Mass action rate law for first order irreversible reactions</b>
<p>
Reaction scheme where the products are created from the reactants and the change of a product quantity is proportional to the product of reactant activities. The reaction scheme does not include any reverse process that creates the reactants from the products. The change of a product quantity is proportional to the quantity of one reactant.
</p>
</body>
      </Comment>
      <Expression>
        k1*PRODUCT&lt;substrate_i&gt;
      </Expression>
      <ListOfParameterDescriptions>
        <ParameterDescription key="FunctionParameter_81" name="k1" order="0" role="constant"/>
        <ParameterDescription key="FunctionParameter_79" name="substrate" order="1" role="substrate"/>
      </ListOfParameterDescriptions>
    </Function>
    <Function key="Function_40" name="Function for re99" type="UserDefined" reversible="false">
      <Expression>
        s11*k1/default
      </Expression>
      <ListOfParameterDescriptions>
        <ParameterDescription key="FunctionParameter_246" name="default" order="0" role="volume"/>
        <ParameterDescription key="FunctionParameter_258" name="k1" order="1" role="constant"/>
        <ParameterDescription key="FunctionParameter_265" name="s11" order="2" role="substrate"/>
      </ListOfParameterDescriptions>
    </Function>
    <Function key="Function_41" name="Function for re7" type="UserDefined" reversible="false">
      <Expression>
        s340*k1/c1
      </Expression>
      <ListOfParameterDescriptions>
        <ParameterDescription key="FunctionParameter_269" name="c1" order="0" role="volume"/>
        <ParameterDescription key="FunctionParameter_270" name="k1" order="1" role="constant"/>
        <ParameterDescription key="FunctionParameter_271" name="s340" order="2" role="substrate"/>
      </ListOfParameterDescriptions>
    </Function>
    <Function key="Function_42" name="Function for re8" type="UserDefined" reversible="false">
      <Expression>
        s341*k1/c1
      </Expression>
      <ListOfParameterDescriptions>
        <ParameterDescription key="FunctionParameter_275" name="c1" order="0" role="volume"/>
        <ParameterDescription key="FunctionParameter_276" name="k1" order="1" role="constant"/>
        <ParameterDescription key="FunctionParameter_277" name="s341" order="2" role="substrate"/>
      </ListOfParameterDescriptions>
    </Function>
    <Function key="Function_43" name="Function for re14" type="UserDefined" reversible="false">
      <Expression>
        s343*k1/c1
      </Expression>
      <ListOfParameterDescriptions>
        <ParameterDescription key="FunctionParameter_281" name="c1" order="0" role="volume"/>
        <ParameterDescription key="FunctionParameter_282" name="k1" order="1" role="constant"/>
        <ParameterDescription key="FunctionParameter_283" name="s343" order="2" role="substrate"/>
      </ListOfParameterDescriptions>
    </Function>
    <Function key="Function_44" name="Function for re37" type="UserDefined" reversible="unspecified">
      <Expression>
        s73*k1/default
      </Expression>
      <ListOfParameterDescriptions>
        <ParameterDescription key="FunctionParameter_287" name="default" order="0" role="volume"/>
        <ParameterDescription key="FunctionParameter_288" name="k1" order="1" role="constant"/>
        <ParameterDescription key="FunctionParameter_289" name="s73" order="2" role="substrate"/>
      </ListOfParameterDescriptions>
    </Function>
    <Function key="Function_45" name="Function for re11" type="UserDefined" reversible="false">
      <Expression>
        s342*s345*k1/c1
      </Expression>
      <ListOfParameterDescriptions>
        <ParameterDescription key="FunctionParameter_294" name="c1" order="0" role="volume"/>
        <ParameterDescription key="FunctionParameter_295" name="k1" order="1" role="constant"/>
        <ParameterDescription key="FunctionParameter_296" name="s342" order="2" role="substrate"/>
        <ParameterDescription key="FunctionParameter_297" name="s345" order="3" role="substrate"/>
      </ListOfParameterDescriptions>
    </Function>
    <Function key="Function_46" name="Function for re12" type="UserDefined" reversible="false">
      <Expression>
        s38*s23*s345*k1/c1
      </Expression>
      <ListOfParameterDescriptions>
        <ParameterDescription key="FunctionParameter_303" name="c1" order="0" role="volume"/>
        <ParameterDescription key="FunctionParameter_304" name="k1" order="1" role="constant"/>
        <ParameterDescription key="FunctionParameter_305" name="s23" order="2" role="substrate"/>
        <ParameterDescription key="FunctionParameter_306" name="s345" order="3" role="substrate"/>
        <ParameterDescription key="FunctionParameter_307" name="s38" order="4" role="substrate"/>
      </ListOfParameterDescriptions>
    </Function>
    <Function key="Function_47" name="Function for re81" type="UserDefined" reversible="false">
      <Expression>
        s293*k1/default
      </Expression>
      <ListOfParameterDescriptions>
        <ParameterDescription key="FunctionParameter_293" name="default" order="0" role="volume"/>
        <ParameterDescription key="FunctionParameter_302" name="k1" order="1" role="constant"/>
        <ParameterDescription key="FunctionParameter_313" name="s293" order="2" role="substrate"/>
      </ListOfParameterDescriptions>
    </Function>
    <Function key="Function_48" name="Function for re85" type="UserDefined" reversible="false">
      <Expression>
        s296*s67*k1/default
      </Expression>
      <ListOfParameterDescriptions>
        <ParameterDescription key="FunctionParameter_318" name="default" order="0" role="volume"/>
        <ParameterDescription key="FunctionParameter_319" name="k1" order="1" role="constant"/>
        <ParameterDescription key="FunctionParameter_320" name="s296" order="2" role="substrate"/>
        <ParameterDescription key="FunctionParameter_321" name="s67" order="3" role="substrate"/>
      </ListOfParameterDescriptions>
    </Function>
    <Function key="Function_49" name="Function for re27" type="UserDefined" reversible="false">
      <Expression>
        s3*s63*k1/default
      </Expression>
      <ListOfParameterDescriptions>
        <ParameterDescription key="FunctionParameter_326" name="default" order="0" role="volume"/>
        <ParameterDescription key="FunctionParameter_327" name="k1" order="1" role="constant"/>
        <ParameterDescription key="FunctionParameter_328" name="s3" order="2" role="substrate"/>
        <ParameterDescription key="FunctionParameter_329" name="s63" order="3" role="substrate"/>
      </ListOfParameterDescriptions>
    </Function>
    <Function key="Function_50" name="Function for re36" type="UserDefined" reversible="false">
      <Expression>
        s8*s63*k1/default
      </Expression>
      <ListOfParameterDescriptions>
        <ParameterDescription key="FunctionParameter_334" name="default" order="0" role="volume"/>
        <ParameterDescription key="FunctionParameter_335" name="k1" order="1" role="constant"/>
        <ParameterDescription key="FunctionParameter_336" name="s63" order="2" role="substrate"/>
        <ParameterDescription key="FunctionParameter_337" name="s8" order="3" role="substrate"/>
      </ListOfParameterDescriptions>
    </Function>
    <Function key="Function_51" name="Function for re40" type="UserDefined" reversible="false">
      <Expression>
        s35*s44*s93*k1/default
      </Expression>
      <ListOfParameterDescriptions>
        <ParameterDescription key="FunctionParameter_343" name="default" order="0" role="volume"/>
        <ParameterDescription key="FunctionParameter_344" name="k1" order="1" role="constant"/>
        <ParameterDescription key="FunctionParameter_345" name="s35" order="2" role="substrate"/>
        <ParameterDescription key="FunctionParameter_346" name="s44" order="3" role="substrate"/>
        <ParameterDescription key="FunctionParameter_347" name="s93" order="4" role="substrate"/>
      </ListOfParameterDescriptions>
    </Function>
    <Function key="Function_52" name="Function for re38" type="UserDefined" reversible="unspecified">
      <Expression>
        s73*k1/default
      </Expression>
      <ListOfParameterDescriptions>
        <ParameterDescription key="FunctionParameter_317" name="default" order="0" role="volume"/>
        <ParameterDescription key="FunctionParameter_342" name="k1" order="1" role="constant"/>
        <ParameterDescription key="FunctionParameter_353" name="s73" order="2" role="substrate"/>
      </ListOfParameterDescriptions>
    </Function>
    <Function key="Function_53" name="Function for re49" type="UserDefined" reversible="false">
      <Expression>
        s335*k1/default
      </Expression>
      <ListOfParameterDescriptions>
        <ParameterDescription key="FunctionParameter_357" name="default" order="0" role="volume"/>
        <ParameterDescription key="FunctionParameter_358" name="k1" order="1" role="constant"/>
        <ParameterDescription key="FunctionParameter_359" name="s335" order="2" role="substrate"/>
      </ListOfParameterDescriptions>
    </Function>
    <Function key="Function_54" name="Function for re68" type="UserDefined" reversible="false">
      <Expression>
        s262*k1/c2
      </Expression>
      <ListOfParameterDescriptions>
        <ParameterDescription key="FunctionParameter_363" name="c2" order="0" role="volume"/>
        <ParameterDescription key="FunctionParameter_364" name="k1" order="1" role="constant"/>
        <ParameterDescription key="FunctionParameter_365" name="s262" order="2" role="substrate"/>
      </ListOfParameterDescriptions>
    </Function>
    <Function key="Function_55" name="Function for re67" type="UserDefined" reversible="false">
      <Expression>
        s263*k1/c2
      </Expression>
      <ListOfParameterDescriptions>
        <ParameterDescription key="FunctionParameter_379" name="c2" order="0" role="volume"/>
        <ParameterDescription key="FunctionParameter_380" name="k1" order="1" role="constant"/>
        <ParameterDescription key="FunctionParameter_381" name="s263" order="2" role="substrate"/>
      </ListOfParameterDescriptions>
    </Function>
    <Function key="Function_56" name="Function for re65" type="UserDefined" reversible="false">
      <Expression>
        s388*k1/c2
      </Expression>
      <ListOfParameterDescriptions>
        <ParameterDescription key="FunctionParameter_385" name="c2" order="0" role="volume"/>
        <ParameterDescription key="FunctionParameter_386" name="k1" order="1" role="constant"/>
        <ParameterDescription key="FunctionParameter_387" name="s388" order="2" role="substrate"/>
      </ListOfParameterDescriptions>
    </Function>
    <Function key="Function_57" name="Function for re61" type="UserDefined" reversible="false">
      <Expression>
        s388*k1/c2
      </Expression>
      <ListOfParameterDescriptions>
        <ParameterDescription key="FunctionParameter_391" name="c2" order="0" role="volume"/>
        <ParameterDescription key="FunctionParameter_392" name="k1" order="1" role="constant"/>
        <ParameterDescription key="FunctionParameter_393" name="s388" order="2" role="substrate"/>
      </ListOfParameterDescriptions>
    </Function>
    <Function key="Function_58" name="Function for re82" type="UserDefined" reversible="false">
      <Expression>
        s51*s53*k1/default
      </Expression>
      <ListOfParameterDescriptions>
        <ParameterDescription key="FunctionParameter_404" name="default" order="0" role="volume"/>
        <ParameterDescription key="FunctionParameter_405" name="k1" order="1" role="constant"/>
        <ParameterDescription key="FunctionParameter_406" name="s51" order="2" role="substrate"/>
        <ParameterDescription key="FunctionParameter_407" name="s53" order="3" role="substrate"/>
      </ListOfParameterDescriptions>
    </Function>
    <Function key="Function_59" name="Function for re86" type="UserDefined" reversible="false">
      <Expression>
        s11*k1/default
      </Expression>
      <ListOfParameterDescriptions>
        <ParameterDescription key="FunctionParameter_403" name="default" order="0" role="volume"/>
        <ParameterDescription key="FunctionParameter_412" name="k1" order="1" role="constant"/>
        <ParameterDescription key="FunctionParameter_413" name="s11" order="2" role="substrate"/>
      </ListOfParameterDescriptions>
    </Function>
    <Function key="Function_60" name="Function for re90" type="UserDefined" reversible="false">
      <Expression>
        s307*k1/default
      </Expression>
      <ListOfParameterDescriptions>
        <ParameterDescription key="FunctionParameter_417" name="default" order="0" role="volume"/>
        <ParameterDescription key="FunctionParameter_418" name="k1" order="1" role="constant"/>
        <ParameterDescription key="FunctionParameter_419" name="s307" order="2" role="substrate"/>
      </ListOfParameterDescriptions>
    </Function>
    <Function key="Function_61" name="Function for re93" type="UserDefined" reversible="false">
      <Expression>
        s322*k1/c1
      </Expression>
      <ListOfParameterDescriptions>
        <ParameterDescription key="FunctionParameter_423" name="c1" order="0" role="volume"/>
        <ParameterDescription key="FunctionParameter_424" name="k1" order="1" role="constant"/>
        <ParameterDescription key="FunctionParameter_425" name="s322" order="2" role="substrate"/>
      </ListOfParameterDescriptions>
    </Function>
    <Function key="Function_62" name="Function for re10" type="UserDefined" reversible="false">
      <Expression>
        s342*k1/c1
      </Expression>
      <ListOfParameterDescriptions>
        <ParameterDescription key="FunctionParameter_431" name="c1" order="0" role="volume"/>
        <ParameterDescription key="FunctionParameter_432" name="k1" order="1" role="constant"/>
        <ParameterDescription key="FunctionParameter_433" name="s342" order="2" role="substrate"/>
      </ListOfParameterDescriptions>
    </Function>
    <Function key="Function_63" name="Function for re9" type="UserDefined" reversible="false">
      <Expression>
        s34*s33*k1/c1
      </Expression>
      <ListOfParameterDescriptions>
        <ParameterDescription key="FunctionParameter_438" name="c1" order="0" role="volume"/>
        <ParameterDescription key="FunctionParameter_439" name="k1" order="1" role="constant"/>
        <ParameterDescription key="FunctionParameter_440" name="s33" order="2" role="substrate"/>
        <ParameterDescription key="FunctionParameter_441" name="s34" order="3" role="substrate"/>
      </ListOfParameterDescriptions>
    </Function>
    <Function key="Function_64" name="Function for re24" type="UserDefined" reversible="false">
      <Expression>
        s39*k1/c1
      </Expression>
      <ListOfParameterDescriptions>
        <ParameterDescription key="FunctionParameter_437" name="c1" order="0" role="volume"/>
        <ParameterDescription key="FunctionParameter_446" name="k1" order="1" role="constant"/>
        <ParameterDescription key="FunctionParameter_447" name="s39" order="2" role="substrate"/>
      </ListOfParameterDescriptions>
    </Function>
    <Function key="Function_65" name="Function for re13" type="UserDefined" reversible="false">
      <Expression>
        s343*s347*k1/c1
      </Expression>
      <ListOfParameterDescriptions>
        <ParameterDescription key="FunctionParameter_452" name="c1" order="0" role="volume"/>
        <ParameterDescription key="FunctionParameter_453" name="k1" order="1" role="constant"/>
        <ParameterDescription key="FunctionParameter_454" name="s343" order="2" role="substrate"/>
        <ParameterDescription key="FunctionParameter_455" name="s347" order="3" role="substrate"/>
      </ListOfParameterDescriptions>
    </Function>
    <Function key="Function_66" name="Function for re150" type="UserDefined" reversible="false">
      <Expression>
        s37*k1/c1
      </Expression>
      <ListOfParameterDescriptions>
        <ParameterDescription key="FunctionParameter_451" name="c1" order="0" role="volume"/>
        <ParameterDescription key="FunctionParameter_460" name="k1" order="1" role="constant"/>
        <ParameterDescription key="FunctionParameter_461" name="s37" order="2" role="substrate"/>
      </ListOfParameterDescriptions>
    </Function>
    <Function key="Function_67" name="Function for re151" type="UserDefined" reversible="false">
      <Expression>
        s66*k1/c1
      </Expression>
      <ListOfParameterDescriptions>
        <ParameterDescription key="FunctionParameter_465" name="c1" order="0" role="volume"/>
        <ParameterDescription key="FunctionParameter_466" name="k1" order="1" role="constant"/>
        <ParameterDescription key="FunctionParameter_467" name="s66" order="2" role="substrate"/>
      </ListOfParameterDescriptions>
    </Function>
    <Function key="Function_68" name="Function for re152" type="UserDefined" reversible="false">
      <Expression>
        s116*k1/c1
      </Expression>
      <ListOfParameterDescriptions>
        <ParameterDescription key="FunctionParameter_471" name="c1" order="0" role="volume"/>
        <ParameterDescription key="FunctionParameter_472" name="k1" order="1" role="constant"/>
        <ParameterDescription key="FunctionParameter_473" name="s116" order="2" role="substrate"/>
      </ListOfParameterDescriptions>
    </Function>
    <Function key="Function_69" name="Function for re153" type="UserDefined" reversible="false">
      <Expression>
        s80*k1/c1
      </Expression>
      <ListOfParameterDescriptions>
        <ParameterDescription key="FunctionParameter_477" name="c1" order="0" role="volume"/>
        <ParameterDescription key="FunctionParameter_478" name="k1" order="1" role="constant"/>
        <ParameterDescription key="FunctionParameter_479" name="s80" order="2" role="substrate"/>
      </ListOfParameterDescriptions>
    </Function>
    <Function key="Function_70" name="Function for re154" type="UserDefined" reversible="false">
      <Expression>
        s111*k1/c1
      </Expression>
      <ListOfParameterDescriptions>
        <ParameterDescription key="FunctionParameter_483" name="c1" order="0" role="volume"/>
        <ParameterDescription key="FunctionParameter_484" name="k1" order="1" role="constant"/>
        <ParameterDescription key="FunctionParameter_485" name="s111" order="2" role="substrate"/>
      </ListOfParameterDescriptions>
    </Function>
    <Function key="Function_71" name="Function for re155" type="UserDefined" reversible="false">
      <Expression>
        s108*k1/c1
      </Expression>
      <ListOfParameterDescriptions>
        <ParameterDescription key="FunctionParameter_489" name="c1" order="0" role="volume"/>
        <ParameterDescription key="FunctionParameter_490" name="k1" order="1" role="constant"/>
        <ParameterDescription key="FunctionParameter_491" name="s108" order="2" role="substrate"/>
      </ListOfParameterDescriptions>
    </Function>
    <Function key="Function_72" name="Function for re156" type="UserDefined" reversible="false">
      <Expression>
        s89*k1/c1
      </Expression>
      <ListOfParameterDescriptions>
        <ParameterDescription key="FunctionParameter_495" name="c1" order="0" role="volume"/>
        <ParameterDescription key="FunctionParameter_496" name="k1" order="1" role="constant"/>
        <ParameterDescription key="FunctionParameter_497" name="s89" order="2" role="substrate"/>
      </ListOfParameterDescriptions>
    </Function>
    <Function key="Function_73" name="Function for re157" type="UserDefined" reversible="false">
      <Expression>
        s100*k1/c1
      </Expression>
      <ListOfParameterDescriptions>
        <ParameterDescription key="FunctionParameter_501" name="c1" order="0" role="volume"/>
        <ParameterDescription key="FunctionParameter_502" name="k1" order="1" role="constant"/>
        <ParameterDescription key="FunctionParameter_503" name="s100" order="2" role="substrate"/>
      </ListOfParameterDescriptions>
    </Function>
    <Function key="Function_74" name="Function for re158" type="UserDefined" reversible="false">
      <Expression>
        s103*k1/c1
      </Expression>
      <ListOfParameterDescriptions>
        <ParameterDescription key="FunctionParameter_507" name="c1" order="0" role="volume"/>
        <ParameterDescription key="FunctionParameter_508" name="k1" order="1" role="constant"/>
        <ParameterDescription key="FunctionParameter_509" name="s103" order="2" role="substrate"/>
      </ListOfParameterDescriptions>
    </Function>
    <Function key="Function_75" name="Function for re100" type="UserDefined" reversible="false">
      <Expression>
        s353*k1/c1
      </Expression>
      <ListOfParameterDescriptions>
        <ParameterDescription key="FunctionParameter_513" name="c1" order="0" role="volume"/>
        <ParameterDescription key="FunctionParameter_514" name="k1" order="1" role="constant"/>
        <ParameterDescription key="FunctionParameter_515" name="s353" order="2" role="substrate"/>
      </ListOfParameterDescriptions>
    </Function>
    <Function key="Function_76" name="Function for re104" type="UserDefined" reversible="false">
      <Expression>
        s355*k1/c1
      </Expression>
      <ListOfParameterDescriptions>
        <ParameterDescription key="FunctionParameter_521" name="c1" order="0" role="volume"/>
        <ParameterDescription key="FunctionParameter_522" name="k1" order="1" role="constant"/>
        <ParameterDescription key="FunctionParameter_523" name="s355" order="2" role="substrate"/>
      </ListOfParameterDescriptions>
    </Function>
    <Function key="Function_77" name="Function for re105" type="UserDefined" reversible="false">
      <Expression>
        s355*k1/c1
      </Expression>
      <ListOfParameterDescriptions>
        <ParameterDescription key="FunctionParameter_527" name="c1" order="0" role="volume"/>
        <ParameterDescription key="FunctionParameter_528" name="k1" order="1" role="constant"/>
        <ParameterDescription key="FunctionParameter_529" name="s355" order="2" role="substrate"/>
      </ListOfParameterDescriptions>
    </Function>
    <Function key="Function_78" name="Function for re106" type="UserDefined" reversible="false">
      <Expression>
        s355*k1/c1
      </Expression>
      <ListOfParameterDescriptions>
        <ParameterDescription key="FunctionParameter_533" name="c1" order="0" role="volume"/>
        <ParameterDescription key="FunctionParameter_534" name="k1" order="1" role="constant"/>
        <ParameterDescription key="FunctionParameter_535" name="s355" order="2" role="substrate"/>
      </ListOfParameterDescriptions>
    </Function>
    <Function key="Function_79" name="Function for re108" type="UserDefined" reversible="false">
      <Expression>
        s355*k1/c1
      </Expression>
      <ListOfParameterDescriptions>
        <ParameterDescription key="FunctionParameter_539" name="c1" order="0" role="volume"/>
        <ParameterDescription key="FunctionParameter_540" name="k1" order="1" role="constant"/>
        <ParameterDescription key="FunctionParameter_541" name="s355" order="2" role="substrate"/>
      </ListOfParameterDescriptions>
    </Function>
    <Function key="Function_80" name="Function for re107" type="UserDefined" reversible="false">
      <Expression>
        s356*k1/c1
      </Expression>
      <ListOfParameterDescriptions>
        <ParameterDescription key="FunctionParameter_545" name="c1" order="0" role="volume"/>
        <ParameterDescription key="FunctionParameter_546" name="k1" order="1" role="constant"/>
        <ParameterDescription key="FunctionParameter_547" name="s356" order="2" role="substrate"/>
      </ListOfParameterDescriptions>
    </Function>
    <Function key="Function_81" name="Function for re58" type="UserDefined" reversible="false">
      <Expression>
        s269*k1/c2
      </Expression>
      <ListOfParameterDescriptions>
        <ParameterDescription key="FunctionParameter_553" name="c2" order="0" role="volume"/>
        <ParameterDescription key="FunctionParameter_554" name="k1" order="1" role="constant"/>
        <ParameterDescription key="FunctionParameter_555" name="s269" order="2" role="substrate"/>
      </ListOfParameterDescriptions>
    </Function>
    <Function key="Function_82" name="Function for re66" type="UserDefined" reversible="false">
      <Expression>
        s377*k1/c2
      </Expression>
      <ListOfParameterDescriptions>
        <ParameterDescription key="FunctionParameter_559" name="c2" order="0" role="volume"/>
        <ParameterDescription key="FunctionParameter_560" name="k1" order="1" role="constant"/>
        <ParameterDescription key="FunctionParameter_561" name="s377" order="2" role="substrate"/>
      </ListOfParameterDescriptions>
    </Function>
    <Function key="Function_83" name="Function for re5" type="UserDefined" reversible="false">
      <Expression>
        s14*s21*k1/default
      </Expression>
      <ListOfParameterDescriptions>
        <ParameterDescription key="FunctionParameter_566" name="default" order="0" role="volume"/>
        <ParameterDescription key="FunctionParameter_567" name="k1" order="1" role="constant"/>
        <ParameterDescription key="FunctionParameter_568" name="s14" order="2" role="substrate"/>
        <ParameterDescription key="FunctionParameter_569" name="s21" order="3" role="substrate"/>
      </ListOfParameterDescriptions>
    </Function>
    <Function key="Function_84" name="Function for re2" type="UserDefined" reversible="false">
      <Expression>
        s12*s17*k1/default
      </Expression>
      <ListOfParameterDescriptions>
        <ParameterDescription key="FunctionParameter_574" name="default" order="0" role="volume"/>
        <ParameterDescription key="FunctionParameter_575" name="k1" order="1" role="constant"/>
        <ParameterDescription key="FunctionParameter_576" name="s12" order="2" role="substrate"/>
        <ParameterDescription key="FunctionParameter_577" name="s17" order="3" role="substrate"/>
      </ListOfParameterDescriptions>
    </Function>
    <Function key="Function_85" name="Function for re101" type="UserDefined" reversible="false">
      <Expression>
        s351*k1/c1
      </Expression>
      <ListOfParameterDescriptions>
        <ParameterDescription key="FunctionParameter_565" name="c1" order="0" role="volume"/>
        <ParameterDescription key="FunctionParameter_582" name="k1" order="1" role="constant"/>
        <ParameterDescription key="FunctionParameter_583" name="s351" order="2" role="substrate"/>
      </ListOfParameterDescriptions>
    </Function>
    <Function key="Function_86" name="Function for re102" type="UserDefined" reversible="false">
      <Expression>
        s351*k1/c1
      </Expression>
      <ListOfParameterDescriptions>
        <ParameterDescription key="FunctionParameter_587" name="c1" order="0" role="volume"/>
        <ParameterDescription key="FunctionParameter_588" name="k1" order="1" role="constant"/>
        <ParameterDescription key="FunctionParameter_589" name="s351" order="2" role="substrate"/>
      </ListOfParameterDescriptions>
    </Function>
    <Function key="Function_87" name="Function for re103" type="UserDefined" reversible="false">
      <Expression>
        s351*k1/c1
      </Expression>
      <ListOfParameterDescriptions>
        <ParameterDescription key="FunctionParameter_593" name="c1" order="0" role="volume"/>
        <ParameterDescription key="FunctionParameter_594" name="k1" order="1" role="constant"/>
        <ParameterDescription key="FunctionParameter_595" name="s351" order="2" role="substrate"/>
      </ListOfParameterDescriptions>
    </Function>
    <Function key="Function_88" name="Function for re109" type="UserDefined" reversible="false">
      <Expression>
        s351*k1/c1
      </Expression>
      <ListOfParameterDescriptions>
        <ParameterDescription key="FunctionParameter_599" name="c1" order="0" role="volume"/>
        <ParameterDescription key="FunctionParameter_600" name="k1" order="1" role="constant"/>
        <ParameterDescription key="FunctionParameter_601" name="s351" order="2" role="substrate"/>
      </ListOfParameterDescriptions>
    </Function>
    <Function key="Function_89" name="Function for re60" type="UserDefined" reversible="false">
      <Expression>
        s267*k1/c2
      </Expression>
      <ListOfParameterDescriptions>
        <ParameterDescription key="FunctionParameter_605" name="c2" order="0" role="volume"/>
        <ParameterDescription key="FunctionParameter_606" name="k1" order="1" role="constant"/>
        <ParameterDescription key="FunctionParameter_607" name="s267" order="2" role="substrate"/>
      </ListOfParameterDescriptions>
    </Function>
    <Function key="Function_90" name="Function for re64" type="UserDefined" reversible="false">
      <Expression>
        s259*k1/c2
      </Expression>
      <ListOfParameterDescriptions>
        <ParameterDescription key="FunctionParameter_611" name="c2" order="0" role="volume"/>
        <ParameterDescription key="FunctionParameter_612" name="k1" order="1" role="constant"/>
        <ParameterDescription key="FunctionParameter_613" name="s259" order="2" role="substrate"/>
      </ListOfParameterDescriptions>
    </Function>
    <Function key="Function_91" name="Function for re89" type="UserDefined" reversible="unspecified">
      <Expression>
        v1*s302/(k1+s302)/default
      </Expression>
      <ListOfParameterDescriptions>
        <ParameterDescription key="FunctionParameter_624" name="default" order="0" role="volume"/>
        <ParameterDescription key="FunctionParameter_625" name="k1" order="1" role="constant"/>
        <ParameterDescription key="FunctionParameter_626" name="s302" order="2" role="substrate"/>
        <ParameterDescription key="FunctionParameter_627" name="v1" order="3" role="constant"/>
      </ListOfParameterDescriptions>
    </Function>
    <Function key="Function_92" name="Function for re25" type="UserDefined" reversible="unspecified">
      <Expression>
        v1*s71/(k1+s71)/default
      </Expression>
      <ListOfParameterDescriptions>
        <ParameterDescription key="FunctionParameter_632" name="default" order="0" role="volume"/>
        <ParameterDescription key="FunctionParameter_633" name="k1" order="1" role="constant"/>
        <ParameterDescription key="FunctionParameter_634" name="s71" order="2" role="substrate"/>
        <ParameterDescription key="FunctionParameter_635" name="v1" order="3" role="constant"/>
      </ListOfParameterDescriptions>
    </Function>
    <Function key="Function_93" name="Function for re4" type="UserDefined" reversible="false">
      <Expression>
        v1*s340/(k1+s340)/c1
      </Expression>
      <ListOfParameterDescriptions>
        <ParameterDescription key="FunctionParameter_640" name="c1" order="0" role="volume"/>
        <ParameterDescription key="FunctionParameter_641" name="k1" order="1" role="constant"/>
        <ParameterDescription key="FunctionParameter_642" name="s340" order="2" role="substrate"/>
        <ParameterDescription key="FunctionParameter_643" name="v1" order="3" role="constant"/>
      </ListOfParameterDescriptions>
    </Function>
    <Function key="Function_94" name="Function for re20" type="UserDefined" reversible="unspecified">
      <Expression>
        v1*s7/(k1+s7)/c1
      </Expression>
      <ListOfParameterDescriptions>
        <ParameterDescription key="FunctionParameter_650" name="c1" order="0" role="volume"/>
        <ParameterDescription key="FunctionParameter_651" name="k1" order="1" role="constant"/>
        <ParameterDescription key="FunctionParameter_652" name="s7" order="2" role="substrate"/>
        <ParameterDescription key="FunctionParameter_653" name="v1" order="3" role="constant"/>
      </ListOfParameterDescriptions>
    </Function>
    <Function key="Function_95" name="Function for re21" type="UserDefined" reversible="unspecified">
      <Expression>
        v1*s40/(k1+s40)/c1
      </Expression>
      <ListOfParameterDescriptions>
        <ParameterDescription key="FunctionParameter_658" name="c1" order="0" role="volume"/>
        <ParameterDescription key="FunctionParameter_659" name="k1" order="1" role="constant"/>
        <ParameterDescription key="FunctionParameter_660" name="s40" order="2" role="substrate"/>
        <ParameterDescription key="FunctionParameter_661" name="v1" order="3" role="constant"/>
      </ListOfParameterDescriptions>
    </Function>
    <Function key="Function_96" name="Function for re22" type="UserDefined" reversible="unspecified">
      <Expression>
        v1*s9/(k1+s9)/c1
      </Expression>
      <ListOfParameterDescriptions>
        <ParameterDescription key="FunctionParameter_666" name="c1" order="0" role="volume"/>
        <ParameterDescription key="FunctionParameter_667" name="k1" order="1" role="constant"/>
        <ParameterDescription key="FunctionParameter_668" name="s9" order="2" role="substrate"/>
        <ParameterDescription key="FunctionParameter_669" name="v1" order="3" role="constant"/>
      </ListOfParameterDescriptions>
    </Function>
    <Function key="Function_97" name="Function for re33" type="UserDefined" reversible="unspecified">
      <Expression>
        v1*s73/(k1+s73)/default
      </Expression>
      <ListOfParameterDescriptions>
        <ParameterDescription key="FunctionParameter_674" name="default" order="0" role="volume"/>
        <ParameterDescription key="FunctionParameter_675" name="k1" order="1" role="constant"/>
        <ParameterDescription key="FunctionParameter_676" name="s73" order="2" role="substrate"/>
        <ParameterDescription key="FunctionParameter_677" name="v1" order="3" role="constant"/>
      </ListOfParameterDescriptions>
    </Function>
    <Function key="Function_98" name="Function for re39" type="UserDefined" reversible="unspecified">
      <Expression>
        v1*s35/(k1+s35)/default
      </Expression>
      <ListOfParameterDescriptions>
        <ParameterDescription key="FunctionParameter_682" name="default" order="0" role="volume"/>
        <ParameterDescription key="FunctionParameter_683" name="k1" order="1" role="constant"/>
        <ParameterDescription key="FunctionParameter_684" name="s35" order="2" role="substrate"/>
        <ParameterDescription key="FunctionParameter_685" name="v1" order="3" role="constant"/>
      </ListOfParameterDescriptions>
    </Function>
    <Function key="Function_99" name="Function for re6" type="UserDefined" reversible="unspecified">
      <Expression>
        v1*s25/(k1+s25)/c1
      </Expression>
      <ListOfParameterDescriptions>
        <ParameterDescription key="FunctionParameter_690" name="c1" order="0" role="volume"/>
        <ParameterDescription key="FunctionParameter_691" name="k1" order="1" role="constant"/>
        <ParameterDescription key="FunctionParameter_692" name="s25" order="2" role="substrate"/>
        <ParameterDescription key="FunctionParameter_693" name="v1" order="3" role="constant"/>
      </ListOfParameterDescriptions>
    </Function>
    <Function key="Function_100" name="Function for re29" type="UserDefined" reversible="unspecified">
      <Expression>
        v1*s8/(k1+s8)/default
      </Expression>
      <ListOfParameterDescriptions>
        <ParameterDescription key="FunctionParameter_698" name="default" order="0" role="volume"/>
        <ParameterDescription key="FunctionParameter_699" name="k1" order="1" role="constant"/>
        <ParameterDescription key="FunctionParameter_700" name="s8" order="2" role="substrate"/>
        <ParameterDescription key="FunctionParameter_701" name="v1" order="3" role="constant"/>
      </ListOfParameterDescriptions>
    </Function>
    <Function key="Function_101" name="Function for re31" type="UserDefined" reversible="unspecified">
      <Expression>
        v1*s10/(k1+s10)/default
      </Expression>
      <ListOfParameterDescriptions>
        <ParameterDescription key="FunctionParameter_706" name="default" order="0" role="volume"/>
        <ParameterDescription key="FunctionParameter_707" name="k1" order="1" role="constant"/>
        <ParameterDescription key="FunctionParameter_708" name="s10" order="2" role="substrate"/>
        <ParameterDescription key="FunctionParameter_709" name="v1" order="3" role="constant"/>
      </ListOfParameterDescriptions>
    </Function>
    <Function key="Function_102" name="Function for re15" type="UserDefined" reversible="unspecified">
      <Expression>
        v1*s348/(k1+s348)/c1
      </Expression>
      <ListOfParameterDescriptions>
        <ParameterDescription key="FunctionParameter_714" name="c1" order="0" role="volume"/>
        <ParameterDescription key="FunctionParameter_715" name="k1" order="1" role="constant"/>
        <ParameterDescription key="FunctionParameter_716" name="s348" order="2" role="substrate"/>
        <ParameterDescription key="FunctionParameter_717" name="v1" order="3" role="constant"/>
      </ListOfParameterDescriptions>
    </Function>
    <Function key="Function_103" name="Function for re23" type="UserDefined" reversible="unspecified">
      <Expression>
        v1*s52/(k1+s52)/c1
      </Expression>
      <ListOfParameterDescriptions>
        <ParameterDescription key="FunctionParameter_722" name="c1" order="0" role="volume"/>
        <ParameterDescription key="FunctionParameter_723" name="k1" order="1" role="constant"/>
        <ParameterDescription key="FunctionParameter_724" name="s52" order="2" role="substrate"/>
        <ParameterDescription key="FunctionParameter_725" name="v1" order="3" role="constant"/>
      </ListOfParameterDescriptions>
    </Function>
    <Function key="Function_104" name="Function for re18" type="UserDefined" reversible="unspecified">
      <Expression>
        v1*s5/(k1+s5)/c1
      </Expression>
      <ListOfParameterDescriptions>
        <ParameterDescription key="FunctionParameter_730" name="c1" order="0" role="volume"/>
        <ParameterDescription key="FunctionParameter_731" name="k1" order="1" role="constant"/>
        <ParameterDescription key="FunctionParameter_732" name="s5" order="2" role="substrate"/>
        <ParameterDescription key="FunctionParameter_733" name="v1" order="3" role="constant"/>
      </ListOfParameterDescriptions>
    </Function>
    <Function key="Function_105" name="Function for re19" type="UserDefined" reversible="unspecified">
      <Expression>
        v1*s6/(k1+s6)/c1
      </Expression>
      <ListOfParameterDescriptions>
        <ParameterDescription key="FunctionParameter_738" name="c1" order="0" role="volume"/>
        <ParameterDescription key="FunctionParameter_739" name="k1" order="1" role="constant"/>
        <ParameterDescription key="FunctionParameter_740" name="s6" order="2" role="substrate"/>
        <ParameterDescription key="FunctionParameter_741" name="v1" order="3" role="constant"/>
      </ListOfParameterDescriptions>
    </Function>
    <Function key="Function_106" name="Function for re32" type="UserDefined" reversible="unspecified">
      <Expression>
        v1*s234/(k1+s234)/default
      </Expression>
      <ListOfParameterDescriptions>
        <ParameterDescription key="FunctionParameter_746" name="default" order="0" role="volume"/>
        <ParameterDescription key="FunctionParameter_747" name="k1" order="1" role="constant"/>
        <ParameterDescription key="FunctionParameter_748" name="s234" order="2" role="substrate"/>
        <ParameterDescription key="FunctionParameter_749" name="v1" order="3" role="constant"/>
      </ListOfParameterDescriptions>
    </Function>
    <Function key="Function_107" name="Function for re26" type="UserDefined" reversible="unspecified">
      <Expression>
        v1*s234/(k1+s234)/default
      </Expression>
      <ListOfParameterDescriptions>
        <ParameterDescription key="FunctionParameter_754" name="default" order="0" role="volume"/>
        <ParameterDescription key="FunctionParameter_755" name="k1" order="1" role="constant"/>
        <ParameterDescription key="FunctionParameter_756" name="s234" order="2" role="substrate"/>
        <ParameterDescription key="FunctionParameter_757" name="v1" order="3" role="constant"/>
      </ListOfParameterDescriptions>
    </Function>
    <Function key="Function_108" name="Function for re41" type="UserDefined" reversible="unspecified">
      <Expression>
        v1*s74/(k1+s74)/default
      </Expression>
      <ListOfParameterDescriptions>
        <ParameterDescription key="FunctionParameter_762" name="default" order="0" role="volume"/>
        <ParameterDescription key="FunctionParameter_763" name="k1" order="1" role="constant"/>
        <ParameterDescription key="FunctionParameter_764" name="s74" order="2" role="substrate"/>
        <ParameterDescription key="FunctionParameter_765" name="v1" order="3" role="constant"/>
      </ListOfParameterDescriptions>
    </Function>
    <Function key="Function_109" name="Function for re28" type="UserDefined" reversible="unspecified">
      <Expression>
        v1*s74/(k1+s74)/default
      </Expression>
      <ListOfParameterDescriptions>
        <ParameterDescription key="FunctionParameter_770" name="default" order="0" role="volume"/>
        <ParameterDescription key="FunctionParameter_771" name="k1" order="1" role="constant"/>
        <ParameterDescription key="FunctionParameter_772" name="s74" order="2" role="substrate"/>
        <ParameterDescription key="FunctionParameter_773" name="v1" order="3" role="constant"/>
      </ListOfParameterDescriptions>
    </Function>
    <Function key="Function_110" name="Function for re30" type="UserDefined" reversible="false">
      <Expression>
        v1*s75/(k1+s75)/default
      </Expression>
      <ListOfParameterDescriptions>
        <ParameterDescription key="FunctionParameter_778" name="default" order="0" role="volume"/>
        <ParameterDescription key="FunctionParameter_779" name="k1" order="1" role="constant"/>
        <ParameterDescription key="FunctionParameter_780" name="s75" order="2" role="substrate"/>
        <ParameterDescription key="FunctionParameter_781" name="v1" order="3" role="constant"/>
      </ListOfParameterDescriptions>
    </Function>
    <Function key="Function_111" name="Function for re35" type="UserDefined" reversible="unspecified">
      <Expression>
        v1*s81/(k1+s81)/default
      </Expression>
      <ListOfParameterDescriptions>
        <ParameterDescription key="FunctionParameter_786" name="default" order="0" role="volume"/>
        <ParameterDescription key="FunctionParameter_787" name="k1" order="1" role="constant"/>
        <ParameterDescription key="FunctionParameter_788" name="s81" order="2" role="substrate"/>
        <ParameterDescription key="FunctionParameter_789" name="v1" order="3" role="constant"/>
      </ListOfParameterDescriptions>
    </Function>
    <Function key="Function_112" name="Function for re34" type="UserDefined" reversible="unspecified">
      <Expression>
        v1*s11/(k1+s11)/default
      </Expression>
      <ListOfParameterDescriptions>
        <ParameterDescription key="FunctionParameter_794" name="default" order="0" role="volume"/>
        <ParameterDescription key="FunctionParameter_795" name="k1" order="1" role="constant"/>
        <ParameterDescription key="FunctionParameter_796" name="s11" order="2" role="substrate"/>
        <ParameterDescription key="FunctionParameter_797" name="v1" order="3" role="constant"/>
      </ListOfParameterDescriptions>
    </Function>
    <Function key="Function_113" name="Function for re42" type="UserDefined" reversible="unspecified">
      <Expression>
        v1*s11/(k1+s11)
      </Expression>
      <ListOfParameterDescriptions>
        <ParameterDescription key="FunctionParameter_649" name="k1" order="0" role="constant"/>
        <ParameterDescription key="FunctionParameter_802" name="s11" order="1" role="substrate"/>
        <ParameterDescription key="FunctionParameter_803" name="v1" order="2" role="constant"/>
      </ListOfParameterDescriptions>
    </Function>
    <Function key="Function_114" name="Function for re169" type="UserDefined" reversible="false">
      <Expression>
        s367*k1/c1
      </Expression>
      <ListOfParameterDescriptions>
        <ParameterDescription key="FunctionParameter_827" name="c1" order="0" role="volume"/>
        <ParameterDescription key="FunctionParameter_828" name="k1" order="1" role="constant"/>
        <ParameterDescription key="FunctionParameter_829" name="s367" order="2" role="substrate"/>
      </ListOfParameterDescriptions>
    </Function>
    <Function key="Function_115" name="Function for re170" type="UserDefined" reversible="false">
      <Expression>
        s371*k1/c1
      </Expression>
      <ListOfParameterDescriptions>
        <ParameterDescription key="FunctionParameter_833" name="c1" order="0" role="volume"/>
        <ParameterDescription key="FunctionParameter_834" name="k1" order="1" role="constant"/>
        <ParameterDescription key="FunctionParameter_835" name="s371" order="2" role="substrate"/>
      </ListOfParameterDescriptions>
    </Function>
    <Function key="Function_116" name="Function for re171" type="UserDefined" reversible="false">
      <Expression>
        s370*k1/c1
      </Expression>
      <ListOfParameterDescriptions>
        <ParameterDescription key="FunctionParameter_839" name="c1" order="0" role="volume"/>
        <ParameterDescription key="FunctionParameter_840" name="k1" order="1" role="constant"/>
        <ParameterDescription key="FunctionParameter_841" name="s370" order="2" role="substrate"/>
      </ListOfParameterDescriptions>
    </Function>
    <Function key="Function_117" name="Function for re172" type="UserDefined" reversible="false">
      <Expression>
        s369*k1/c1
      </Expression>
      <ListOfParameterDescriptions>
        <ParameterDescription key="FunctionParameter_845" name="c1" order="0" role="volume"/>
        <ParameterDescription key="FunctionParameter_846" name="k1" order="1" role="constant"/>
        <ParameterDescription key="FunctionParameter_847" name="s369" order="2" role="substrate"/>
      </ListOfParameterDescriptions>
    </Function>
    <Function key="Function_118" name="Function for re173" type="UserDefined" reversible="false">
      <Expression>
        s368*k1/c1
      </Expression>
      <ListOfParameterDescriptions>
        <ParameterDescription key="FunctionParameter_851" name="c1" order="0" role="volume"/>
        <ParameterDescription key="FunctionParameter_852" name="k1" order="1" role="constant"/>
        <ParameterDescription key="FunctionParameter_853" name="s368" order="2" role="substrate"/>
      </ListOfParameterDescriptions>
    </Function>
    <Function key="Function_119" name="Function for re43" type="UserDefined" reversible="unspecified">
      <Expression>
        v1*s234/(k1+s234)/default
      </Expression>
      <ListOfParameterDescriptions>
        <ParameterDescription key="FunctionParameter_858" name="default" order="0" role="volume"/>
        <ParameterDescription key="FunctionParameter_859" name="k1" order="1" role="constant"/>
        <ParameterDescription key="FunctionParameter_860" name="s234" order="2" role="substrate"/>
        <ParameterDescription key="FunctionParameter_861" name="v1" order="3" role="constant"/>
      </ListOfParameterDescriptions>
    </Function>
    <Function key="Function_120" name="Function for re44" type="UserDefined" reversible="unspecified">
      <Expression>
        v1*s181/(k1+s181)/default
      </Expression>
      <ListOfParameterDescriptions>
        <ParameterDescription key="FunctionParameter_866" name="default" order="0" role="volume"/>
        <ParameterDescription key="FunctionParameter_867" name="k1" order="1" role="constant"/>
        <ParameterDescription key="FunctionParameter_868" name="s181" order="2" role="substrate"/>
        <ParameterDescription key="FunctionParameter_869" name="v1" order="3" role="constant"/>
      </ListOfParameterDescriptions>
    </Function>
    <Function key="Function_121" name="Function for re45" type="UserDefined" reversible="unspecified">
      <Expression>
        v1*s182/(k1+s182)/default
      </Expression>
      <ListOfParameterDescriptions>
        <ParameterDescription key="FunctionParameter_874" name="default" order="0" role="volume"/>
        <ParameterDescription key="FunctionParameter_875" name="k1" order="1" role="constant"/>
        <ParameterDescription key="FunctionParameter_876" name="s182" order="2" role="substrate"/>
        <ParameterDescription key="FunctionParameter_877" name="v1" order="3" role="constant"/>
      </ListOfParameterDescriptions>
    </Function>
    <Function key="Function_122" name="Function for re46" type="UserDefined" reversible="unspecified">
      <Expression>
        v1*s183/(k1+s183)/default
      </Expression>
      <ListOfParameterDescriptions>
        <ParameterDescription key="FunctionParameter_882" name="default" order="0" role="volume"/>
        <ParameterDescription key="FunctionParameter_883" name="k1" order="1" role="constant"/>
        <ParameterDescription key="FunctionParameter_884" name="s183" order="2" role="substrate"/>
        <ParameterDescription key="FunctionParameter_885" name="v1" order="3" role="constant"/>
      </ListOfParameterDescriptions>
    </Function>
    <Function key="Function_123" name="Function for re47" type="UserDefined" reversible="unspecified">
      <Expression>
        v1*s187/(k1+s187)/default
      </Expression>
      <ListOfParameterDescriptions>
        <ParameterDescription key="FunctionParameter_890" name="default" order="0" role="volume"/>
        <ParameterDescription key="FunctionParameter_891" name="k1" order="1" role="constant"/>
        <ParameterDescription key="FunctionParameter_892" name="s187" order="2" role="substrate"/>
        <ParameterDescription key="FunctionParameter_893" name="v1" order="3" role="constant"/>
      </ListOfParameterDescriptions>
    </Function>
    <Function key="Function_124" name="Function for re48" type="UserDefined" reversible="unspecified">
      <Expression>
        v1*s195/(k1+s195)/default
      </Expression>
      <ListOfParameterDescriptions>
        <ParameterDescription key="FunctionParameter_898" name="default" order="0" role="volume"/>
        <ParameterDescription key="FunctionParameter_899" name="k1" order="1" role="constant"/>
        <ParameterDescription key="FunctionParameter_900" name="s195" order="2" role="substrate"/>
        <ParameterDescription key="FunctionParameter_901" name="v1" order="3" role="constant"/>
      </ListOfParameterDescriptions>
    </Function>
    <Function key="Function_125" name="Function for re53" type="UserDefined" reversible="unspecified">
      <Expression>
        v1*s35/(k1+s35)/default
      </Expression>
      <ListOfParameterDescriptions>
        <ParameterDescription key="FunctionParameter_906" name="default" order="0" role="volume"/>
        <ParameterDescription key="FunctionParameter_907" name="k1" order="1" role="constant"/>
        <ParameterDescription key="FunctionParameter_908" name="s35" order="2" role="substrate"/>
        <ParameterDescription key="FunctionParameter_909" name="v1" order="3" role="constant"/>
      </ListOfParameterDescriptions>
    </Function>
    <Function key="Function_126" name="Function for re54" type="UserDefined" reversible="false">
      <Expression>
        v1*s234/(k1+s234)/default
      </Expression>
      <ListOfParameterDescriptions>
        <ParameterDescription key="FunctionParameter_914" name="default" order="0" role="volume"/>
        <ParameterDescription key="FunctionParameter_915" name="k1" order="1" role="constant"/>
        <ParameterDescription key="FunctionParameter_916" name="s234" order="2" role="substrate"/>
        <ParameterDescription key="FunctionParameter_917" name="v1" order="3" role="constant"/>
      </ListOfParameterDescriptions>
    </Function>
    <Function key="Function_127" name="Function for re55" type="UserDefined" reversible="false">
      <Expression>
        v1*s198/(k1+s198)/default
      </Expression>
      <ListOfParameterDescriptions>
        <ParameterDescription key="FunctionParameter_922" name="default" order="0" role="volume"/>
        <ParameterDescription key="FunctionParameter_923" name="k1" order="1" role="constant"/>
        <ParameterDescription key="FunctionParameter_924" name="s198" order="2" role="substrate"/>
        <ParameterDescription key="FunctionParameter_925" name="v1" order="3" role="constant"/>
      </ListOfParameterDescriptions>
    </Function>
    <Function key="Function_128" name="Function for re56" type="UserDefined" reversible="false">
      <Expression>
        v1*s252/(k1+s252)/default
      </Expression>
      <ListOfParameterDescriptions>
        <ParameterDescription key="FunctionParameter_930" name="default" order="0" role="volume"/>
        <ParameterDescription key="FunctionParameter_931" name="k1" order="1" role="constant"/>
        <ParameterDescription key="FunctionParameter_932" name="s252" order="2" role="substrate"/>
        <ParameterDescription key="FunctionParameter_933" name="v1" order="3" role="constant"/>
      </ListOfParameterDescriptions>
    </Function>
    <Function key="Function_129" name="Function for re57" type="UserDefined" reversible="unspecified">
      <Expression>
        v1*s253/(k1+s253)/default
      </Expression>
      <ListOfParameterDescriptions>
        <ParameterDescription key="FunctionParameter_938" name="default" order="0" role="volume"/>
        <ParameterDescription key="FunctionParameter_939" name="k1" order="1" role="constant"/>
        <ParameterDescription key="FunctionParameter_940" name="s253" order="2" role="substrate"/>
        <ParameterDescription key="FunctionParameter_941" name="v1" order="3" role="constant"/>
      </ListOfParameterDescriptions>
    </Function>
    <Function key="Function_130" name="Function for re80" type="UserDefined" reversible="unspecified">
      <Expression>
        v1*s284/(k1+s284)/default
      </Expression>
      <ListOfParameterDescriptions>
        <ParameterDescription key="FunctionParameter_946" name="default" order="0" role="volume"/>
        <ParameterDescription key="FunctionParameter_947" name="k1" order="1" role="constant"/>
        <ParameterDescription key="FunctionParameter_948" name="s284" order="2" role="substrate"/>
        <ParameterDescription key="FunctionParameter_949" name="v1" order="3" role="constant"/>
      </ListOfParameterDescriptions>
    </Function>
    <Function key="Function_131" name="Function for re79" type="UserDefined" reversible="unspecified">
      <Expression>
        v1*s286/(k1+s286)/default
      </Expression>
      <ListOfParameterDescriptions>
        <ParameterDescription key="FunctionParameter_954" name="default" order="0" role="volume"/>
        <ParameterDescription key="FunctionParameter_955" name="k1" order="1" role="constant"/>
        <ParameterDescription key="FunctionParameter_956" name="s286" order="2" role="substrate"/>
        <ParameterDescription key="FunctionParameter_957" name="v1" order="3" role="constant"/>
      </ListOfParameterDescriptions>
    </Function>
    <Function key="Function_132" name="Function for re83" type="UserDefined" reversible="false">
      <Expression>
        v1*s285/(k1+s285)/default
      </Expression>
      <ListOfParameterDescriptions>
        <ParameterDescription key="FunctionParameter_962" name="default" order="0" role="volume"/>
        <ParameterDescription key="FunctionParameter_963" name="k1" order="1" role="constant"/>
        <ParameterDescription key="FunctionParameter_964" name="s285" order="2" role="substrate"/>
        <ParameterDescription key="FunctionParameter_965" name="v1" order="3" role="constant"/>
      </ListOfParameterDescriptions>
    </Function>
    <Function key="Function_133" name="Function for re84" type="UserDefined" reversible="unspecified">
      <Expression>
        v1*s293/(k1+s293)/default
      </Expression>
      <ListOfParameterDescriptions>
        <ParameterDescription key="FunctionParameter_970" name="default" order="0" role="volume"/>
        <ParameterDescription key="FunctionParameter_971" name="k1" order="1" role="constant"/>
        <ParameterDescription key="FunctionParameter_972" name="s293" order="2" role="substrate"/>
        <ParameterDescription key="FunctionParameter_973" name="v1" order="3" role="constant"/>
      </ListOfParameterDescriptions>
    </Function>
    <Function key="Function_134" name="Function for re87" type="UserDefined" reversible="unspecified">
      <Expression>
        v1*s297/(k1+s297)/default
      </Expression>
      <ListOfParameterDescriptions>
        <ParameterDescription key="FunctionParameter_978" name="default" order="0" role="volume"/>
        <ParameterDescription key="FunctionParameter_979" name="k1" order="1" role="constant"/>
        <ParameterDescription key="FunctionParameter_980" name="s297" order="2" role="substrate"/>
        <ParameterDescription key="FunctionParameter_981" name="v1" order="3" role="constant"/>
      </ListOfParameterDescriptions>
    </Function>
    <Function key="Function_135" name="Function for re88" type="UserDefined" reversible="unspecified">
      <Expression>
        v1*s306/(k1+s306)/default
      </Expression>
      <ListOfParameterDescriptions>
        <ParameterDescription key="FunctionParameter_986" name="default" order="0" role="volume"/>
        <ParameterDescription key="FunctionParameter_987" name="k1" order="1" role="constant"/>
        <ParameterDescription key="FunctionParameter_988" name="s306" order="2" role="substrate"/>
        <ParameterDescription key="FunctionParameter_989" name="v1" order="3" role="constant"/>
      </ListOfParameterDescriptions>
    </Function>
    <Function key="Function_136" name="Function for re91" type="UserDefined" reversible="false">
      <Expression>
        v1*s335/(k1+s335)/default
      </Expression>
      <ListOfParameterDescriptions>
        <ParameterDescription key="FunctionParameter_994" name="default" order="0" role="volume"/>
        <ParameterDescription key="FunctionParameter_995" name="k1" order="1" role="constant"/>
        <ParameterDescription key="FunctionParameter_996" name="s335" order="2" role="substrate"/>
        <ParameterDescription key="FunctionParameter_997" name="v1" order="3" role="constant"/>
      </ListOfParameterDescriptions>
    </Function>
    <Function key="Function_137" name="Function for re92" type="UserDefined" reversible="unspecified">
      <Expression>
        v1*s321/(k1+s321)/c1
      </Expression>
      <ListOfParameterDescriptions>
        <ParameterDescription key="FunctionParameter_1002" name="c1" order="0" role="volume"/>
        <ParameterDescription key="FunctionParameter_1003" name="k1" order="1" role="constant"/>
        <ParameterDescription key="FunctionParameter_1004" name="s321" order="2" role="substrate"/>
        <ParameterDescription key="FunctionParameter_1005" name="v1" order="3" role="constant"/>
      </ListOfParameterDescriptions>
    </Function>
    <Function key="Function_138" name="Function for re94" type="UserDefined" reversible="false">
      <Expression>
        v1*s323/(k1+s323)/c1
      </Expression>
      <ListOfParameterDescriptions>
        <ParameterDescription key="FunctionParameter_1010" name="c1" order="0" role="volume"/>
        <ParameterDescription key="FunctionParameter_1011" name="k1" order="1" role="constant"/>
        <ParameterDescription key="FunctionParameter_1012" name="s323" order="2" role="substrate"/>
        <ParameterDescription key="FunctionParameter_1013" name="v1" order="3" role="constant"/>
      </ListOfParameterDescriptions>
    </Function>
    <Function key="Function_139" name="Function for re95" type="UserDefined" reversible="unspecified">
      <Expression>
        v1*s323/(k1+s323)/c1
      </Expression>
      <ListOfParameterDescriptions>
        <ParameterDescription key="FunctionParameter_1018" name="c1" order="0" role="volume"/>
        <ParameterDescription key="FunctionParameter_1019" name="k1" order="1" role="constant"/>
        <ParameterDescription key="FunctionParameter_1020" name="s323" order="2" role="substrate"/>
        <ParameterDescription key="FunctionParameter_1021" name="v1" order="3" role="constant"/>
      </ListOfParameterDescriptions>
    </Function>
    <Function key="Function_140" name="Function for re98" type="UserDefined" reversible="unspecified">
      <Expression>
        v1*s323/(k1+s323)/c1
      </Expression>
      <ListOfParameterDescriptions>
        <ParameterDescription key="FunctionParameter_1026" name="c1" order="0" role="volume"/>
        <ParameterDescription key="FunctionParameter_1027" name="k1" order="1" role="constant"/>
        <ParameterDescription key="FunctionParameter_1028" name="s323" order="2" role="substrate"/>
        <ParameterDescription key="FunctionParameter_1029" name="v1" order="3" role="constant"/>
      </ListOfParameterDescriptions>
    </Function>
    <Function key="Function_141" name="Function for re50" type="UserDefined" reversible="false">
      <Expression>
        v1*s197/(k1+s197)/default
      </Expression>
      <ListOfParameterDescriptions>
        <ParameterDescription key="FunctionParameter_1034" name="default" order="0" role="volume"/>
        <ParameterDescription key="FunctionParameter_1035" name="k1" order="1" role="constant"/>
        <ParameterDescription key="FunctionParameter_1036" name="s197" order="2" role="substrate"/>
        <ParameterDescription key="FunctionParameter_1037" name="v1" order="3" role="constant"/>
      </ListOfParameterDescriptions>
    </Function>
    <Function key="Function_142" name="Function for re52" type="UserDefined" reversible="unspecified">
      <Expression>
        v1*s188/(k1+s188)/default
      </Expression>
      <ListOfParameterDescriptions>
        <ParameterDescription key="FunctionParameter_1042" name="default" order="0" role="volume"/>
        <ParameterDescription key="FunctionParameter_1043" name="k1" order="1" role="constant"/>
        <ParameterDescription key="FunctionParameter_1044" name="s188" order="2" role="substrate"/>
        <ParameterDescription key="FunctionParameter_1045" name="v1" order="3" role="constant"/>
      </ListOfParameterDescriptions>
    </Function>
    <Function key="Function_143" name="Function for re51" type="UserDefined" reversible="unspecified">
      <Expression>
        v1*s188/(k1+s188)/default
      </Expression>
      <ListOfParameterDescriptions>
        <ParameterDescription key="FunctionParameter_1050" name="default" order="0" role="volume"/>
        <ParameterDescription key="FunctionParameter_1051" name="k1" order="1" role="constant"/>
        <ParameterDescription key="FunctionParameter_1052" name="s188" order="2" role="substrate"/>
        <ParameterDescription key="FunctionParameter_1053" name="v1" order="3" role="constant"/>
      </ListOfParameterDescriptions>
    </Function>
    <Function key="Function_144" name="Function for re16" type="UserDefined" reversible="unspecified">
      <Expression>
        v1*s2/(k1+s2)/c1
      </Expression>
      <ListOfParameterDescriptions>
        <ParameterDescription key="FunctionParameter_1058" name="c1" order="0" role="volume"/>
        <ParameterDescription key="FunctionParameter_1059" name="k1" order="1" role="constant"/>
        <ParameterDescription key="FunctionParameter_1060" name="s2" order="2" role="substrate"/>
        <ParameterDescription key="FunctionParameter_1061" name="v1" order="3" role="constant"/>
      </ListOfParameterDescriptions>
    </Function>
    <Function key="Function_145" name="Function for re17" type="UserDefined" reversible="unspecified">
      <Expression>
        v1*s4/(k1+s4)/c1
      </Expression>
      <ListOfParameterDescriptions>
        <ParameterDescription key="FunctionParameter_1066" name="c1" order="0" role="volume"/>
        <ParameterDescription key="FunctionParameter_1067" name="k1" order="1" role="constant"/>
        <ParameterDescription key="FunctionParameter_1068" name="s4" order="2" role="substrate"/>
        <ParameterDescription key="FunctionParameter_1069" name="v1" order="3" role="constant"/>
      </ListOfParameterDescriptions>
    </Function>
    <Function key="Function_146" name="Function for re113" type="UserDefined" reversible="unspecified">
      <Expression>
        v1*s37/(k1+s37)/c1
      </Expression>
      <ListOfParameterDescriptions>
        <ParameterDescription key="FunctionParameter_1074" name="c1" order="0" role="volume"/>
        <ParameterDescription key="FunctionParameter_1075" name="k1" order="1" role="constant"/>
        <ParameterDescription key="FunctionParameter_1076" name="s37" order="2" role="substrate"/>
        <ParameterDescription key="FunctionParameter_1077" name="v1" order="3" role="constant"/>
      </ListOfParameterDescriptions>
    </Function>
    <Function key="Function_147" name="Function for re116" type="UserDefined" reversible="unspecified">
      <Expression>
        v1*s66/(k1+s66)/c1
      </Expression>
      <ListOfParameterDescriptions>
        <ParameterDescription key="FunctionParameter_1082" name="c1" order="0" role="volume"/>
        <ParameterDescription key="FunctionParameter_1083" name="k1" order="1" role="constant"/>
        <ParameterDescription key="FunctionParameter_1084" name="s66" order="2" role="substrate"/>
        <ParameterDescription key="FunctionParameter_1085" name="v1" order="3" role="constant"/>
      </ListOfParameterDescriptions>
    </Function>
    <Function key="Function_148" name="Function for re120" type="UserDefined" reversible="unspecified">
      <Expression>
        v1*s80/(k1+s80)/c1
      </Expression>
      <ListOfParameterDescriptions>
        <ParameterDescription key="FunctionParameter_1090" name="c1" order="0" role="volume"/>
        <ParameterDescription key="FunctionParameter_1091" name="k1" order="1" role="constant"/>
        <ParameterDescription key="FunctionParameter_1092" name="s80" order="2" role="substrate"/>
        <ParameterDescription key="FunctionParameter_1093" name="v1" order="3" role="constant"/>
      </ListOfParameterDescriptions>
    </Function>
    <Function key="Function_149" name="Function for re123" type="UserDefined" reversible="unspecified">
      <Expression>
        v1*s89/(k1+s89)/c1
      </Expression>
      <ListOfParameterDescriptions>
        <ParameterDescription key="FunctionParameter_1098" name="c1" order="0" role="volume"/>
        <ParameterDescription key="FunctionParameter_1099" name="k1" order="1" role="constant"/>
        <ParameterDescription key="FunctionParameter_1100" name="s89" order="2" role="substrate"/>
        <ParameterDescription key="FunctionParameter_1101" name="v1" order="3" role="constant"/>
      </ListOfParameterDescriptions>
    </Function>
    <Function key="Function_150" name="Function for re128" type="UserDefined" reversible="unspecified">
      <Expression>
        v1*s100/(k1+s100)/c1
      </Expression>
      <ListOfParameterDescriptions>
        <ParameterDescription key="FunctionParameter_1106" name="c1" order="0" role="volume"/>
        <ParameterDescription key="FunctionParameter_1107" name="k1" order="1" role="constant"/>
        <ParameterDescription key="FunctionParameter_1108" name="s100" order="2" role="substrate"/>
        <ParameterDescription key="FunctionParameter_1109" name="v1" order="3" role="constant"/>
      </ListOfParameterDescriptions>
    </Function>
    <Function key="Function_151" name="Function for re131" type="UserDefined" reversible="unspecified">
      <Expression>
        v1*s103/(k1+s103)/c1
      </Expression>
      <ListOfParameterDescriptions>
        <ParameterDescription key="FunctionParameter_1114" name="c1" order="0" role="volume"/>
        <ParameterDescription key="FunctionParameter_1115" name="k1" order="1" role="constant"/>
        <ParameterDescription key="FunctionParameter_1116" name="s103" order="2" role="substrate"/>
        <ParameterDescription key="FunctionParameter_1117" name="v1" order="3" role="constant"/>
      </ListOfParameterDescriptions>
    </Function>
    <Function key="Function_152" name="Function for re135" type="UserDefined" reversible="unspecified">
      <Expression>
        v1*s108/(k1+s108)/c1
      </Expression>
      <ListOfParameterDescriptions>
        <ParameterDescription key="FunctionParameter_1122" name="c1" order="0" role="volume"/>
        <ParameterDescription key="FunctionParameter_1123" name="k1" order="1" role="constant"/>
        <ParameterDescription key="FunctionParameter_1124" name="s108" order="2" role="substrate"/>
        <ParameterDescription key="FunctionParameter_1125" name="v1" order="3" role="constant"/>
      </ListOfParameterDescriptions>
    </Function>
    <Function key="Function_153" name="Function for re138" type="UserDefined" reversible="unspecified">
      <Expression>
        v2*s111/(k2+s111)/c1
      </Expression>
      <ListOfParameterDescriptions>
        <ParameterDescription key="FunctionParameter_1130" name="c1" order="0" role="volume"/>
        <ParameterDescription key="FunctionParameter_1131" name="k2" order="1" role="constant"/>
        <ParameterDescription key="FunctionParameter_1132" name="s111" order="2" role="substrate"/>
        <ParameterDescription key="FunctionParameter_1133" name="v2" order="3" role="constant"/>
      </ListOfParameterDescriptions>
    </Function>
    <Function key="Function_154" name="Function for re144" type="UserDefined" reversible="unspecified">
      <Expression>
        v1*s116/(k1+s116)/c1
      </Expression>
      <ListOfParameterDescriptions>
        <ParameterDescription key="FunctionParameter_1138" name="c1" order="0" role="volume"/>
        <ParameterDescription key="FunctionParameter_1139" name="k1" order="1" role="constant"/>
        <ParameterDescription key="FunctionParameter_1140" name="s116" order="2" role="substrate"/>
        <ParameterDescription key="FunctionParameter_1141" name="v1" order="3" role="constant"/>
      </ListOfParameterDescriptions>
    </Function>
    <Function key="Function_155" name="Function for re97" type="UserDefined" reversible="false">
      <Expression>
        v1*s348/(k1+s348)/c1
      </Expression>
      <ListOfParameterDescriptions>
        <ParameterDescription key="FunctionParameter_1146" name="c1" order="0" role="volume"/>
        <ParameterDescription key="FunctionParameter_1147" name="k1" order="1" role="constant"/>
        <ParameterDescription key="FunctionParameter_1148" name="s348" order="2" role="substrate"/>
        <ParameterDescription key="FunctionParameter_1149" name="v1" order="3" role="constant"/>
      </ListOfParameterDescriptions>
    </Function>
    <Function key="Function_156" name="Function for re96" type="UserDefined" reversible="unspecified">
      <Expression>
        v1*s321/(k1+s321)/c1
      </Expression>
      <ListOfParameterDescriptions>
        <ParameterDescription key="FunctionParameter_1154" name="c1" order="0" role="volume"/>
        <ParameterDescription key="FunctionParameter_1155" name="k1" order="1" role="constant"/>
        <ParameterDescription key="FunctionParameter_1156" name="s321" order="2" role="substrate"/>
        <ParameterDescription key="FunctionParameter_1157" name="v1" order="3" role="constant"/>
      </ListOfParameterDescriptions>
    </Function>
    <Function key="Function_157" name="Function for re147" type="UserDefined" reversible="unspecified">
      <Expression>
        v1*s119/(k1+s119)/c1
      </Expression>
      <ListOfParameterDescriptions>
        <ParameterDescription key="FunctionParameter_1162" name="c1" order="0" role="volume"/>
        <ParameterDescription key="FunctionParameter_1163" name="k1" order="1" role="constant"/>
        <ParameterDescription key="FunctionParameter_1164" name="s119" order="2" role="substrate"/>
        <ParameterDescription key="FunctionParameter_1165" name="v1" order="3" role="constant"/>
      </ListOfParameterDescriptions>
    </Function>
    <Function key="Function_158" name="Function for re110" type="UserDefined" reversible="unspecified">
      <Expression>
        v1*s15/(k1+s15)/c1
      </Expression>
      <ListOfParameterDescriptions>
        <ParameterDescription key="FunctionParameter_1170" name="c1" order="0" role="volume"/>
        <ParameterDescription key="FunctionParameter_1171" name="k1" order="1" role="constant"/>
        <ParameterDescription key="FunctionParameter_1172" name="s15" order="2" role="substrate"/>
        <ParameterDescription key="FunctionParameter_1173" name="v1" order="3" role="constant"/>
      </ListOfParameterDescriptions>
    </Function>
    <Function key="Function_159" name="Function for re117" type="UserDefined" reversible="unspecified">
      <Expression>
        v1*s42/(k1+s42)/c1
      </Expression>
      <ListOfParameterDescriptions>
        <ParameterDescription key="FunctionParameter_1178" name="c1" order="0" role="volume"/>
        <ParameterDescription key="FunctionParameter_1179" name="k1" order="1" role="constant"/>
        <ParameterDescription key="FunctionParameter_1180" name="s42" order="2" role="substrate"/>
        <ParameterDescription key="FunctionParameter_1181" name="v1" order="3" role="constant"/>
      </ListOfParameterDescriptions>
    </Function>
    <Function key="Function_160" name="Function for re125" type="UserDefined" reversible="unspecified">
      <Expression>
        v1*s65/(k1+s65)/c1
      </Expression>
      <ListOfParameterDescriptions>
        <ParameterDescription key="FunctionParameter_1186" name="c1" order="0" role="volume"/>
        <ParameterDescription key="FunctionParameter_1187" name="k1" order="1" role="constant"/>
        <ParameterDescription key="FunctionParameter_1188" name="s65" order="2" role="substrate"/>
        <ParameterDescription key="FunctionParameter_1189" name="v1" order="3" role="constant"/>
      </ListOfParameterDescriptions>
    </Function>
    <Function key="Function_161" name="Function for re124" type="UserDefined" reversible="unspecified">
      <Expression>
        v1*s83/(k1+s83)/c1
      </Expression>
      <ListOfParameterDescriptions>
        <ParameterDescription key="FunctionParameter_1194" name="c1" order="0" role="volume"/>
        <ParameterDescription key="FunctionParameter_1195" name="k1" order="1" role="constant"/>
        <ParameterDescription key="FunctionParameter_1196" name="s83" order="2" role="substrate"/>
        <ParameterDescription key="FunctionParameter_1197" name="v1" order="3" role="constant"/>
      </ListOfParameterDescriptions>
    </Function>
    <Function key="Function_162" name="Function for re141" type="UserDefined" reversible="unspecified">
      <Expression>
        v1*s84/(k1+s84)/c1
      </Expression>
      <ListOfParameterDescriptions>
        <ParameterDescription key="FunctionParameter_1202" name="c1" order="0" role="volume"/>
        <ParameterDescription key="FunctionParameter_1203" name="k1" order="1" role="constant"/>
        <ParameterDescription key="FunctionParameter_1204" name="s84" order="2" role="substrate"/>
        <ParameterDescription key="FunctionParameter_1205" name="v1" order="3" role="constant"/>
      </ListOfParameterDescriptions>
    </Function>
    <Function key="Function_163" name="Function for re132" type="UserDefined" reversible="unspecified">
      <Expression>
        v1*s101/(k1+s101)/c1
      </Expression>
      <ListOfParameterDescriptions>
        <ParameterDescription key="FunctionParameter_1210" name="c1" order="0" role="volume"/>
        <ParameterDescription key="FunctionParameter_1211" name="k1" order="1" role="constant"/>
        <ParameterDescription key="FunctionParameter_1212" name="s101" order="2" role="substrate"/>
        <ParameterDescription key="FunctionParameter_1213" name="v1" order="3" role="constant"/>
      </ListOfParameterDescriptions>
    </Function>
    <Function key="Function_164" name="Function for re140" type="UserDefined" reversible="unspecified">
      <Expression>
        v1*s102/(k1+s102)/c1
      </Expression>
      <ListOfParameterDescriptions>
        <ParameterDescription key="FunctionParameter_1218" name="c1" order="0" role="volume"/>
        <ParameterDescription key="FunctionParameter_1219" name="k1" order="1" role="constant"/>
        <ParameterDescription key="FunctionParameter_1220" name="s102" order="2" role="substrate"/>
        <ParameterDescription key="FunctionParameter_1221" name="v1" order="3" role="constant"/>
      </ListOfParameterDescriptions>
    </Function>
    <Function key="Function_165" name="Function for re139" type="UserDefined" reversible="unspecified">
      <Expression>
        v1*s109/(k1+s109)/c1
      </Expression>
      <ListOfParameterDescriptions>
        <ParameterDescription key="FunctionParameter_1226" name="c1" order="0" role="volume"/>
        <ParameterDescription key="FunctionParameter_1227" name="k1" order="1" role="constant"/>
        <ParameterDescription key="FunctionParameter_1228" name="s109" order="2" role="substrate"/>
        <ParameterDescription key="FunctionParameter_1229" name="v1" order="3" role="constant"/>
      </ListOfParameterDescriptions>
    </Function>
    <Function key="Function_166" name="Function for re149" type="UserDefined" reversible="unspecified">
      <Expression>
        v1*s110/(k1+s110)/c1
      </Expression>
      <ListOfParameterDescriptions>
        <ParameterDescription key="FunctionParameter_1234" name="c1" order="0" role="volume"/>
        <ParameterDescription key="FunctionParameter_1235" name="k1" order="1" role="constant"/>
        <ParameterDescription key="FunctionParameter_1236" name="s110" order="2" role="substrate"/>
        <ParameterDescription key="FunctionParameter_1237" name="v1" order="3" role="constant"/>
      </ListOfParameterDescriptions>
    </Function>
    <Function key="Function_167" name="Function for re148" type="UserDefined" reversible="unspecified">
      <Expression>
        v1*s117/(k1+s117)/c1
      </Expression>
      <ListOfParameterDescriptions>
        <ParameterDescription key="FunctionParameter_1242" name="c1" order="0" role="volume"/>
        <ParameterDescription key="FunctionParameter_1243" name="k1" order="1" role="constant"/>
        <ParameterDescription key="FunctionParameter_1244" name="s117" order="2" role="substrate"/>
        <ParameterDescription key="FunctionParameter_1245" name="v1" order="3" role="constant"/>
      </ListOfParameterDescriptions>
    </Function>
    <Function key="Function_168" name="Function for re111" type="UserDefined" reversible="unspecified">
      <Expression>
        v1*s19/(k1+s19)/c1
      </Expression>
      <ListOfParameterDescriptions>
        <ParameterDescription key="FunctionParameter_1250" name="c1" order="0" role="volume"/>
        <ParameterDescription key="FunctionParameter_1251" name="k1" order="1" role="constant"/>
        <ParameterDescription key="FunctionParameter_1252" name="s19" order="2" role="substrate"/>
        <ParameterDescription key="FunctionParameter_1253" name="v1" order="3" role="constant"/>
      </ListOfParameterDescriptions>
    </Function>
    <Function key="Function_169" name="Function for re114" type="UserDefined" reversible="unspecified">
      <Expression>
        v1*s69/(k1+s69)/c1
      </Expression>
      <ListOfParameterDescriptions>
        <ParameterDescription key="FunctionParameter_1258" name="c1" order="0" role="volume"/>
        <ParameterDescription key="FunctionParameter_1259" name="k1" order="1" role="constant"/>
        <ParameterDescription key="FunctionParameter_1260" name="s69" order="2" role="substrate"/>
        <ParameterDescription key="FunctionParameter_1261" name="v1" order="3" role="constant"/>
      </ListOfParameterDescriptions>
    </Function>
    <Function key="Function_170" name="Function for re118" type="UserDefined" reversible="unspecified">
      <Expression>
        v1*s70/(k1+s70)/c1
      </Expression>
      <ListOfParameterDescriptions>
        <ParameterDescription key="FunctionParameter_1266" name="c1" order="0" role="volume"/>
        <ParameterDescription key="FunctionParameter_1267" name="k1" order="1" role="constant"/>
        <ParameterDescription key="FunctionParameter_1268" name="s70" order="2" role="substrate"/>
        <ParameterDescription key="FunctionParameter_1269" name="v1" order="3" role="constant"/>
      </ListOfParameterDescriptions>
    </Function>
    <Function key="Function_171" name="Function for re121" type="UserDefined" reversible="unspecified">
      <Expression>
        v1*s97/(k1+s97)/c1
      </Expression>
      <ListOfParameterDescriptions>
        <ParameterDescription key="FunctionParameter_1274" name="c1" order="0" role="volume"/>
        <ParameterDescription key="FunctionParameter_1275" name="k1" order="1" role="constant"/>
        <ParameterDescription key="FunctionParameter_1276" name="s97" order="2" role="substrate"/>
        <ParameterDescription key="FunctionParameter_1277" name="v1" order="3" role="constant"/>
      </ListOfParameterDescriptions>
    </Function>
    <Function key="Function_172" name="Function for re126" type="UserDefined" reversible="unspecified">
      <Expression>
        v1*s98/(k1+s98)/c1
      </Expression>
      <ListOfParameterDescriptions>
        <ParameterDescription key="FunctionParameter_1282" name="c1" order="0" role="volume"/>
        <ParameterDescription key="FunctionParameter_1283" name="k1" order="1" role="constant"/>
        <ParameterDescription key="FunctionParameter_1284" name="s98" order="2" role="substrate"/>
        <ParameterDescription key="FunctionParameter_1285" name="v1" order="3" role="constant"/>
      </ListOfParameterDescriptions>
    </Function>
    <Function key="Function_173" name="Function for re129" type="UserDefined" reversible="unspecified">
      <Expression>
        v1*s105/(k1+s105)/c1
      </Expression>
      <ListOfParameterDescriptions>
        <ParameterDescription key="FunctionParameter_1290" name="c1" order="0" role="volume"/>
        <ParameterDescription key="FunctionParameter_1291" name="k1" order="1" role="constant"/>
        <ParameterDescription key="FunctionParameter_1292" name="s105" order="2" role="substrate"/>
        <ParameterDescription key="FunctionParameter_1293" name="v1" order="3" role="constant"/>
      </ListOfParameterDescriptions>
    </Function>
    <Function key="Function_174" name="Function for re133" type="UserDefined" reversible="unspecified">
      <Expression>
        v1*s106/(k1+s106)/c1
      </Expression>
      <ListOfParameterDescriptions>
        <ParameterDescription key="FunctionParameter_1298" name="c1" order="0" role="volume"/>
        <ParameterDescription key="FunctionParameter_1299" name="k1" order="1" role="constant"/>
        <ParameterDescription key="FunctionParameter_1300" name="s106" order="2" role="substrate"/>
        <ParameterDescription key="FunctionParameter_1301" name="v1" order="3" role="constant"/>
      </ListOfParameterDescriptions>
    </Function>
    <Function key="Function_175" name="Function for re136" type="UserDefined" reversible="unspecified">
      <Expression>
        v1*s113/(k1+s113)/c1
      </Expression>
      <ListOfParameterDescriptions>
        <ParameterDescription key="FunctionParameter_1306" name="c1" order="0" role="volume"/>
        <ParameterDescription key="FunctionParameter_1307" name="k1" order="1" role="constant"/>
        <ParameterDescription key="FunctionParameter_1308" name="s113" order="2" role="substrate"/>
        <ParameterDescription key="FunctionParameter_1309" name="v1" order="3" role="constant"/>
      </ListOfParameterDescriptions>
    </Function>
    <Function key="Function_176" name="Function for re142" type="UserDefined" reversible="unspecified">
      <Expression>
        v1*s114/(k1+s114)/c1
      </Expression>
      <ListOfParameterDescriptions>
        <ParameterDescription key="FunctionParameter_1314" name="c1" order="0" role="volume"/>
        <ParameterDescription key="FunctionParameter_1315" name="k1" order="1" role="constant"/>
        <ParameterDescription key="FunctionParameter_1316" name="s114" order="2" role="substrate"/>
        <ParameterDescription key="FunctionParameter_1317" name="v1" order="3" role="constant"/>
      </ListOfParameterDescriptions>
    </Function>
    <Function key="Function_177" name="Function for re145" type="UserDefined" reversible="unspecified">
      <Expression>
        v1*s121/(k1+s121)/c1
      </Expression>
      <ListOfParameterDescriptions>
        <ParameterDescription key="FunctionParameter_1322" name="c1" order="0" role="volume"/>
        <ParameterDescription key="FunctionParameter_1323" name="k1" order="1" role="constant"/>
        <ParameterDescription key="FunctionParameter_1324" name="s121" order="2" role="substrate"/>
        <ParameterDescription key="FunctionParameter_1325" name="v1" order="3" role="constant"/>
      </ListOfParameterDescriptions>
    </Function>
    <Function key="Function_178" name="Function for re112" type="UserDefined" reversible="unspecified">
      <Expression>
        v1*s22/(k1+s22)/c1
      </Expression>
      <ListOfParameterDescriptions>
        <ParameterDescription key="FunctionParameter_1330" name="c1" order="0" role="volume"/>
        <ParameterDescription key="FunctionParameter_1331" name="k1" order="1" role="constant"/>
        <ParameterDescription key="FunctionParameter_1332" name="s22" order="2" role="substrate"/>
        <ParameterDescription key="FunctionParameter_1333" name="v1" order="3" role="constant"/>
      </ListOfParameterDescriptions>
    </Function>
    <Function key="Function_179" name="Function for re115" type="UserDefined" reversible="unspecified">
      <Expression>
        v1*s68/(k1+s68)/c1
      </Expression>
      <ListOfParameterDescriptions>
        <ParameterDescription key="FunctionParameter_1338" name="c1" order="0" role="volume"/>
        <ParameterDescription key="FunctionParameter_1339" name="k1" order="1" role="constant"/>
        <ParameterDescription key="FunctionParameter_1340" name="s68" order="2" role="substrate"/>
        <ParameterDescription key="FunctionParameter_1341" name="v1" order="3" role="constant"/>
      </ListOfParameterDescriptions>
    </Function>
    <Function key="Function_180" name="Function for re119" type="UserDefined" reversible="unspecified">
      <Expression>
        v1*s72/(k1+s72)/c1
      </Expression>
      <ListOfParameterDescriptions>
        <ParameterDescription key="FunctionParameter_1346" name="c1" order="0" role="volume"/>
        <ParameterDescription key="FunctionParameter_1347" name="k1" order="1" role="constant"/>
        <ParameterDescription key="FunctionParameter_1348" name="s72" order="2" role="substrate"/>
        <ParameterDescription key="FunctionParameter_1349" name="v1" order="3" role="constant"/>
      </ListOfParameterDescriptions>
    </Function>
    <Function key="Function_181" name="Function for re122" type="UserDefined" reversible="unspecified">
      <Expression>
        v1*s96/(k1+s96)/c1
      </Expression>
      <ListOfParameterDescriptions>
        <ParameterDescription key="FunctionParameter_1354" name="c1" order="0" role="volume"/>
        <ParameterDescription key="FunctionParameter_1355" name="k1" order="1" role="constant"/>
        <ParameterDescription key="FunctionParameter_1356" name="s96" order="2" role="substrate"/>
        <ParameterDescription key="FunctionParameter_1357" name="v1" order="3" role="constant"/>
      </ListOfParameterDescriptions>
    </Function>
    <Function key="Function_182" name="Function for re127" type="UserDefined" reversible="unspecified">
      <Expression>
        v1*s99/(k1+s99)/c1
      </Expression>
      <ListOfParameterDescriptions>
        <ParameterDescription key="FunctionParameter_1362" name="c1" order="0" role="volume"/>
        <ParameterDescription key="FunctionParameter_1363" name="k1" order="1" role="constant"/>
        <ParameterDescription key="FunctionParameter_1364" name="s99" order="2" role="substrate"/>
        <ParameterDescription key="FunctionParameter_1365" name="v1" order="3" role="constant"/>
      </ListOfParameterDescriptions>
    </Function>
    <Function key="Function_183" name="Function for re130" type="UserDefined" reversible="unspecified">
      <Expression>
        v1*s104/(k1+s104)/c1
      </Expression>
      <ListOfParameterDescriptions>
        <ParameterDescription key="FunctionParameter_1370" name="c1" order="0" role="volume"/>
        <ParameterDescription key="FunctionParameter_1371" name="k1" order="1" role="constant"/>
        <ParameterDescription key="FunctionParameter_1372" name="s104" order="2" role="substrate"/>
        <ParameterDescription key="FunctionParameter_1373" name="v1" order="3" role="constant"/>
      </ListOfParameterDescriptions>
    </Function>
    <Function key="Function_184" name="Function for re134" type="UserDefined" reversible="unspecified">
      <Expression>
        v1*s107/(k1+s107)/c1
      </Expression>
      <ListOfParameterDescriptions>
        <ParameterDescription key="FunctionParameter_1378" name="c1" order="0" role="volume"/>
        <ParameterDescription key="FunctionParameter_1379" name="k1" order="1" role="constant"/>
        <ParameterDescription key="FunctionParameter_1380" name="s107" order="2" role="substrate"/>
        <ParameterDescription key="FunctionParameter_1381" name="v1" order="3" role="constant"/>
      </ListOfParameterDescriptions>
    </Function>
    <Function key="Function_185" name="Function for re137" type="UserDefined" reversible="unspecified">
      <Expression>
        v1*s112/(k1+s112)/c1
      </Expression>
      <ListOfParameterDescriptions>
        <ParameterDescription key="FunctionParameter_1386" name="c1" order="0" role="volume"/>
        <ParameterDescription key="FunctionParameter_1387" name="k1" order="1" role="constant"/>
        <ParameterDescription key="FunctionParameter_1388" name="s112" order="2" role="substrate"/>
        <ParameterDescription key="FunctionParameter_1389" name="v1" order="3" role="constant"/>
      </ListOfParameterDescriptions>
    </Function>
    <Function key="Function_186" name="Function for re143" type="UserDefined" reversible="unspecified">
      <Expression>
        v1*s115/(k1+s115)/c1
      </Expression>
      <ListOfParameterDescriptions>
        <ParameterDescription key="FunctionParameter_1394" name="c1" order="0" role="volume"/>
        <ParameterDescription key="FunctionParameter_1395" name="k1" order="1" role="constant"/>
        <ParameterDescription key="FunctionParameter_1396" name="s115" order="2" role="substrate"/>
        <ParameterDescription key="FunctionParameter_1397" name="v1" order="3" role="constant"/>
      </ListOfParameterDescriptions>
    </Function>
    <Function key="Function_187" name="Function for re146" type="UserDefined" reversible="unspecified">
      <Expression>
        v1*s120/(k1+s120)/c1
      </Expression>
      <ListOfParameterDescriptions>
        <ParameterDescription key="FunctionParameter_1402" name="c1" order="0" role="volume"/>
        <ParameterDescription key="FunctionParameter_1403" name="k1" order="1" role="constant"/>
        <ParameterDescription key="FunctionParameter_1404" name="s120" order="2" role="substrate"/>
        <ParameterDescription key="FunctionParameter_1405" name="v1" order="3" role="constant"/>
      </ListOfParameterDescriptions>
    </Function>
  </ListOfFunctions>
  <Model key="Model_4" name="NoName" simulationType="time" timeUnit="s" volumeUnit="l" areaUnit="m²" lengthUnit="m" quantityUnit="mol" type="deterministic" avogadroConstant="6.02214179e+023">
    <MiriamAnnotation>
<rdf:RDF
   xmlns:dcterms="http://purl.org/dc/terms/"
   xmlns:rdf="http://www.w3.org/1999/02/22-rdf-syntax-ns#">
  <rdf:Description rdf:about="#Model_4">
    <dcterms:created>
      <rdf:Description>
        <dcterms:W3CDTF>2014-05-20T14:58:22Z</dcterms:W3CDTF>
      </rdf:Description>
    </dcterms:created>
  </rdf:Description>
</rdf:RDF>

    </MiriamAnnotation>
    <ListOfUnsupportedAnnotations>
      <UnsupportedAnnotation name="http://www.sbml.org/2001/ns/celldesigner">
<celldesigner:extension xmlns:celldesigner="http://www.sbml.org/2001/ns/celldesigner">
  <celldesigner:modelVersion>4.0</celldesigner:modelVersion>
  <celldesigner:modelDisplay sizeX="12010" sizeY="8010"/>
  <celldesigner:listOfCompartmentAliases>
    <celldesigner:compartmentAlias id="ca1" compartment="c1">
      <celldesigner:class>SQUARE</celldesigner:class>
      <celldesigner:bounds x="3015.0" y="1385.0" w="4515.0" h="3835.0"/>
      <celldesigner:namePoint x="5193.0" y="5128.5"/>
      <celldesigner:doubleLine thickness="12.0" outerWidth="2.0" innerWidth="1.0"/>
      <celldesigner:paint color="ffff0066" scheme="Color"/>
      <celldesigner:info state="empty" angle="-1.5707963267948966"/>
    </celldesigner:compartmentAlias>
    <celldesigner:compartmentAlias id="ca2" compartment="c2">
      <celldesigner:class>SQUARE</celldesigner:class>
      <celldesigner:bounds x="2730.0" y="1325.0" w="5170.0" h="4155.0"/>
      <celldesigner:namePoint x="5369.0" y="5378.5"/>
      <celldesigner:doubleLine thickness="12.0" outerWidth="2.0" innerWidth="1.0"/>
      <celldesigner:paint color="ffff0066" scheme="Color"/>
      <celldesigner:info state="empty" angle="-1.5707963267948966"/>
    </celldesigner:compartmentAlias>
    <celldesigner:compartmentAlias id="ca3" compartment="c3">
      <celldesigner:class>SQUARE</celldesigner:class>
      <celldesigner:bounds x="2640.0" y="1290.0" w="5910.0" h="4620.0"/>
      <celldesigner:namePoint x="5589.0" y="5843.5"/>
      <celldesigner:doubleLine thickness="12.0" outerWidth="2.0" innerWidth="1.0"/>
      <celldesigner:paint color="ffcccc00" scheme="Color"/>
      <celldesigner:info state="empty" angle="-1.5707963267948966"/>
    </celldesigner:compartmentAlias>
    <celldesigner:compartmentAlias id="ca4" compartment="c4">
      <celldesigner:class>SQUARE</celldesigner:class>
      <celldesigner:bounds x="2590.0" y="1240.0" w="6080.0" h="4990.0"/>
      <celldesigner:namePoint x="5609.0" y="6123.5"/>
      <celldesigner:doubleLine thickness="12.0" outerWidth="2.0" innerWidth="1.0"/>
      <celldesigner:paint color="ffcccc00" scheme="Color"/>
      <celldesigner:info state="empty" angle="-1.5707963267948966"/>
    </celldesigner:compartmentAlias>
  </celldesigner:listOfCompartmentAliases>
  <celldesigner:listOfComplexSpeciesAliases/>
  <celldesigner:listOfSpeciesAliases>
    <celldesigner:speciesAlias id="sa1" species="s378">
      <celldesigner:activity>inactive</celldesigner:activity>
      <celldesigner:bounds x="3163.833333333333" y="1118.916666666666" w="80.0" h="40.0"/>
      <celldesigner:font size="12"/>
      <celldesigner:view state="usual"/>
      <celldesigner:usualView>
        <celldesigner:innerPosition x="0.0" y="0.0"/>
        <celldesigner:boxSize width="80.0" height="40.0"/>
        <celldesigner:singleLine width="1.0"/>
        <celldesigner:paint color="ffccffcc" scheme="Color"/>
      </celldesigner:usualView>
      <celldesigner:briefView>
        <celldesigner:innerPosition x="0.0" y="0.0"/>
        <celldesigner:boxSize width="80.0" height="60.0"/>
        <celldesigner:singleLine width="1.0"/>
        <celldesigner:paint color="3fff0000" scheme="Color"/>
      </celldesigner:briefView>
      <celldesigner:info state="empty" angle="-1.5707963267948966"/>
    </celldesigner:speciesAlias>
    <celldesigner:speciesAlias id="sa2" species="s340" compartmentAlias="ca1">
      <celldesigner:activity>inactive</celldesigner:activity>
      <celldesigner:bounds x="3168.17551511719" y="1506.916666666666" w="80.0" h="40.0"/>
      <celldesigner:font size="12"/>
      <celldesigner:view state="usual"/>
      <celldesigner:usualView>
        <celldesigner:innerPosition x="153.17551511719012" y="121.91666666666606"/>
        <celldesigner:boxSize width="80.0" height="40.0"/>
        <celldesigner:singleLine width="1.0"/>
        <celldesigner:paint color="ffccffcc" scheme="Color"/>
      </celldesigner:usualView>
      <celldesigner:briefView>
        <celldesigner:innerPosition x="0.0" y="0.0"/>
        <celldesigner:boxSize width="80.0" height="60.0"/>
        <celldesigner:singleLine width="1.0"/>
        <celldesigner:paint color="3fff0000" scheme="Color"/>
      </celldesigner:briefView>
      <celldesigner:info state="empty" angle="-1.5707963267948966"/>
    </celldesigner:speciesAlias>
    <celldesigner:speciesAlias id="sa3" species="s12">
      <celldesigner:activity>inactive</celldesigner:activity>
      <celldesigner:bounds x="3440.0" y="1000.0" w="80.0" h="40.0"/>
      <celldesigner:font size="12"/>
      <celldesigner:view state="usual"/>
      <celldesigner:usualView>
        <celldesigner:innerPosition x="0.0" y="0.0"/>
        <celldesigner:boxSize width="80.0" height="40.0"/>
        <celldesigner:singleLine width="1.0"/>
        <celldesigner:paint color="ffccffcc" scheme="Color"/>
      </celldesigner:usualView>
      <celldesigner:briefView>
        <celldesigner:innerPosition x="0.0" y="0.0"/>
        <celldesigner:boxSize width="80.0" height="60.0"/>
        <celldesigner:singleLine width="1.0"/>
        <celldesigner:paint color="3fff0000" scheme="Color"/>
      </celldesigner:briefView>
      <celldesigner:info state="empty" angle="-1.5707963267948966"/>
    </celldesigner:speciesAlias>
    <celldesigner:speciesAlias id="sa4" species="s14">
      <celldesigner:activity>inactive</celldesigner:activity>
      <celldesigner:bounds x="3860.0" y="1010.0" w="80.0" h="40.0"/>
      <celldesigner:font size="12"/>
      <celldesigner:view state="usual"/>
      <celldesigner:usualView>
        <celldesigner:innerPosition x="0.0" y="0.0"/>
        <celldesigner:boxSize width="80.0" height="40.0"/>
        <celldesigner:singleLine width="1.0"/>
        <celldesigner:paint color="ffccffcc" scheme="Color"/>
      </celldesigner:usualView>
      <celldesigner:briefView>
        <celldesigner:innerPosition x="0.0" y="0.0"/>
        <celldesigner:boxSize width="80.0" height="60.0"/>
        <celldesigner:singleLine width="1.0"/>
        <celldesigner:paint color="3fff0000" scheme="Color"/>
      </celldesigner:briefView>
      <celldesigner:info state="empty" angle="-1.5707963267948966"/>
    </celldesigner:speciesAlias>
    <celldesigner:speciesAlias id="sa5" species="s341" compartmentAlias="ca1">
      <celldesigner:activity>inactive</celldesigner:activity>
      <celldesigner:bounds x="3449.17551511719" y="1508.916666666666" w="80.0" h="40.0"/>
      <celldesigner:font size="12"/>
      <celldesigner:view state="usual"/>
      <celldesigner:usualView>
        <celldesigner:innerPosition x="434.1755151171901" y="123.91666666666606"/>
        <celldesigner:boxSize width="80.0" height="40.0"/>
        <celldesigner:singleLine width="1.0"/>
        <celldesigner:paint color="ffccffcc" scheme="Color"/>
      </celldesigner:usualView>
      <celldesigner:briefView>
        <celldesigner:innerPosition x="0.0" y="0.0"/>
        <celldesigner:boxSize width="80.0" height="60.0"/>
        <celldesigner:singleLine width="1.0"/>
        <celldesigner:paint color="3fff0000" scheme="Color"/>
      </celldesigner:briefView>
      <celldesigner:info state="empty" angle="-1.5707963267948966"/>
    </celldesigner:speciesAlias>
    <celldesigner:speciesAlias id="sa6" species="s379">
      <celldesigner:activity>inactive</celldesigner:activity>
      <celldesigner:bounds x="3440.0" y="1120.0" w="80.0" h="40.0"/>
      <celldesigner:font size="12"/>
      <celldesigner:view state="usual"/>
      <celldesigner:usualView>
        <celldesigner:innerPosition x="0.0" y="0.0"/>
        <celldesigner:boxSize width="80.0" height="40.0"/>
        <celldesigner:singleLine width="1.0"/>
        <celldesigner:paint color="ffccffcc" scheme="Color"/>
      </celldesigner:usualView>
      <celldesigner:briefView>
        <celldesigner:innerPosition x="0.0" y="0.0"/>
        <celldesigner:boxSize width="80.0" height="60.0"/>
        <celldesigner:singleLine width="1.0"/>
        <celldesigner:paint color="3fff0000" scheme="Color"/>
      </celldesigner:briefView>
      <celldesigner:info state="empty" angle="-1.5707963267948966"/>
    </celldesigner:speciesAlias>
    <celldesigner:speciesAlias id="sa7" species="s18" compartmentAlias="ca1">
      <celldesigner:activity>inactive</celldesigner:activity>
      <celldesigner:bounds x="3267.17551511719" y="1539.916666666666" w="80.0" h="40.0"/>
      <celldesigner:font size="12"/>
      <celldesigner:view state="usual"/>
      <celldesigner:usualView>
        <celldesigner:innerPosition x="252.17551511719012" y="154.91666666666606"/>
        <celldesigner:boxSize width="80.0" height="40.0"/>
        <celldesigner:singleLine width="1.0"/>
        <celldesigner:paint color="ffccffcc" scheme="Color"/>
      </celldesigner:usualView>
      <celldesigner:briefView>
        <celldesigner:innerPosition x="0.0" y="0.0"/>
        <celldesigner:boxSize width="80.0" height="60.0"/>
        <celldesigner:singleLine width="1.0"/>
        <celldesigner:paint color="3fff0000" scheme="Color"/>
      </celldesigner:briefView>
      <celldesigner:info state="empty" angle="-1.5707963267948966"/>
    </celldesigner:speciesAlias>
    <celldesigner:speciesAlias id="sa8" species="s21">
      <celldesigner:activity>inactive</celldesigner:activity>
      <celldesigner:bounds x="3665.0" y="1027.5" w="70.0" h="25.0"/>
      <celldesigner:font size="12"/>
      <celldesigner:view state="usual"/>
      <celldesigner:usualView>
        <celldesigner:innerPosition x="0.0" y="0.0"/>
        <celldesigner:boxSize width="70.0" height="25.0"/>
        <celldesigner:singleLine width="1.0"/>
        <celldesigner:paint color="ffccff66" scheme="Color"/>
      </celldesigner:usualView>
      <celldesigner:briefView>
        <celldesigner:innerPosition x="0.0" y="0.0"/>
        <celldesigner:boxSize width="80.0" height="60.0"/>
        <celldesigner:singleLine width="1.0"/>
        <celldesigner:paint color="3fff0000" scheme="Color"/>
      </celldesigner:briefView>
      <celldesigner:info state="empty" angle="-1.5707963267948966"/>
    </celldesigner:speciesAlias>
    <celldesigner:speciesAlias id="sa9" species="s17">
      <celldesigner:activity>inactive</celldesigner:activity>
      <celldesigner:bounds x="3665.0" y="1067.5" w="70.0" h="25.0"/>
      <celldesigner:font size="12"/>
      <celldesigner:view state="usual"/>
      <celldesigner:usualView>
        <celldesigner:innerPosition x="0.0" y="0.0"/>
        <celldesigner:boxSize width="70.0" height="25.0"/>
        <celldesigner:singleLine width="1.0"/>
        <celldesigner:paint color="ffccff66" scheme="Color"/>
      </celldesigner:usualView>
      <celldesigner:briefView>
        <celldesigner:innerPosition x="0.0" y="0.0"/>
        <celldesigner:boxSize width="80.0" height="60.0"/>
        <celldesigner:singleLine width="1.0"/>
        <celldesigner:paint color="3fff0000" scheme="Color"/>
      </celldesigner:briefView>
      <celldesigner:info state="empty" angle="-1.5707963267948966"/>
    </celldesigner:speciesAlias>
    <celldesigner:speciesAlias id="sa10" species="s23" compartmentAlias="ca1">
      <celldesigner:activity>inactive</celldesigner:activity>
      <celldesigner:bounds x="3579.17551511719" y="1455.916666666666" w="80.0" h="40.0"/>
      <celldesigner:font size="12"/>
      <celldesigner:view state="usual"/>
      <celldesigner:usualView>
        <celldesigner:innerPosition x="564.1755151171901" y="70.91666666666606"/>
        <celldesigner:boxSize width="80.0" height="40.0"/>
        <celldesigner:singleLine width="1.0"/>
        <celldesigner:paint color="ffccffcc" scheme="Color"/>
      </celldesigner:usualView>
      <celldesigner:briefView>
        <celldesigner:innerPosition x="0.0" y="0.0"/>
        <celldesigner:boxSize width="80.0" height="60.0"/>
        <celldesigner:singleLine width="1.0"/>
        <celldesigner:paint color="3fff0000" scheme="Color"/>
      </celldesigner:briefView>
      <celldesigner:info state="empty" angle="-1.5707963267948966"/>
    </celldesigner:speciesAlias>
    <celldesigner:speciesAlias id="sa11" species="s24" compartmentAlias="ca1">
      <celldesigner:activity>inactive</celldesigner:activity>
      <celldesigner:bounds x="3517.17551511719" y="1409.916666666666" w="80.0" h="40.0"/>
      <celldesigner:font size="12"/>
      <celldesigner:view state="usual"/>
      <celldesigner:usualView>
        <celldesigner:innerPosition x="502.1755151171901" y="24.91666666666606"/>
        <celldesigner:boxSize width="80.0" height="40.0"/>
        <celldesigner:singleLine width="1.0"/>
        <celldesigner:paint color="ffccffcc" scheme="Color"/>
      </celldesigner:usualView>
      <celldesigner:briefView>
        <celldesigner:innerPosition x="0.0" y="0.0"/>
        <celldesigner:boxSize width="80.0" height="60.0"/>
        <celldesigner:singleLine width="1.0"/>
        <celldesigner:paint color="3fff0000" scheme="Color"/>
      </celldesigner:briefView>
      <celldesigner:info state="empty" angle="-1.5707963267948966"/>
    </celldesigner:speciesAlias>
    <celldesigner:speciesAlias id="sa12" species="s25" compartmentAlias="ca1">
      <celldesigner:activity>inactive</celldesigner:activity>
      <celldesigner:bounds x="3266.17551511719" y="1730.916666666666" w="80.0" h="40.0"/>
      <celldesigner:font size="12"/>
      <celldesigner:view state="usual"/>
      <celldesigner:usualView>
        <celldesigner:innerPosition x="251.17551511719012" y="345.91666666666606"/>
        <celldesigner:boxSize width="80.0" height="40.0"/>
        <celldesigner:singleLine width="1.0"/>
        <celldesigner:paint color="ffccffcc" scheme="Color"/>
      </celldesigner:usualView>
      <celldesigner:briefView>
        <celldesigner:innerPosition x="0.0" y="0.0"/>
        <celldesigner:boxSize width="80.0" height="60.0"/>
        <celldesigner:singleLine width="1.0"/>
        <celldesigner:paint color="3fff0000" scheme="Color"/>
      </celldesigner:briefView>
      <celldesigner:info state="empty" angle="-1.5707963267948966"/>
    </celldesigner:speciesAlias>
    <celldesigner:speciesAlias id="sa13" species="s33" compartmentAlias="ca1">
      <celldesigner:activity>inactive</celldesigner:activity>
      <celldesigner:bounds x="3542.17551511719" y="1731.916666666666" w="80.0" h="40.0"/>
      <celldesigner:font size="12"/>
      <celldesigner:view state="usual"/>
      <celldesigner:usualView>
        <celldesigner:innerPosition x="527.1755151171901" y="346.91666666666606"/>
        <celldesigner:boxSize width="80.0" height="40.0"/>
        <celldesigner:singleLine width="1.0"/>
        <celldesigner:paint color="ffccffcc" scheme="Color"/>
      </celldesigner:usualView>
      <celldesigner:briefView>
        <celldesigner:innerPosition x="0.0" y="0.0"/>
        <celldesigner:boxSize width="80.0" height="60.0"/>
        <celldesigner:singleLine width="1.0"/>
        <celldesigner:paint color="3fff0000" scheme="Color"/>
      </celldesigner:briefView>
      <celldesigner:info state="empty" angle="-1.5707963267948966"/>
    </celldesigner:speciesAlias>
    <celldesigner:speciesAlias id="sa14" species="s29" compartmentAlias="ca1">
      <celldesigner:activity>inactive</celldesigner:activity>
      <celldesigner:bounds x="3367.17551511719" y="1708.916666666666" w="70.0" h="25.0"/>
      <celldesigner:font size="12"/>
      <celldesigner:view state="usual"/>
      <celldesigner:usualView>
        <celldesigner:innerPosition x="352.1755151171901" y="323.91666666666606"/>
        <celldesigner:boxSize width="70.0" height="25.0"/>
        <celldesigner:singleLine width="1.0"/>
        <celldesigner:paint color="ffccff66" scheme="Color"/>
      </celldesigner:usualView>
      <celldesigner:briefView>
        <celldesigner:innerPosition x="0.0" y="0.0"/>
        <celldesigner:boxSize width="80.0" height="60.0"/>
        <celldesigner:singleLine width="1.0"/>
        <celldesigner:paint color="3fff0000" scheme="Color"/>
      </celldesigner:briefView>
      <celldesigner:info state="empty" angle="-1.5707963267948966"/>
    </celldesigner:speciesAlias>
    <celldesigner:speciesAlias id="sa15" species="s30" compartmentAlias="ca1">
      <celldesigner:activity>inactive</celldesigner:activity>
      <celldesigner:bounds x="3454.17551511719" y="1705.916666666666" w="70.0" h="25.0"/>
      <celldesigner:font size="12"/>
      <celldesigner:view state="usual"/>
      <celldesigner:usualView>
        <celldesigner:innerPosition x="439.1755151171901" y="320.91666666666606"/>
        <celldesigner:boxSize width="70.0" height="25.0"/>
        <celldesigner:singleLine width="1.0"/>
        <celldesigner:paint color="ffccff66" scheme="Color"/>
      </celldesigner:usualView>
      <celldesigner:briefView>
        <celldesigner:innerPosition x="0.0" y="0.0"/>
        <celldesigner:boxSize width="80.0" height="60.0"/>
        <celldesigner:singleLine width="1.0"/>
        <celldesigner:paint color="3fff0000" scheme="Color"/>
      </celldesigner:briefView>
      <celldesigner:info state="empty" angle="-1.5707963267948966"/>
    </celldesigner:speciesAlias>
    <celldesigner:speciesAlias id="sa16" species="s34" compartmentAlias="ca1">
      <celldesigner:activity>inactive</celldesigner:activity>
      <celldesigner:bounds x="3445.17551511719" y="1959.416666666666" w="70.0" h="25.0"/>
      <celldesigner:font size="12"/>
      <celldesigner:view state="usual"/>
      <celldesigner:usualView>
        <celldesigner:innerPosition x="430.1755151171901" y="574.4166666666661"/>
        <celldesigner:boxSize width="70.0" height="25.0"/>
        <celldesigner:singleLine width="1.0"/>
        <celldesigner:paint color="ffccff66" scheme="Color"/>
      </celldesigner:usualView>
      <celldesigner:briefView>
        <celldesigner:innerPosition x="0.0" y="0.0"/>
        <celldesigner:boxSize width="80.0" height="60.0"/>
        <celldesigner:singleLine width="1.0"/>
        <celldesigner:paint color="3fff0000" scheme="Color"/>
      </celldesigner:briefView>
      <celldesigner:info state="empty" angle="-1.5707963267948966"/>
    </celldesigner:speciesAlias>
    <celldesigner:speciesAlias id="sa17" species="s342" compartmentAlias="ca1">
      <celldesigner:activity>inactive</celldesigner:activity>
      <celldesigner:bounds x="3755.17551511719" y="1963.416666666666" w="70.0" h="25.0"/>
      <celldesigner:font size="12"/>
      <celldesigner:view state="usual"/>
      <celldesigner:usualView>
        <celldesigner:innerPosition x="740.1755151171901" y="578.4166666666661"/>
        <celldesigner:boxSize width="70.0" height="25.0"/>
        <celldesigner:singleLine width="1.0"/>
        <celldesigner:paint color="ffccff66" scheme="Color"/>
      </celldesigner:usualView>
      <celldesigner:briefView>
        <celldesigner:innerPosition x="0.0" y="0.0"/>
        <celldesigner:boxSize width="80.0" height="60.0"/>
        <celldesigner:singleLine width="1.0"/>
        <celldesigner:paint color="3fff0000" scheme="Color"/>
      </celldesigner:briefView>
      <celldesigner:info state="empty" angle="-1.5707963267948966"/>
    </celldesigner:speciesAlias>
    <celldesigner:speciesAlias id="sa18" species="s343" compartmentAlias="ca1">
      <celldesigner:activity>inactive</celldesigner:activity>
      <celldesigner:bounds x="3382.17551511719" y="2094.416666666666" w="70.0" h="25.0"/>
      <celldesigner:font size="12"/>
      <celldesigner:view state="usual"/>
      <celldesigner:usualView>
        <celldesigner:innerPosition x="367.1755151171901" y="709.4166666666661"/>
        <celldesigner:boxSize width="70.0" height="25.0"/>
        <celldesigner:singleLine width="1.0"/>
        <celldesigner:paint color="ffccff66" scheme="Color"/>
      </celldesigner:usualView>
      <celldesigner:briefView>
        <celldesigner:innerPosition x="0.0" y="0.0"/>
        <celldesigner:boxSize width="80.0" height="60.0"/>
        <celldesigner:singleLine width="1.0"/>
        <celldesigner:paint color="3fff0000" scheme="Color"/>
      </celldesigner:briefView>
      <celldesigner:info state="empty" angle="-1.5707963267948966"/>
    </celldesigner:speciesAlias>
    <celldesigner:speciesAlias id="sa19" species="s342" compartmentAlias="ca1">
      <celldesigner:activity>inactive</celldesigner:activity>
      <celldesigner:bounds x="3793.17551511719" y="2065.416666666666" w="70.0" h="25.0"/>
      <celldesigner:font size="12"/>
      <celldesigner:view state="usual"/>
      <celldesigner:usualView>
        <celldesigner:innerPosition x="778.1755151171901" y="680.4166666666661"/>
        <celldesigner:boxSize width="70.0" height="25.0"/>
        <celldesigner:singleLine width="1.0"/>
        <celldesigner:paint color="ffccff66" scheme="Color"/>
      </celldesigner:usualView>
      <celldesigner:briefView>
        <celldesigner:innerPosition x="0.0" y="0.0"/>
        <celldesigner:boxSize width="80.0" height="60.0"/>
        <celldesigner:singleLine width="1.0"/>
        <celldesigner:paint color="3fff0000" scheme="Color"/>
      </celldesigner:briefView>
      <celldesigner:info state="empty" angle="-1.5707963267948966"/>
    </celldesigner:speciesAlias>
    <celldesigner:speciesAlias id="sa20" species="s38" compartmentAlias="ca1">
      <celldesigner:activity>inactive</celldesigner:activity>
      <celldesigner:bounds x="3792.17551511719" y="2260.416666666666" w="70.0" h="25.0"/>
      <celldesigner:font size="12"/>
      <celldesigner:view state="usual"/>
      <celldesigner:usualView>
        <celldesigner:innerPosition x="777.1755151171901" y="875.4166666666661"/>
        <celldesigner:boxSize width="70.0" height="25.0"/>
        <celldesigner:singleLine width="1.0"/>
        <celldesigner:paint color="ffccff66" scheme="Color"/>
      </celldesigner:usualView>
      <celldesigner:briefView>
        <celldesigner:innerPosition x="0.0" y="0.0"/>
        <celldesigner:boxSize width="80.0" height="60.0"/>
        <celldesigner:singleLine width="1.0"/>
        <celldesigner:paint color="3fff0000" scheme="Color"/>
      </celldesigner:briefView>
      <celldesigner:info state="empty" angle="-1.5707963267948966"/>
    </celldesigner:speciesAlias>
    <celldesigner:speciesAlias id="sa21" species="s39" compartmentAlias="ca1">
      <celldesigner:activity>inactive</celldesigner:activity>
      <celldesigner:bounds x="3588.17551511719" y="2410.416666666666" w="70.0" h="25.0"/>
      <celldesigner:font size="12"/>
      <celldesigner:view state="usual"/>
      <celldesigner:usualView>
        <celldesigner:innerPosition x="573.1755151171901" y="1025.416666666666"/>
        <celldesigner:boxSize width="70.0" height="25.0"/>
        <celldesigner:singleLine width="1.0"/>
        <celldesigner:paint color="ffccff66" scheme="Color"/>
      </celldesigner:usualView>
      <celldesigner:briefView>
        <celldesigner:innerPosition x="0.0" y="0.0"/>
        <celldesigner:boxSize width="80.0" height="60.0"/>
        <celldesigner:singleLine width="1.0"/>
        <celldesigner:paint color="3fff0000" scheme="Color"/>
      </celldesigner:briefView>
      <celldesigner:info state="empty" angle="-1.5707963267948966"/>
    </celldesigner:speciesAlias>
    <celldesigner:speciesAlias id="sa22" species="s343" compartmentAlias="ca1">
      <celldesigner:activity>inactive</celldesigner:activity>
      <celldesigner:bounds x="3388.17551511719" y="2231.416666666666" w="70.0" h="25.0"/>
      <celldesigner:font size="12"/>
      <celldesigner:view state="usual"/>
      <celldesigner:usualView>
        <celldesigner:innerPosition x="373.1755151171901" y="846.4166666666661"/>
        <celldesigner:boxSize width="70.0" height="25.0"/>
        <celldesigner:singleLine width="1.0"/>
        <celldesigner:paint color="ffccff66" scheme="Color"/>
      </celldesigner:usualView>
      <celldesigner:briefView>
        <celldesigner:innerPosition x="0.0" y="0.0"/>
        <celldesigner:boxSize width="80.0" height="60.0"/>
        <celldesigner:singleLine width="1.0"/>
        <celldesigner:paint color="3fff0000" scheme="Color"/>
      </celldesigner:briefView>
      <celldesigner:info state="empty" angle="-1.5707963267948966"/>
    </celldesigner:speciesAlias>
    <celldesigner:speciesAlias id="sa23" species="s41" compartmentAlias="ca1">
      <celldesigner:activity>active</celldesigner:activity>
      <celldesigner:bounds x="3402.17551511719" y="1770.916666666666" w="80.0" h="40.0"/>
      <celldesigner:font size="12"/>
      <celldesigner:view state="usual"/>
      <celldesigner:usualView>
        <celldesigner:innerPosition x="387.1755151171901" y="385.91666666666606"/>
        <celldesigner:boxSize width="80.0" height="40.0"/>
        <celldesigner:singleLine width="1.0"/>
        <celldesigner:paint color="ffccffcc" scheme="Color"/>
      </celldesigner:usualView>
      <celldesigner:briefView>
        <celldesigner:innerPosition x="0.0" y="0.0"/>
        <celldesigner:boxSize width="80.0" height="60.0"/>
        <celldesigner:singleLine width="1.0"/>
        <celldesigner:paint color="3fff0000" scheme="Color"/>
      </celldesigner:briefView>
      <celldesigner:info state="empty" angle="-1.5707963267948966"/>
    </celldesigner:speciesAlias>
    <celldesigner:speciesAlias id="sa24" species="s344" compartmentAlias="ca1">
      <celldesigner:activity>inactive</celldesigner:activity>
      <celldesigner:bounds x="3643.17551511719" y="1820.416666666666" w="70.0" h="25.0"/>
      <celldesigner:font size="12"/>
      <celldesigner:view state="usual"/>
      <celldesigner:usualView>
        <celldesigner:innerPosition x="628.1755151171901" y="435.41666666666606"/>
        <celldesigner:boxSize width="70.0" height="25.0"/>
        <celldesigner:singleLine width="1.0"/>
        <celldesigner:paint color="ffccff66" scheme="Color"/>
      </celldesigner:usualView>
      <celldesigner:briefView>
        <celldesigner:innerPosition x="0.0" y="0.0"/>
        <celldesigner:boxSize width="80.0" height="60.0"/>
        <celldesigner:singleLine width="1.0"/>
        <celldesigner:paint color="3fff0000" scheme="Color"/>
      </celldesigner:briefView>
      <celldesigner:info state="empty" angle="-1.5707963267948966"/>
    </celldesigner:speciesAlias>
    <celldesigner:speciesAlias id="sa25" species="s345" compartmentAlias="ca1">
      <celldesigner:activity>inactive</celldesigner:activity>
      <celldesigner:bounds x="3856.17551511719" y="2114.416666666666" w="70.0" h="25.0"/>
      <celldesigner:font size="12"/>
      <celldesigner:view state="usual"/>
      <celldesigner:usualView>
        <celldesigner:innerPosition x="841.1755151171901" y="729.4166666666661"/>
        <celldesigner:boxSize width="70.0" height="25.0"/>
        <celldesigner:singleLine width="1.0"/>
        <celldesigner:paint color="ffccff66" scheme="Color"/>
      </celldesigner:usualView>
      <celldesigner:briefView>
        <celldesigner:innerPosition x="0.0" y="0.0"/>
        <celldesigner:boxSize width="80.0" height="60.0"/>
        <celldesigner:singleLine width="1.0"/>
        <celldesigner:paint color="3fff0000" scheme="Color"/>
      </celldesigner:briefView>
      <celldesigner:info state="empty" angle="-1.5707963267948966"/>
    </celldesigner:speciesAlias>
    <celldesigner:speciesAlias id="sa26" species="s346" compartmentAlias="ca1">
      <celldesigner:activity>inactive</celldesigner:activity>
      <celldesigner:bounds x="3855.17551511719" y="2199.416666666666" w="70.0" h="25.0"/>
      <celldesigner:font size="12"/>
      <celldesigner:view state="usual"/>
      <celldesigner:usualView>
        <celldesigner:innerPosition x="840.1755151171901" y="814.4166666666661"/>
        <celldesigner:boxSize width="70.0" height="25.0"/>
        <celldesigner:singleLine width="1.0"/>
        <celldesigner:paint color="ffccff66" scheme="Color"/>
      </celldesigner:usualView>
      <celldesigner:briefView>
        <celldesigner:innerPosition x="0.0" y="0.0"/>
        <celldesigner:boxSize width="80.0" height="60.0"/>
        <celldesigner:singleLine width="1.0"/>
        <celldesigner:paint color="3fff0000" scheme="Color"/>
      </celldesigner:briefView>
      <celldesigner:info state="empty" angle="-1.5707963267948966"/>
    </celldesigner:speciesAlias>
    <celldesigner:speciesAlias id="sa27" species="s47" compartmentAlias="ca1">
      <celldesigner:activity>inactive</celldesigner:activity>
      <celldesigner:bounds x="3712.17551511719" y="2413.416666666666" w="70.0" h="25.0"/>
      <celldesigner:font size="12"/>
      <celldesigner:view state="usual"/>
      <celldesigner:usualView>
        <celldesigner:innerPosition x="697.1755151171901" y="1028.416666666666"/>
        <celldesigner:boxSize width="70.0" height="25.0"/>
        <celldesigner:singleLine width="1.0"/>
        <celldesigner:paint color="ffccff66" scheme="Color"/>
      </celldesigner:usualView>
      <celldesigner:briefView>
        <celldesigner:innerPosition x="0.0" y="0.0"/>
        <celldesigner:boxSize width="80.0" height="60.0"/>
        <celldesigner:singleLine width="1.0"/>
        <celldesigner:paint color="3fff0000" scheme="Color"/>
      </celldesigner:briefView>
      <celldesigner:info state="empty" angle="-1.5707963267948966"/>
    </celldesigner:speciesAlias>
    <celldesigner:speciesAlias id="sa28" species="s347" compartmentAlias="ca1">
      <celldesigner:activity>inactive</celldesigner:activity>
      <celldesigner:bounds x="3315.17551511719" y="2194.416666666666" w="70.0" h="25.0"/>
      <celldesigner:font size="12"/>
      <celldesigner:view state="usual"/>
      <celldesigner:usualView>
        <celldesigner:innerPosition x="300.1755151171901" y="809.4166666666661"/>
        <celldesigner:boxSize width="70.0" height="25.0"/>
        <celldesigner:singleLine width="1.0"/>
        <celldesigner:paint color="ffccff66" scheme="Color"/>
      </celldesigner:usualView>
      <celldesigner:briefView>
        <celldesigner:innerPosition x="0.0" y="0.0"/>
        <celldesigner:boxSize width="80.0" height="60.0"/>
        <celldesigner:singleLine width="1.0"/>
        <celldesigner:paint color="3fff0000" scheme="Color"/>
      </celldesigner:briefView>
      <celldesigner:info state="empty" angle="-1.5707963267948966"/>
    </celldesigner:speciesAlias>
    <celldesigner:speciesAlias id="sa29" species="s49" compartmentAlias="ca1">
      <celldesigner:activity>inactive</celldesigner:activity>
      <celldesigner:bounds x="3316.17551511719" y="2129.416666666666" w="70.0" h="25.0"/>
      <celldesigner:font size="12"/>
      <celldesigner:view state="usual"/>
      <celldesigner:usualView>
        <celldesigner:innerPosition x="301.1755151171901" y="744.4166666666661"/>
        <celldesigner:boxSize width="70.0" height="25.0"/>
        <celldesigner:singleLine width="1.0"/>
        <celldesigner:paint color="ffccff66" scheme="Color"/>
      </celldesigner:usualView>
      <celldesigner:briefView>
        <celldesigner:innerPosition x="0.0" y="0.0"/>
        <celldesigner:boxSize width="80.0" height="60.0"/>
        <celldesigner:singleLine width="1.0"/>
        <celldesigner:paint color="3fff0000" scheme="Color"/>
      </celldesigner:briefView>
      <celldesigner:info state="empty" angle="-1.5707963267948966"/>
    </celldesigner:speciesAlias>
    <celldesigner:speciesAlias id="sa31" species="s2" compartmentAlias="ca1">
      <celldesigner:activity>inactive</celldesigner:activity>
      <celldesigner:bounds x="4992.833333333333" y="1931.416666666666" w="70.0" h="25.0"/>
      <celldesigner:font size="12"/>
      <celldesigner:view state="usual"/>
      <celldesigner:usualView>
        <celldesigner:innerPosition x="1977.833333333333" y="546.4166666666661"/>
        <celldesigner:boxSize width="70.0" height="25.0"/>
        <celldesigner:singleLine width="1.0"/>
        <celldesigner:paint color="ffccff66" scheme="Color"/>
      </celldesigner:usualView>
      <celldesigner:briefView>
        <celldesigner:innerPosition x="0.0" y="0.0"/>
        <celldesigner:boxSize width="80.0" height="60.0"/>
        <celldesigner:singleLine width="1.0"/>
        <celldesigner:paint color="3fff0000" scheme="Color"/>
      </celldesigner:briefView>
      <celldesigner:info state="empty" angle="-1.5707963267948966"/>
    </celldesigner:speciesAlias>
    <celldesigner:speciesAlias id="sa32" species="s349" compartmentAlias="ca1">
      <celldesigner:activity>inactive</celldesigner:activity>
      <celldesigner:bounds x="4845.0" y="1807.5" w="70.0" h="25.0"/>
      <celldesigner:font size="12"/>
      <celldesigner:view state="usual"/>
      <celldesigner:usualView>
        <celldesigner:innerPosition x="1830.0" y="422.5"/>
        <celldesigner:boxSize width="70.0" height="25.0"/>
        <celldesigner:singleLine width="1.0"/>
        <celldesigner:paint color="ffccff66" scheme="Color"/>
      </celldesigner:usualView>
      <celldesigner:briefView>
        <celldesigner:innerPosition x="0.0" y="0.0"/>
        <celldesigner:boxSize width="80.0" height="60.0"/>
        <celldesigner:singleLine width="1.0"/>
        <celldesigner:paint color="3fff0000" scheme="Color"/>
      </celldesigner:briefView>
      <celldesigner:info state="empty" angle="-1.5707963267948966"/>
    </celldesigner:speciesAlias>
    <celldesigner:speciesAlias id="sa33" species="s4" compartmentAlias="ca1">
      <celldesigner:activity>inactive</celldesigner:activity>
      <celldesigner:bounds x="5092.833333333333" y="2044.416666666666" w="70.0" h="25.0"/>
      <celldesigner:font size="12"/>
      <celldesigner:view state="usual"/>
      <celldesigner:usualView>
        <celldesigner:innerPosition x="2077.833333333333" y="659.4166666666661"/>
        <celldesigner:boxSize width="70.0" height="25.0"/>
        <celldesigner:singleLine width="1.0"/>
        <celldesigner:paint color="ffccff66" scheme="Color"/>
      </celldesigner:usualView>
      <celldesigner:briefView>
        <celldesigner:innerPosition x="0.0" y="0.0"/>
        <celldesigner:boxSize width="80.0" height="60.0"/>
        <celldesigner:singleLine width="1.0"/>
        <celldesigner:paint color="3fff0000" scheme="Color"/>
      </celldesigner:briefView>
      <celldesigner:info state="empty" angle="-1.5707963267948966"/>
    </celldesigner:speciesAlias>
    <celldesigner:speciesAlias id="sa34" species="s5" compartmentAlias="ca1">
      <celldesigner:activity>inactive</celldesigner:activity>
      <celldesigner:bounds x="5021.833333333333" y="2336.416666666666" w="70.0" h="25.0"/>
      <celldesigner:font size="12"/>
      <celldesigner:view state="usual"/>
      <celldesigner:usualView>
        <celldesigner:innerPosition x="2006.833333333333" y="951.4166666666661"/>
        <celldesigner:boxSize width="70.0" height="25.0"/>
        <celldesigner:singleLine width="1.0"/>
        <celldesigner:paint color="ffccff66" scheme="Color"/>
      </celldesigner:usualView>
      <celldesigner:briefView>
        <celldesigner:innerPosition x="0.0" y="0.0"/>
        <celldesigner:boxSize width="80.0" height="60.0"/>
        <celldesigner:singleLine width="1.0"/>
        <celldesigner:paint color="3fff0000" scheme="Color"/>
      </celldesigner:briefView>
      <celldesigner:info state="empty" angle="-1.5707963267948966"/>
    </celldesigner:speciesAlias>
    <celldesigner:speciesAlias id="sa35" species="s7" compartmentAlias="ca1">
      <celldesigner:activity>inactive</celldesigner:activity>
      <celldesigner:bounds x="4522.833333333333" y="2291.416666666666" w="70.0" h="25.0"/>
      <celldesigner:font size="12"/>
      <celldesigner:view state="usual"/>
      <celldesigner:usualView>
        <celldesigner:innerPosition x="1507.833333333333" y="906.4166666666661"/>
        <celldesigner:boxSize width="70.0" height="25.0"/>
        <celldesigner:singleLine width="1.0"/>
        <celldesigner:paint color="ffccff66" scheme="Color"/>
      </celldesigner:usualView>
      <celldesigner:briefView>
        <celldesigner:innerPosition x="0.0" y="0.0"/>
        <celldesigner:boxSize width="80.0" height="60.0"/>
        <celldesigner:singleLine width="1.0"/>
        <celldesigner:paint color="3fff0000" scheme="Color"/>
      </celldesigner:briefView>
      <celldesigner:info state="empty" angle="-1.5707963267948966"/>
    </celldesigner:speciesAlias>
    <celldesigner:speciesAlias id="sa36" species="s40" compartmentAlias="ca1">
      <celldesigner:activity>inactive</celldesigner:activity>
      <celldesigner:bounds x="4468.833333333333" y="2123.416666666666" w="70.0" h="25.0"/>
      <celldesigner:font size="12"/>
      <celldesigner:view state="usual"/>
      <celldesigner:usualView>
        <celldesigner:innerPosition x="1453.833333333333" y="738.4166666666661"/>
        <celldesigner:boxSize width="70.0" height="25.0"/>
        <celldesigner:singleLine width="1.0"/>
        <celldesigner:paint color="ffccff66" scheme="Color"/>
      </celldesigner:usualView>
      <celldesigner:briefView>
        <celldesigner:innerPosition x="0.0" y="0.0"/>
        <celldesigner:boxSize width="80.0" height="60.0"/>
        <celldesigner:singleLine width="1.0"/>
        <celldesigner:paint color="3fff0000" scheme="Color"/>
      </celldesigner:briefView>
      <celldesigner:info state="empty" angle="-1.5707963267948966"/>
    </celldesigner:speciesAlias>
    <celldesigner:speciesAlias id="sa37" species="s9" compartmentAlias="ca1">
      <celldesigner:activity>inactive</celldesigner:activity>
      <celldesigner:bounds x="4488.833333333333" y="1995.416666666666" w="70.0" h="25.0"/>
      <celldesigner:font size="12"/>
      <celldesigner:view state="usual"/>
      <celldesigner:usualView>
        <celldesigner:innerPosition x="1473.833333333333" y="610.4166666666661"/>
        <celldesigner:boxSize width="70.0" height="25.0"/>
        <celldesigner:singleLine width="1.0"/>
        <celldesigner:paint color="ffccff66" scheme="Color"/>
      </celldesigner:usualView>
      <celldesigner:briefView>
        <celldesigner:innerPosition x="0.0" y="0.0"/>
        <celldesigner:boxSize width="80.0" height="60.0"/>
        <celldesigner:singleLine width="1.0"/>
        <celldesigner:paint color="3fff0000" scheme="Color"/>
      </celldesigner:briefView>
      <celldesigner:info state="empty" angle="-1.5707963267948966"/>
    </celldesigner:speciesAlias>
    <celldesigner:speciesAlias id="sa38" species="s50" compartmentAlias="ca1">
      <celldesigner:activity>inactive</celldesigner:activity>
      <celldesigner:bounds x="4571.833333333333" y="1916.416666666666" w="70.0" h="25.0"/>
      <celldesigner:font size="12"/>
      <celldesigner:view state="usual"/>
      <celldesigner:usualView>
        <celldesigner:innerPosition x="1556.833333333333" y="531.4166666666661"/>
        <celldesigner:boxSize width="70.0" height="25.0"/>
        <celldesigner:singleLine width="1.0"/>
        <celldesigner:paint color="ffccff66" scheme="Color"/>
      </celldesigner:usualView>
      <celldesigner:briefView>
        <celldesigner:innerPosition x="0.0" y="0.0"/>
        <celldesigner:boxSize width="80.0" height="60.0"/>
        <celldesigner:singleLine width="1.0"/>
        <celldesigner:paint color="3fff0000" scheme="Color"/>
      </celldesigner:briefView>
      <celldesigner:info state="empty" angle="-1.5707963267948966"/>
    </celldesigner:speciesAlias>
    <celldesigner:speciesAlias id="sa39" species="s349" compartmentAlias="ca1">
      <celldesigner:activity>inactive</celldesigner:activity>
      <celldesigner:bounds x="4810.833333333333" y="2433.416666666666" w="70.0" h="25.0"/>
      <celldesigner:font size="12"/>
      <celldesigner:view state="usual"/>
      <celldesigner:usualView>
        <celldesigner:innerPosition x="1795.833333333333" y="1048.416666666666"/>
        <celldesigner:boxSize width="70.0" height="25.0"/>
        <celldesigner:singleLine width="1.0"/>
        <celldesigner:paint color="ffccff66" scheme="Color"/>
      </celldesigner:usualView>
      <celldesigner:briefView>
        <celldesigner:innerPosition x="0.0" y="0.0"/>
        <celldesigner:boxSize width="80.0" height="60.0"/>
        <celldesigner:singleLine width="1.0"/>
        <celldesigner:paint color="3fff0000" scheme="Color"/>
      </celldesigner:briefView>
      <celldesigner:info state="empty" angle="-1.5707963267948966"/>
    </celldesigner:speciesAlias>
    <celldesigner:speciesAlias id="sa40" species="s350" compartmentAlias="ca1">
      <celldesigner:activity>inactive</celldesigner:activity>
      <celldesigner:bounds x="4974.833333333333" y="2426.416666666666" w="70.0" h="25.0"/>
      <celldesigner:font size="12"/>
      <celldesigner:view state="usual"/>
      <celldesigner:usualView>
        <celldesigner:innerPosition x="1959.833333333333" y="1041.416666666666"/>
        <celldesigner:boxSize width="70.0" height="25.0"/>
        <celldesigner:singleLine width="1.0"/>
        <celldesigner:paint color="ffccff66" scheme="Color"/>
      </celldesigner:usualView>
      <celldesigner:briefView>
        <celldesigner:innerPosition x="0.0" y="0.0"/>
        <celldesigner:boxSize width="80.0" height="60.0"/>
        <celldesigner:singleLine width="1.0"/>
        <celldesigner:paint color="3fff0000" scheme="Color"/>
      </celldesigner:briefView>
      <celldesigner:info state="empty" angle="-1.5707963267948966"/>
    </celldesigner:speciesAlias>
    <celldesigner:speciesAlias id="sa41" species="s347" compartmentAlias="ca1">
      <celldesigner:activity>inactive</celldesigner:activity>
      <celldesigner:bounds x="4400.833333333333" y="2088.416666666666" w="70.0" h="25.0"/>
      <celldesigner:font size="12"/>
      <celldesigner:view state="usual"/>
      <celldesigner:usualView>
        <celldesigner:innerPosition x="1385.833333333333" y="703.4166666666661"/>
        <celldesigner:boxSize width="70.0" height="25.0"/>
        <celldesigner:singleLine width="1.0"/>
        <celldesigner:paint color="ffccff66" scheme="Color"/>
      </celldesigner:usualView>
      <celldesigner:briefView>
        <celldesigner:innerPosition x="0.0" y="0.0"/>
        <celldesigner:boxSize width="80.0" height="60.0"/>
        <celldesigner:singleLine width="1.0"/>
        <celldesigner:paint color="3fff0000" scheme="Color"/>
      </celldesigner:briefView>
      <celldesigner:info state="empty" angle="-1.5707963267948966"/>
    </celldesigner:speciesAlias>
    <celldesigner:speciesAlias id="sa42" species="s347" compartmentAlias="ca1">
      <celldesigner:activity>inactive</celldesigner:activity>
      <celldesigner:bounds x="4772.833333333333" y="1787.416666666666" w="70.0" h="25.0"/>
      <celldesigner:font size="12"/>
      <celldesigner:view state="usual"/>
      <celldesigner:usualView>
        <celldesigner:innerPosition x="1757.833333333333" y="402.41666666666606"/>
        <celldesigner:boxSize width="70.0" height="25.0"/>
        <celldesigner:singleLine width="1.0"/>
        <celldesigner:paint color="ffccff66" scheme="Color"/>
      </celldesigner:usualView>
      <celldesigner:briefView>
        <celldesigner:innerPosition x="0.0" y="0.0"/>
        <celldesigner:boxSize width="80.0" height="60.0"/>
        <celldesigner:singleLine width="1.0"/>
        <celldesigner:paint color="3fff0000" scheme="Color"/>
      </celldesigner:briefView>
      <celldesigner:info state="empty" angle="-1.5707963267948966"/>
    </celldesigner:speciesAlias>
    <celldesigner:speciesAlias id="sa43" species="s350" compartmentAlias="ca1">
      <celldesigner:activity>inactive</celldesigner:activity>
      <celldesigner:bounds x="4962.833333333333" y="1878.416666666666" w="70.0" h="25.0"/>
      <celldesigner:font size="12"/>
      <celldesigner:view state="usual"/>
      <celldesigner:usualView>
        <celldesigner:innerPosition x="1947.833333333333" y="493.41666666666606"/>
        <celldesigner:boxSize width="70.0" height="25.0"/>
        <celldesigner:singleLine width="1.0"/>
        <celldesigner:paint color="ffccff66" scheme="Color"/>
      </celldesigner:usualView>
      <celldesigner:briefView>
        <celldesigner:innerPosition x="0.0" y="0.0"/>
        <celldesigner:boxSize width="80.0" height="60.0"/>
        <celldesigner:singleLine width="1.0"/>
        <celldesigner:paint color="3fff0000" scheme="Color"/>
      </celldesigner:briefView>
      <celldesigner:info state="empty" angle="-1.5707963267948966"/>
    </celldesigner:speciesAlias>
    <celldesigner:speciesAlias id="sa44" species="s347" compartmentAlias="ca1">
      <celldesigner:activity>inactive</celldesigner:activity>
      <celldesigner:bounds x="5105.833333333333" y="1979.416666666666" w="70.0" h="25.0"/>
      <celldesigner:font size="12"/>
      <celldesigner:view state="usual"/>
      <celldesigner:usualView>
        <celldesigner:innerPosition x="2090.833333333333" y="594.4166666666661"/>
        <celldesigner:boxSize width="70.0" height="25.0"/>
        <celldesigner:singleLine width="1.0"/>
        <celldesigner:paint color="ffccff66" scheme="Color"/>
      </celldesigner:usualView>
      <celldesigner:briefView>
        <celldesigner:innerPosition x="0.0" y="0.0"/>
        <celldesigner:boxSize width="80.0" height="60.0"/>
        <celldesigner:singleLine width="1.0"/>
        <celldesigner:paint color="3fff0000" scheme="Color"/>
      </celldesigner:briefView>
      <celldesigner:info state="empty" angle="-1.5707963267948966"/>
    </celldesigner:speciesAlias>
    <celldesigner:speciesAlias id="sa45" species="s347" compartmentAlias="ca1">
      <celldesigner:activity>inactive</celldesigner:activity>
      <celldesigner:bounds x="5131.833333333333" y="2085.416666666666" w="58.0" h="25.0"/>
      <celldesigner:font size="12"/>
      <celldesigner:view state="usual"/>
      <celldesigner:usualView>
        <celldesigner:innerPosition x="2116.833333333333" y="700.4166666666661"/>
        <celldesigner:boxSize width="58.0" height="25.0"/>
        <celldesigner:singleLine width="1.0"/>
        <celldesigner:paint color="ffccff66" scheme="Color"/>
      </celldesigner:usualView>
      <celldesigner:briefView>
        <celldesigner:innerPosition x="0.0" y="0.0"/>
        <celldesigner:boxSize width="80.0" height="60.0"/>
        <celldesigner:singleLine width="1.0"/>
        <celldesigner:paint color="3fff0000" scheme="Color"/>
      </celldesigner:briefView>
      <celldesigner:info state="empty" angle="-1.5707963267948966"/>
    </celldesigner:speciesAlias>
    <celldesigner:speciesAlias id="sa46" species="s52" compartmentAlias="ca1">
      <celldesigner:activity>inactive</celldesigner:activity>
      <celldesigner:bounds x="5092.833333333333" y="2189.416666666666" w="70.0" h="25.0"/>
      <celldesigner:font size="12"/>
      <celldesigner:view state="usual"/>
      <celldesigner:usualView>
        <celldesigner:innerPosition x="2077.833333333333" y="804.4166666666661"/>
        <celldesigner:boxSize width="70.0" height="25.0"/>
        <celldesigner:singleLine width="1.0"/>
        <celldesigner:paint color="ffccff66" scheme="Color"/>
      </celldesigner:usualView>
      <celldesigner:briefView>
        <celldesigner:innerPosition x="0.0" y="0.0"/>
        <celldesigner:boxSize width="80.0" height="60.0"/>
        <celldesigner:singleLine width="1.0"/>
        <celldesigner:paint color="3fff0000" scheme="Color"/>
      </celldesigner:briefView>
      <celldesigner:info state="empty" angle="-1.5707963267948966"/>
    </celldesigner:speciesAlias>
    <celldesigner:speciesAlias id="sa47" species="s349" compartmentAlias="ca1">
      <celldesigner:activity>inactive</celldesigner:activity>
      <celldesigner:bounds x="5104.833333333333" y="2301.416666666666" w="70.0" h="25.0"/>
      <celldesigner:font size="12"/>
      <celldesigner:view state="usual"/>
      <celldesigner:usualView>
        <celldesigner:innerPosition x="2089.833333333333" y="916.4166666666661"/>
        <celldesigner:boxSize width="70.0" height="25.0"/>
        <celldesigner:singleLine width="1.0"/>
        <celldesigner:paint color="ffccff66" scheme="Color"/>
      </celldesigner:usualView>
      <celldesigner:briefView>
        <celldesigner:innerPosition x="0.0" y="0.0"/>
        <celldesigner:boxSize width="80.0" height="60.0"/>
        <celldesigner:singleLine width="1.0"/>
        <celldesigner:paint color="3fff0000" scheme="Color"/>
      </celldesigner:briefView>
      <celldesigner:info state="empty" angle="-1.5707963267948966"/>
    </celldesigner:speciesAlias>
    <celldesigner:speciesAlias id="sa48" species="s351" compartmentAlias="ca1">
      <celldesigner:activity>inactive</celldesigner:activity>
      <celldesigner:bounds x="5099.833333333333" y="2330.416666666666" w="70.0" h="25.0"/>
      <celldesigner:font size="12"/>
      <celldesigner:view state="usual"/>
      <celldesigner:usualView>
        <celldesigner:innerPosition x="2084.833333333333" y="945.4166666666661"/>
        <celldesigner:boxSize width="70.0" height="25.0"/>
        <celldesigner:singleLine width="1.0"/>
        <celldesigner:paint color="ffccff66" scheme="Color"/>
      </celldesigner:usualView>
      <celldesigner:briefView>
        <celldesigner:innerPosition x="0.0" y="0.0"/>
        <celldesigner:boxSize width="80.0" height="60.0"/>
        <celldesigner:singleLine width="1.0"/>
        <celldesigner:paint color="3fff0000" scheme="Color"/>
      </celldesigner:briefView>
      <celldesigner:info state="empty" angle="-1.5707963267948966"/>
    </celldesigner:speciesAlias>
    <celldesigner:speciesAlias id="sa49" species="s351" compartmentAlias="ca1">
      <celldesigner:activity>inactive</celldesigner:activity>
      <celldesigner:bounds x="4853.833333333333" y="2464.416666666666" w="70.0" h="25.0"/>
      <celldesigner:font size="12"/>
      <celldesigner:view state="usual"/>
      <celldesigner:usualView>
        <celldesigner:innerPosition x="1838.833333333333" y="1079.416666666666"/>
        <celldesigner:boxSize width="70.0" height="25.0"/>
        <celldesigner:singleLine width="1.0"/>
        <celldesigner:paint color="ffccff66" scheme="Color"/>
      </celldesigner:usualView>
      <celldesigner:briefView>
        <celldesigner:innerPosition x="0.0" y="0.0"/>
        <celldesigner:boxSize width="80.0" height="60.0"/>
        <celldesigner:singleLine width="1.0"/>
        <celldesigner:paint color="3fff0000" scheme="Color"/>
      </celldesigner:briefView>
      <celldesigner:info state="empty" angle="-1.5707963267948966"/>
    </celldesigner:speciesAlias>
    <celldesigner:speciesAlias id="sa50" species="s6" compartmentAlias="ca1">
      <celldesigner:activity>inactive</celldesigner:activity>
      <celldesigner:bounds x="4748.833333333333" y="2393.416666666666" w="70.0" h="25.0"/>
      <celldesigner:font size="12"/>
      <celldesigner:view state="usual"/>
      <celldesigner:usualView>
        <celldesigner:innerPosition x="1733.833333333333" y="1008.4166666666661"/>
        <celldesigner:boxSize width="70.0" height="25.0"/>
        <celldesigner:singleLine width="1.0"/>
        <celldesigner:paint color="ffccff66" scheme="Color"/>
      </celldesigner:usualView>
      <celldesigner:briefView>
        <celldesigner:innerPosition x="0.0" y="0.0"/>
        <celldesigner:boxSize width="80.0" height="60.0"/>
        <celldesigner:singleLine width="1.0"/>
        <celldesigner:paint color="3fff0000" scheme="Color"/>
      </celldesigner:briefView>
      <celldesigner:info state="empty" angle="-1.5707963267948966"/>
    </celldesigner:speciesAlias>
    <celldesigner:speciesAlias id="sa51" species="s352" compartmentAlias="ca1">
      <celldesigner:activity>inactive</celldesigner:activity>
      <celldesigner:bounds x="4657.833333333333" y="2415.416666666666" w="70.0" h="25.0"/>
      <celldesigner:font size="12"/>
      <celldesigner:view state="usual"/>
      <celldesigner:usualView>
        <celldesigner:innerPosition x="1642.833333333333" y="1030.416666666666"/>
        <celldesigner:boxSize width="70.0" height="25.0"/>
        <celldesigner:singleLine width="1.0"/>
        <celldesigner:paint color="ffccff66" scheme="Color"/>
      </celldesigner:usualView>
      <celldesigner:briefView>
        <celldesigner:innerPosition x="0.0" y="0.0"/>
        <celldesigner:boxSize width="80.0" height="60.0"/>
        <celldesigner:singleLine width="1.0"/>
        <celldesigner:paint color="3fff0000" scheme="Color"/>
      </celldesigner:briefView>
      <celldesigner:info state="empty" angle="-1.5707963267948966"/>
    </celldesigner:speciesAlias>
    <celldesigner:speciesAlias id="sa52" species="s345" compartmentAlias="ca1">
      <celldesigner:activity>inactive</celldesigner:activity>
      <celldesigner:bounds x="4532.833333333333" y="2371.416666666666" w="70.0" h="25.0"/>
      <celldesigner:font size="12"/>
      <celldesigner:view state="usual"/>
      <celldesigner:usualView>
        <celldesigner:innerPosition x="1517.833333333333" y="986.4166666666661"/>
        <celldesigner:boxSize width="70.0" height="25.0"/>
        <celldesigner:singleLine width="1.0"/>
        <celldesigner:paint color="ffccff66" scheme="Color"/>
      </celldesigner:usualView>
      <celldesigner:briefView>
        <celldesigner:innerPosition x="0.0" y="0.0"/>
        <celldesigner:boxSize width="80.0" height="60.0"/>
        <celldesigner:singleLine width="1.0"/>
        <celldesigner:paint color="3fff0000" scheme="Color"/>
      </celldesigner:briefView>
      <celldesigner:info state="empty" angle="-1.5707963267948966"/>
    </celldesigner:speciesAlias>
    <celldesigner:speciesAlias id="sa53" species="s350" compartmentAlias="ca1">
      <celldesigner:activity>inactive</celldesigner:activity>
      <celldesigner:bounds x="4459.833333333333" y="2354.416666666666" w="70.0" h="25.0"/>
      <celldesigner:font size="12"/>
      <celldesigner:view state="usual"/>
      <celldesigner:usualView>
        <celldesigner:innerPosition x="1444.833333333333" y="969.4166666666661"/>
        <celldesigner:boxSize width="70.0" height="25.0"/>
        <celldesigner:singleLine width="1.0"/>
        <celldesigner:paint color="ffccff66" scheme="Color"/>
      </celldesigner:usualView>
      <celldesigner:briefView>
        <celldesigner:innerPosition x="0.0" y="0.0"/>
        <celldesigner:boxSize width="80.0" height="60.0"/>
        <celldesigner:singleLine width="1.0"/>
        <celldesigner:paint color="3fff0000" scheme="Color"/>
      </celldesigner:briefView>
      <celldesigner:info state="empty" angle="-1.5707963267948966"/>
    </celldesigner:speciesAlias>
    <celldesigner:speciesAlias id="sa54" species="s353" compartmentAlias="ca1">
      <celldesigner:activity>inactive</celldesigner:activity>
      <celldesigner:bounds x="4377.833333333333" y="2223.416666666666" w="70.0" h="25.0"/>
      <celldesigner:font size="12"/>
      <celldesigner:view state="usual"/>
      <celldesigner:usualView>
        <celldesigner:innerPosition x="1362.833333333333" y="838.4166666666661"/>
        <celldesigner:boxSize width="70.0" height="25.0"/>
        <celldesigner:singleLine width="1.0"/>
        <celldesigner:paint color="ffccff66" scheme="Color"/>
      </celldesigner:usualView>
      <celldesigner:briefView>
        <celldesigner:innerPosition x="0.0" y="0.0"/>
        <celldesigner:boxSize width="80.0" height="60.0"/>
        <celldesigner:singleLine width="1.0"/>
        <celldesigner:paint color="3fff0000" scheme="Color"/>
      </celldesigner:briefView>
      <celldesigner:info state="empty" angle="-1.5707963267948966"/>
    </celldesigner:speciesAlias>
    <celldesigner:speciesAlias id="sa55" species="s54" compartmentAlias="ca1">
      <celldesigner:activity>active</celldesigner:activity>
      <celldesigner:bounds x="4802.833333333333" y="1907.916666666666" w="97.0" h="43.0"/>
      <celldesigner:font size="12"/>
      <celldesigner:view state="usual"/>
      <celldesigner:usualView>
        <celldesigner:innerPosition x="1787.833333333333" y="522.9166666666661"/>
        <celldesigner:boxSize width="97.0" height="43.0"/>
        <celldesigner:singleLine width="1.0"/>
        <celldesigner:paint color="ffccffcc" scheme="Color"/>
      </celldesigner:usualView>
      <celldesigner:briefView>
        <celldesigner:innerPosition x="0.0" y="0.0"/>
        <celldesigner:boxSize width="80.0" height="60.0"/>
        <celldesigner:singleLine width="1.0"/>
        <celldesigner:paint color="3fff0000" scheme="Color"/>
      </celldesigner:briefView>
      <celldesigner:info state="empty" angle="-1.5707963267948966"/>
    </celldesigner:speciesAlias>
    <celldesigner:speciesAlias id="sa56" species="s354" compartmentAlias="ca1">
      <celldesigner:activity>inactive</celldesigner:activity>
      <celldesigner:bounds x="4989.833333333333" y="2016.916666666666" w="80.0" h="40.0"/>
      <celldesigner:font size="12"/>
      <celldesigner:view state="usual"/>
      <celldesigner:usualView>
        <celldesigner:innerPosition x="1974.833333333333" y="631.9166666666661"/>
        <celldesigner:boxSize width="80.0" height="40.0"/>
        <celldesigner:singleLine width="1.0"/>
        <celldesigner:paint color="ffccffcc" scheme="Color"/>
      </celldesigner:usualView>
      <celldesigner:briefView>
        <celldesigner:innerPosition x="0.0" y="0.0"/>
        <celldesigner:boxSize width="80.0" height="60.0"/>
        <celldesigner:singleLine width="1.0"/>
        <celldesigner:paint color="3fff0000" scheme="Color"/>
      </celldesigner:briefView>
      <celldesigner:info state="empty" angle="-1.5707963267948966"/>
    </celldesigner:speciesAlias>
    <celldesigner:speciesAlias id="sa57" species="s354" compartmentAlias="ca1">
      <celldesigner:activity>inactive</celldesigner:activity>
      <celldesigner:bounds x="5009.833333333333" y="2112.916666666666" w="80.0" h="40.0"/>
      <celldesigner:font size="12"/>
      <celldesigner:view state="usual"/>
      <celldesigner:usualView>
        <celldesigner:innerPosition x="1994.833333333333" y="727.9166666666661"/>
        <celldesigner:boxSize width="80.0" height="40.0"/>
        <celldesigner:singleLine width="1.0"/>
        <celldesigner:paint color="ffccffcc" scheme="Color"/>
      </celldesigner:usualView>
      <celldesigner:briefView>
        <celldesigner:innerPosition x="0.0" y="0.0"/>
        <celldesigner:boxSize width="80.0" height="60.0"/>
        <celldesigner:singleLine width="1.0"/>
        <celldesigner:paint color="3fff0000" scheme="Color"/>
      </celldesigner:briefView>
      <celldesigner:info state="empty" angle="-1.5707963267948966"/>
    </celldesigner:speciesAlias>
    <celldesigner:speciesAlias id="sa58" species="s56" compartmentAlias="ca1">
      <celldesigner:activity>active</celldesigner:activity>
      <celldesigner:bounds x="4983.833333333333" y="2252.916666666666" w="80.0" h="40.0"/>
      <celldesigner:font size="12"/>
      <celldesigner:view state="usual"/>
      <celldesigner:usualView>
        <celldesigner:innerPosition x="1968.833333333333" y="867.9166666666661"/>
        <celldesigner:boxSize width="80.0" height="40.0"/>
        <celldesigner:singleLine width="1.0"/>
        <celldesigner:paint color="ffccffcc" scheme="Color"/>
      </celldesigner:usualView>
      <celldesigner:briefView>
        <celldesigner:innerPosition x="0.0" y="0.0"/>
        <celldesigner:boxSize width="80.0" height="60.0"/>
        <celldesigner:singleLine width="1.0"/>
        <celldesigner:paint color="3fff0000" scheme="Color"/>
      </celldesigner:briefView>
      <celldesigner:info state="empty" angle="-1.5707963267948966"/>
    </celldesigner:speciesAlias>
    <celldesigner:speciesAlias id="sa59" species="s57" compartmentAlias="ca1">
      <celldesigner:activity>active</celldesigner:activity>
      <celldesigner:bounds x="4849.833333333333" y="2326.916666666666" w="80.0" h="40.0"/>
      <celldesigner:font size="12"/>
      <celldesigner:view state="usual"/>
      <celldesigner:usualView>
        <celldesigner:innerPosition x="1834.833333333333" y="941.9166666666661"/>
        <celldesigner:boxSize width="80.0" height="40.0"/>
        <celldesigner:singleLine width="1.0"/>
        <celldesigner:paint color="ffccffcc" scheme="Color"/>
      </celldesigner:usualView>
      <celldesigner:briefView>
        <celldesigner:innerPosition x="0.0" y="0.0"/>
        <celldesigner:boxSize width="80.0" height="60.0"/>
        <celldesigner:singleLine width="1.0"/>
        <celldesigner:paint color="3fff0000" scheme="Color"/>
      </celldesigner:briefView>
      <celldesigner:info state="empty" angle="-1.5707963267948966"/>
    </celldesigner:speciesAlias>
    <celldesigner:speciesAlias id="sa60" species="s58" compartmentAlias="ca1">
      <celldesigner:activity>inactive</celldesigner:activity>
      <celldesigner:bounds x="4623.833333333333" y="2292.916666666666" w="80.0" h="40.0"/>
      <celldesigner:font size="12"/>
      <celldesigner:view state="usual"/>
      <celldesigner:usualView>
        <celldesigner:innerPosition x="1608.833333333333" y="907.9166666666661"/>
        <celldesigner:boxSize width="80.0" height="40.0"/>
        <celldesigner:singleLine width="1.0"/>
        <celldesigner:paint color="ffccffcc" scheme="Color"/>
      </celldesigner:usualView>
      <celldesigner:briefView>
        <celldesigner:innerPosition x="0.0" y="0.0"/>
        <celldesigner:boxSize width="80.0" height="60.0"/>
        <celldesigner:singleLine width="1.0"/>
        <celldesigner:paint color="3fff0000" scheme="Color"/>
      </celldesigner:briefView>
      <celldesigner:info state="empty" angle="-1.5707963267948966"/>
    </celldesigner:speciesAlias>
    <celldesigner:speciesAlias id="sa61" species="s26" compartmentAlias="ca1">
      <celldesigner:activity>inactive</celldesigner:activity>
      <celldesigner:bounds x="4579.833333333333" y="2186.916666666666" w="80.0" h="40.0"/>
      <celldesigner:font size="12"/>
      <celldesigner:view state="usual"/>
      <celldesigner:usualView>
        <celldesigner:innerPosition x="1564.833333333333" y="801.9166666666661"/>
        <celldesigner:boxSize width="80.0" height="40.0"/>
        <celldesigner:singleLine width="1.0"/>
        <celldesigner:paint color="ffccffcc" scheme="Color"/>
      </celldesigner:usualView>
      <celldesigner:briefView>
        <celldesigner:innerPosition x="0.0" y="0.0"/>
        <celldesigner:boxSize width="80.0" height="60.0"/>
        <celldesigner:singleLine width="1.0"/>
        <celldesigner:paint color="3fff0000" scheme="Color"/>
      </celldesigner:briefView>
      <celldesigner:info state="empty" angle="-1.5707963267948966"/>
    </celldesigner:speciesAlias>
    <celldesigner:speciesAlias id="sa62" species="s27" compartmentAlias="ca1">
      <celldesigner:activity>inactive</celldesigner:activity>
      <celldesigner:bounds x="4565.833333333333" y="2059.916666666666" w="80.0" h="40.0"/>
      <celldesigner:font size="12"/>
      <celldesigner:view state="usual"/>
      <celldesigner:usualView>
        <celldesigner:innerPosition x="1550.833333333333" y="674.9166666666661"/>
        <celldesigner:boxSize width="80.0" height="40.0"/>
        <celldesigner:singleLine width="1.0"/>
        <celldesigner:paint color="ffccffcc" scheme="Color"/>
      </celldesigner:usualView>
      <celldesigner:briefView>
        <celldesigner:innerPosition x="0.0" y="0.0"/>
        <celldesigner:boxSize width="80.0" height="60.0"/>
        <celldesigner:singleLine width="1.0"/>
        <celldesigner:paint color="3fff0000" scheme="Color"/>
      </celldesigner:briefView>
      <celldesigner:info state="empty" angle="-1.5707963267948966"/>
    </celldesigner:speciesAlias>
    <celldesigner:speciesAlias id="sa63" species="s28" compartmentAlias="ca1">
      <celldesigner:activity>inactive</celldesigner:activity>
      <celldesigner:bounds x="4592.833333333333" y="1966.916666666666" w="80.0" h="40.0"/>
      <celldesigner:font size="12"/>
      <celldesigner:view state="usual"/>
      <celldesigner:usualView>
        <celldesigner:innerPosition x="1577.833333333333" y="581.9166666666661"/>
        <celldesigner:boxSize width="80.0" height="40.0"/>
        <celldesigner:singleLine width="1.0"/>
        <celldesigner:paint color="ffccffcc" scheme="Color"/>
      </celldesigner:usualView>
      <celldesigner:briefView>
        <celldesigner:innerPosition x="0.0" y="0.0"/>
        <celldesigner:boxSize width="80.0" height="60.0"/>
        <celldesigner:singleLine width="1.0"/>
        <celldesigner:paint color="3fff0000" scheme="Color"/>
      </celldesigner:briefView>
      <celldesigner:info state="empty" angle="-1.5707963267948966"/>
    </celldesigner:speciesAlias>
    <celldesigner:speciesAlias id="sa64" species="s71">
      <celldesigner:activity>inactive</celldesigner:activity>
      <celldesigner:bounds x="1744.0" y="2542.7499999999995" w="70.0" h="25.0"/>
      <celldesigner:font size="12"/>
      <celldesigner:view state="usual"/>
      <celldesigner:usualView>
        <celldesigner:innerPosition x="0.0" y="0.0"/>
        <celldesigner:boxSize width="70.0" height="25.0"/>
        <celldesigner:singleLine width="1.0"/>
        <celldesigner:paint color="ffccff66" scheme="Color"/>
      </celldesigner:usualView>
      <celldesigner:briefView>
        <celldesigner:innerPosition x="0.0" y="0.0"/>
        <celldesigner:boxSize width="80.0" height="60.0"/>
        <celldesigner:singleLine width="1.0"/>
        <celldesigner:paint color="3fff0000" scheme="Color"/>
      </celldesigner:briefView>
      <celldesigner:info state="empty" angle="-1.5707963267948966"/>
    </celldesigner:speciesAlias>
    <celldesigner:speciesAlias id="sa65" species="s234">
      <celldesigner:activity>inactive</celldesigner:activity>
      <celldesigner:bounds x="1744.0" y="2653.7499999999995" w="70.0" h="25.0"/>
      <celldesigner:font size="12"/>
      <celldesigner:view state="usual"/>
      <celldesigner:usualView>
        <celldesigner:innerPosition x="0.0" y="0.0"/>
        <celldesigner:boxSize width="70.0" height="25.0"/>
        <celldesigner:singleLine width="1.0"/>
        <celldesigner:paint color="ffccff66" scheme="Color"/>
      </celldesigner:usualView>
      <celldesigner:briefView>
        <celldesigner:innerPosition x="0.0" y="0.0"/>
        <celldesigner:boxSize width="80.0" height="60.0"/>
        <celldesigner:singleLine width="1.0"/>
        <celldesigner:paint color="3fff0000" scheme="Color"/>
      </celldesigner:briefView>
      <celldesigner:info state="empty" angle="-1.5707963267948966"/>
    </celldesigner:speciesAlias>
    <celldesigner:speciesAlias id="sa66" species="s3">
      <celldesigner:activity>inactive</celldesigner:activity>
      <celldesigner:bounds x="1743.0" y="2764.7499999999995" w="70.0" h="25.0"/>
      <celldesigner:font size="12"/>
      <celldesigner:view state="usual"/>
      <celldesigner:usualView>
        <celldesigner:innerPosition x="0.0" y="0.0"/>
        <celldesigner:boxSize width="70.0" height="25.0"/>
        <celldesigner:singleLine width="1.0"/>
        <celldesigner:paint color="ffccff66" scheme="Color"/>
      </celldesigner:usualView>
      <celldesigner:briefView>
        <celldesigner:innerPosition x="0.0" y="0.0"/>
        <celldesigner:boxSize width="80.0" height="60.0"/>
        <celldesigner:singleLine width="1.0"/>
        <celldesigner:paint color="3fff0000" scheme="Color"/>
      </celldesigner:briefView>
      <celldesigner:info state="empty" angle="-1.5707963267948966"/>
    </celldesigner:speciesAlias>
    <celldesigner:speciesAlias id="sa67" species="s73">
      <celldesigner:activity>inactive</celldesigner:activity>
      <celldesigner:bounds x="1742.0" y="2892.7499999999995" w="70.0" h="25.0"/>
      <celldesigner:font size="12"/>
      <celldesigner:view state="usual"/>
      <celldesigner:usualView>
        <celldesigner:innerPosition x="0.0" y="0.0"/>
        <celldesigner:boxSize width="70.0" height="25.0"/>
        <celldesigner:singleLine width="1.0"/>
        <celldesigner:paint color="ffccff66" scheme="Color"/>
      </celldesigner:usualView>
      <celldesigner:briefView>
        <celldesigner:innerPosition x="0.0" y="0.0"/>
        <celldesigner:boxSize width="80.0" height="60.0"/>
        <celldesigner:singleLine width="1.0"/>
        <celldesigner:paint color="3fff0000" scheme="Color"/>
      </celldesigner:briefView>
      <celldesigner:info state="empty" angle="-1.5707963267948966"/>
    </celldesigner:speciesAlias>
    <celldesigner:speciesAlias id="sa68" species="s74">
      <celldesigner:activity>inactive</celldesigner:activity>
      <celldesigner:bounds x="1589.0" y="3303.7499999999995" w="70.0" h="25.0"/>
      <celldesigner:font size="12"/>
      <celldesigner:view state="usual"/>
      <celldesigner:usualView>
        <celldesigner:innerPosition x="0.0" y="0.0"/>
        <celldesigner:boxSize width="70.0" height="25.0"/>
        <celldesigner:singleLine width="1.0"/>
        <celldesigner:paint color="ffccff66" scheme="Color"/>
      </celldesigner:usualView>
      <celldesigner:briefView>
        <celldesigner:innerPosition x="0.0" y="0.0"/>
        <celldesigner:boxSize width="80.0" height="60.0"/>
        <celldesigner:singleLine width="1.0"/>
        <celldesigner:paint color="3fff0000" scheme="Color"/>
      </celldesigner:briefView>
      <celldesigner:info state="empty" angle="-1.5707963267948966"/>
    </celldesigner:speciesAlias>
    <celldesigner:speciesAlias id="sa69" species="s8">
      <celldesigner:activity>inactive</celldesigner:activity>
      <celldesigner:bounds x="1588.0" y="3406.7499999999995" w="70.0" h="25.0"/>
      <celldesigner:font size="12"/>
      <celldesigner:view state="usual"/>
      <celldesigner:usualView>
        <celldesigner:innerPosition x="0.0" y="0.0"/>
        <celldesigner:boxSize width="70.0" height="25.0"/>
        <celldesigner:singleLine width="1.0"/>
        <celldesigner:paint color="ffccff66" scheme="Color"/>
      </celldesigner:usualView>
      <celldesigner:briefView>
        <celldesigner:innerPosition x="0.0" y="0.0"/>
        <celldesigner:boxSize width="80.0" height="60.0"/>
        <celldesigner:singleLine width="1.0"/>
        <celldesigner:paint color="3fff0000" scheme="Color"/>
      </celldesigner:briefView>
      <celldesigner:info state="empty" angle="-1.5707963267948966"/>
    </celldesigner:speciesAlias>
    <celldesigner:speciesAlias id="sa70" species="s75">
      <celldesigner:activity>inactive</celldesigner:activity>
      <celldesigner:bounds x="1589.9999999999998" y="3587.7499999999995" w="70.0" h="25.0"/>
      <celldesigner:font size="12"/>
      <celldesigner:view state="usual"/>
      <celldesigner:usualView>
        <celldesigner:innerPosition x="0.0" y="0.0"/>
        <celldesigner:boxSize width="70.0" height="25.0"/>
        <celldesigner:singleLine width="1.0"/>
        <celldesigner:paint color="ffccff66" scheme="Color"/>
      </celldesigner:usualView>
      <celldesigner:briefView>
        <celldesigner:innerPosition x="0.0" y="0.0"/>
        <celldesigner:boxSize width="80.0" height="60.0"/>
        <celldesigner:singleLine width="1.0"/>
        <celldesigner:paint color="3fff0000" scheme="Color"/>
      </celldesigner:briefView>
      <celldesigner:info state="empty" angle="-1.5707963267948966"/>
    </celldesigner:speciesAlias>
    <celldesigner:speciesAlias id="sa71" species="s10">
      <celldesigner:activity>inactive</celldesigner:activity>
      <celldesigner:bounds x="1589.9999999999998" y="3733.7499999999995" w="70.0" h="25.0"/>
      <celldesigner:font size="12"/>
      <celldesigner:view state="usual"/>
      <celldesigner:usualView>
        <celldesigner:innerPosition x="0.0" y="0.0"/>
        <celldesigner:boxSize width="70.0" height="25.0"/>
        <celldesigner:singleLine width="1.0"/>
        <celldesigner:paint color="ffccff66" scheme="Color"/>
      </celldesigner:usualView>
      <celldesigner:briefView>
        <celldesigner:innerPosition x="0.0" y="0.0"/>
        <celldesigner:boxSize width="80.0" height="60.0"/>
        <celldesigner:singleLine width="1.0"/>
        <celldesigner:paint color="3fff0000" scheme="Color"/>
      </celldesigner:briefView>
      <celldesigner:info state="empty" angle="-1.5707963267948966"/>
    </celldesigner:speciesAlias>
    <celldesigner:speciesAlias id="sa72" species="s11">
      <celldesigner:activity>inactive</celldesigner:activity>
      <celldesigner:bounds x="1590.9999999999998" y="4005.7499999999995" w="70.0" h="25.0"/>
      <celldesigner:font size="12"/>
      <celldesigner:view state="usual"/>
      <celldesigner:usualView>
        <celldesigner:innerPosition x="0.0" y="0.0"/>
        <celldesigner:boxSize width="70.0" height="25.0"/>
        <celldesigner:singleLine width="1.0"/>
        <celldesigner:paint color="ffccff66" scheme="Color"/>
      </celldesigner:usualView>
      <celldesigner:briefView>
        <celldesigner:innerPosition x="0.0" y="0.0"/>
        <celldesigner:boxSize width="80.0" height="60.0"/>
        <celldesigner:singleLine width="1.0"/>
        <celldesigner:paint color="3fff0000" scheme="Color"/>
      </celldesigner:briefView>
      <celldesigner:info state="empty" angle="-1.5707963267948966"/>
    </celldesigner:speciesAlias>
    <celldesigner:speciesAlias id="sa73" species="s63">
      <celldesigner:activity>inactive</celldesigner:activity>
      <celldesigner:bounds x="1647.0" y="2536.7499999999995" w="70.0" h="25.0"/>
      <celldesigner:font size="12"/>
      <celldesigner:view state="usual"/>
      <celldesigner:usualView>
        <celldesigner:innerPosition x="0.0" y="0.0"/>
        <celldesigner:boxSize width="70.0" height="25.0"/>
        <celldesigner:singleLine width="1.0"/>
        <celldesigner:paint color="ffccff66" scheme="Color"/>
      </celldesigner:usualView>
      <celldesigner:briefView>
        <celldesigner:innerPosition x="0.0" y="0.0"/>
        <celldesigner:boxSize width="80.0" height="60.0"/>
        <celldesigner:singleLine width="1.0"/>
        <celldesigner:paint color="3fff0000" scheme="Color"/>
      </celldesigner:briefView>
      <celldesigner:info state="empty" angle="-1.5707963267948966"/>
    </celldesigner:speciesAlias>
    <celldesigner:speciesAlias id="sa74" species="s46">
      <celldesigner:activity>inactive</celldesigner:activity>
      <celldesigner:bounds x="1632.833333333333" y="2669.416666666666" w="70.0" h="25.0"/>
      <celldesigner:font size="12"/>
      <celldesigner:view state="usual"/>
      <celldesigner:usualView>
        <celldesigner:innerPosition x="0.0" y="0.0"/>
        <celldesigner:boxSize width="70.0" height="25.0"/>
        <celldesigner:singleLine width="1.0"/>
        <celldesigner:paint color="ffccff66" scheme="Color"/>
      </celldesigner:usualView>
      <celldesigner:briefView>
        <celldesigner:innerPosition x="0.0" y="0.0"/>
        <celldesigner:boxSize width="80.0" height="60.0"/>
        <celldesigner:singleLine width="1.0"/>
        <celldesigner:paint color="3fff0000" scheme="Color"/>
      </celldesigner:briefView>
      <celldesigner:info state="empty" angle="-1.5707963267948966"/>
    </celldesigner:speciesAlias>
    <celldesigner:speciesAlias id="sa75" species="s16">
      <celldesigner:activity>inactive</celldesigner:activity>
      <celldesigner:bounds x="1663.0" y="2590.2499999999995" w="80.0" h="40.0"/>
      <celldesigner:font size="12"/>
      <celldesigner:view state="usual"/>
      <celldesigner:usualView>
        <celldesigner:innerPosition x="0.0" y="0.0"/>
        <celldesigner:boxSize width="80.0" height="40.0"/>
        <celldesigner:singleLine width="1.0"/>
        <celldesigner:paint color="ffccffcc" scheme="Color"/>
      </celldesigner:usualView>
      <celldesigner:briefView>
        <celldesigner:innerPosition x="0.0" y="0.0"/>
        <celldesigner:boxSize width="80.0" height="60.0"/>
        <celldesigner:singleLine width="1.0"/>
        <celldesigner:paint color="3fff0000" scheme="Color"/>
      </celldesigner:briefView>
      <celldesigner:info state="empty" angle="-1.5707963267948966"/>
    </celldesigner:speciesAlias>
    <celldesigner:speciesAlias id="sa76" species="s77">
      <celldesigner:activity>inactive</celldesigner:activity>
      <celldesigner:bounds x="1829.0" y="2587.2499999999995" w="126.0" h="37.0"/>
      <celldesigner:font size="12"/>
      <celldesigner:view state="usual"/>
      <celldesigner:usualView>
        <celldesigner:innerPosition x="0.0" y="0.0"/>
        <celldesigner:boxSize width="126.0" height="37.0"/>
        <celldesigner:singleLine width="1.0"/>
        <celldesigner:paint color="ffccffcc" scheme="Color"/>
      </celldesigner:usualView>
      <celldesigner:briefView>
        <celldesigner:innerPosition x="0.0" y="0.0"/>
        <celldesigner:boxSize width="80.0" height="60.0"/>
        <celldesigner:singleLine width="1.0"/>
        <celldesigner:paint color="3fff0000" scheme="Color"/>
      </celldesigner:briefView>
      <celldesigner:info state="empty" angle="-1.5707963267948966"/>
    </celldesigner:speciesAlias>
    <celldesigner:speciesAlias id="sa77" species="s44">
      <celldesigner:activity>inactive</celldesigner:activity>
      <celldesigner:bounds x="1831.0" y="2547.7499999999995" w="70.0" h="25.0"/>
      <celldesigner:font size="12"/>
      <celldesigner:view state="usual"/>
      <celldesigner:usualView>
        <celldesigner:innerPosition x="0.0" y="0.0"/>
        <celldesigner:boxSize width="70.0" height="25.0"/>
        <celldesigner:singleLine width="1.0"/>
        <celldesigner:paint color="ffccff66" scheme="Color"/>
      </celldesigner:usualView>
      <celldesigner:briefView>
        <celldesigner:innerPosition x="0.0" y="0.0"/>
        <celldesigner:boxSize width="80.0" height="60.0"/>
        <celldesigner:singleLine width="1.0"/>
        <celldesigner:paint color="3fff0000" scheme="Color"/>
      </celldesigner:briefView>
      <celldesigner:info state="empty" angle="-1.5707963267948966"/>
    </celldesigner:speciesAlias>
    <celldesigner:speciesAlias id="sa78" species="s32">
      <celldesigner:activity>inactive</celldesigner:activity>
      <celldesigner:bounds x="1819.0" y="2638.7499999999995" w="70.0" h="25.0"/>
      <celldesigner:font size="12"/>
      <celldesigner:view state="usual"/>
      <celldesigner:usualView>
        <celldesigner:innerPosition x="0.0" y="0.0"/>
        <celldesigner:boxSize width="70.0" height="25.0"/>
        <celldesigner:singleLine width="1.0"/>
        <celldesigner:paint color="ffccff66" scheme="Color"/>
      </celldesigner:usualView>
      <celldesigner:briefView>
        <celldesigner:innerPosition x="0.0" y="0.0"/>
        <celldesigner:boxSize width="80.0" height="60.0"/>
        <celldesigner:singleLine width="1.0"/>
        <celldesigner:paint color="3fff0000" scheme="Color"/>
      </celldesigner:briefView>
      <celldesigner:info state="empty" angle="-1.5707963267948966"/>
    </celldesigner:speciesAlias>
    <celldesigner:speciesAlias id="sa79" species="s79">
      <celldesigner:activity>inactive</celldesigner:activity>
      <celldesigner:bounds x="1578.0" y="2701.2499999999995" w="150.0" h="37.0"/>
      <celldesigner:font size="12"/>
      <celldesigner:view state="usual"/>
      <celldesigner:usualView>
        <celldesigner:innerPosition x="0.0" y="0.0"/>
        <celldesigner:boxSize width="150.0" height="37.0"/>
        <celldesigner:singleLine width="1.0"/>
        <celldesigner:paint color="ffccffcc" scheme="Color"/>
      </celldesigner:usualView>
      <celldesigner:briefView>
        <celldesigner:innerPosition x="0.0" y="0.0"/>
        <celldesigner:boxSize width="80.0" height="60.0"/>
        <celldesigner:singleLine width="1.0"/>
        <celldesigner:paint color="3fff0000" scheme="Color"/>
      </celldesigner:briefView>
      <celldesigner:info state="empty" angle="-1.5707963267948966"/>
    </celldesigner:speciesAlias>
    <celldesigner:speciesAlias id="sa80" species="s63">
      <celldesigner:activity>inactive</celldesigner:activity>
      <celldesigner:bounds x="1667.0" y="2795.7499999999995" w="70.0" h="25.0"/>
      <celldesigner:font size="12"/>
      <celldesigner:view state="usual"/>
      <celldesigner:usualView>
        <celldesigner:innerPosition x="0.0" y="0.0"/>
        <celldesigner:boxSize width="70.0" height="25.0"/>
        <celldesigner:singleLine width="1.0"/>
        <celldesigner:paint color="ffccff66" scheme="Color"/>
      </celldesigner:usualView>
      <celldesigner:briefView>
        <celldesigner:innerPosition x="0.0" y="0.0"/>
        <celldesigner:boxSize width="80.0" height="60.0"/>
        <celldesigner:singleLine width="1.0"/>
        <celldesigner:paint color="3fff0000" scheme="Color"/>
      </celldesigner:briefView>
      <celldesigner:info state="empty" angle="-1.5707963267948966"/>
    </celldesigner:speciesAlias>
    <celldesigner:speciesAlias id="sa81" species="s46">
      <celldesigner:activity>inactive</celldesigner:activity>
      <celldesigner:bounds x="1651.0" y="2859.7499999999995" w="70.0" h="25.0"/>
      <celldesigner:font size="12"/>
      <celldesigner:view state="usual"/>
      <celldesigner:usualView>
        <celldesigner:innerPosition x="0.0" y="0.0"/>
        <celldesigner:boxSize width="70.0" height="25.0"/>
        <celldesigner:singleLine width="1.0"/>
        <celldesigner:paint color="ffccff66" scheme="Color"/>
      </celldesigner:usualView>
      <celldesigner:briefView>
        <celldesigner:innerPosition x="0.0" y="0.0"/>
        <celldesigner:boxSize width="80.0" height="60.0"/>
        <celldesigner:singleLine width="1.0"/>
        <celldesigner:paint color="3fff0000" scheme="Color"/>
      </celldesigner:briefView>
      <celldesigner:info state="empty" angle="-1.5707963267948966"/>
    </celldesigner:speciesAlias>
    <celldesigner:speciesAlias id="sa82" species="s64">
      <celldesigner:activity>inactive</celldesigner:activity>
      <celldesigner:bounds x="1840.0" y="2862.7499999999995" w="70.0" h="25.0"/>
      <celldesigner:font size="12"/>
      <celldesigner:view state="usual"/>
      <celldesigner:usualView>
        <celldesigner:innerPosition x="0.0" y="0.0"/>
        <celldesigner:boxSize width="70.0" height="25.0"/>
        <celldesigner:singleLine width="1.0"/>
        <celldesigner:paint color="ffccff66" scheme="Color"/>
      </celldesigner:usualView>
      <celldesigner:briefView>
        <celldesigner:innerPosition x="0.0" y="0.0"/>
        <celldesigner:boxSize width="80.0" height="60.0"/>
        <celldesigner:singleLine width="1.0"/>
        <celldesigner:paint color="3fff0000" scheme="Color"/>
      </celldesigner:briefView>
      <celldesigner:info state="empty" angle="-1.5707963267948966"/>
    </celldesigner:speciesAlias>
    <celldesigner:speciesAlias id="sa83" species="s44">
      <celldesigner:activity>inactive</celldesigner:activity>
      <celldesigner:bounds x="1839.0" y="2776.7499999999995" w="70.0" h="25.0"/>
      <celldesigner:font size="12"/>
      <celldesigner:view state="usual"/>
      <celldesigner:usualView>
        <celldesigner:innerPosition x="0.0" y="0.0"/>
        <celldesigner:boxSize width="70.0" height="25.0"/>
        <celldesigner:singleLine width="1.0"/>
        <celldesigner:paint color="ffccff66" scheme="Color"/>
      </celldesigner:usualView>
      <celldesigner:briefView>
        <celldesigner:innerPosition x="0.0" y="0.0"/>
        <celldesigner:boxSize width="80.0" height="60.0"/>
        <celldesigner:singleLine width="1.0"/>
        <celldesigner:paint color="3fff0000" scheme="Color"/>
      </celldesigner:briefView>
      <celldesigner:info state="empty" angle="-1.5707963267948966"/>
    </celldesigner:speciesAlias>
    <celldesigner:speciesAlias id="sa84" species="s81">
      <celldesigner:activity>inactive</celldesigner:activity>
      <celldesigner:bounds x="1751.0" y="3824.7499999999995" w="118.0" h="33.0"/>
      <celldesigner:font size="12"/>
      <celldesigner:view state="usual"/>
      <celldesigner:usualView>
        <celldesigner:innerPosition x="0.0" y="0.0"/>
        <celldesigner:boxSize width="118.0" height="33.0"/>
        <celldesigner:singleLine width="1.0"/>
        <celldesigner:paint color="ffccff66" scheme="Color"/>
      </celldesigner:usualView>
      <celldesigner:briefView>
        <celldesigner:innerPosition x="0.0" y="0.0"/>
        <celldesigner:boxSize width="80.0" height="60.0"/>
        <celldesigner:singleLine width="1.0"/>
        <celldesigner:paint color="3fff0000" scheme="Color"/>
      </celldesigner:briefView>
      <celldesigner:info state="empty" angle="-1.5707963267948966"/>
    </celldesigner:speciesAlias>
    <celldesigner:speciesAlias id="sa85" species="s82">
      <celldesigner:activity>inactive</celldesigner:activity>
      <celldesigner:bounds x="1960.0" y="3038.7499999999995" w="70.0" h="25.0"/>
      <celldesigner:font size="12"/>
      <celldesigner:view state="usual"/>
      <celldesigner:usualView>
        <celldesigner:innerPosition x="0.0" y="0.0"/>
        <celldesigner:boxSize width="70.0" height="25.0"/>
        <celldesigner:singleLine width="1.0"/>
        <celldesigner:paint color="ffccff66" scheme="Color"/>
      </celldesigner:usualView>
      <celldesigner:briefView>
        <celldesigner:innerPosition x="0.0" y="0.0"/>
        <celldesigner:boxSize width="80.0" height="60.0"/>
        <celldesigner:singleLine width="1.0"/>
        <celldesigner:paint color="3fff0000" scheme="Color"/>
      </celldesigner:briefView>
      <celldesigner:info state="empty" angle="-1.5707963267948966"/>
    </celldesigner:speciesAlias>
    <celldesigner:speciesAlias id="sa86" species="s31">
      <celldesigner:activity>inactive</celldesigner:activity>
      <celldesigner:bounds x="1836.0" y="2812.2499999999995" w="142.0" h="40.0"/>
      <celldesigner:font size="12"/>
      <celldesigner:view state="usual"/>
      <celldesigner:usualView>
        <celldesigner:innerPosition x="0.0" y="0.0"/>
        <celldesigner:boxSize width="142.0" height="40.0"/>
        <celldesigner:singleLine width="1.0"/>
        <celldesigner:paint color="ffccffcc" scheme="Color"/>
      </celldesigner:usualView>
      <celldesigner:briefView>
        <celldesigner:innerPosition x="0.0" y="0.0"/>
        <celldesigner:boxSize width="80.0" height="60.0"/>
        <celldesigner:singleLine width="1.0"/>
        <celldesigner:paint color="3fff0000" scheme="Color"/>
      </celldesigner:briefView>
      <celldesigner:info state="empty" angle="-1.5707963267948966"/>
    </celldesigner:speciesAlias>
    <celldesigner:speciesAlias id="sa87" species="s35">
      <celldesigner:activity>inactive</celldesigner:activity>
      <celldesigner:bounds x="1589.0" y="3035.7499999999995" w="70.0" h="25.0"/>
      <celldesigner:font size="12"/>
      <celldesigner:view state="usual"/>
      <celldesigner:usualView>
        <celldesigner:innerPosition x="0.0" y="0.0"/>
        <celldesigner:boxSize width="70.0" height="25.0"/>
        <celldesigner:singleLine width="1.0"/>
        <celldesigner:paint color="ffccff66" scheme="Color"/>
      </celldesigner:usualView>
      <celldesigner:briefView>
        <celldesigner:innerPosition x="0.0" y="0.0"/>
        <celldesigner:boxSize width="80.0" height="60.0"/>
        <celldesigner:singleLine width="1.0"/>
        <celldesigner:paint color="3fff0000" scheme="Color"/>
      </celldesigner:briefView>
      <celldesigner:info state="empty" angle="-1.5707963267948966"/>
    </celldesigner:speciesAlias>
    <celldesigner:speciesAlias id="sa88" species="s36">
      <celldesigner:activity>inactive</celldesigner:activity>
      <celldesigner:bounds x="1727.0" y="3073.2499999999995" w="197.0" h="36.0"/>
      <celldesigner:font size="12"/>
      <celldesigner:view state="usual"/>
      <celldesigner:usualView>
        <celldesigner:innerPosition x="0.0" y="0.0"/>
        <celldesigner:boxSize width="197.0" height="36.0"/>
        <celldesigner:singleLine width="1.0"/>
        <celldesigner:paint color="ffccffcc" scheme="Color"/>
      </celldesigner:usualView>
      <celldesigner:briefView>
        <celldesigner:innerPosition x="0.0" y="0.0"/>
        <celldesigner:boxSize width="80.0" height="60.0"/>
        <celldesigner:singleLine width="1.0"/>
        <celldesigner:paint color="3fff0000" scheme="Color"/>
      </celldesigner:briefView>
      <celldesigner:info state="empty" angle="-1.5707963267948966"/>
    </celldesigner:speciesAlias>
    <celldesigner:speciesAlias id="sa89" species="s93">
      <celldesigner:activity>inactive</celldesigner:activity>
      <celldesigner:bounds x="1549.9999999999998" y="3117.7499999999995" w="51.0" h="21.0"/>
      <celldesigner:font size="12"/>
      <celldesigner:view state="usual"/>
      <celldesigner:usualView>
        <celldesigner:innerPosition x="0.0" y="0.0"/>
        <celldesigner:boxSize width="51.0" height="21.0"/>
        <celldesigner:singleLine width="1.0"/>
        <celldesigner:paint color="ffccff66" scheme="Color"/>
      </celldesigner:usualView>
      <celldesigner:briefView>
        <celldesigner:innerPosition x="0.0" y="0.0"/>
        <celldesigner:boxSize width="80.0" height="60.0"/>
        <celldesigner:singleLine width="1.0"/>
        <celldesigner:paint color="3fff0000" scheme="Color"/>
      </celldesigner:briefView>
      <celldesigner:info state="empty" angle="-1.5707963267948966"/>
    </celldesigner:speciesAlias>
    <celldesigner:speciesAlias id="sa90" species="s67">
      <celldesigner:activity>inactive</celldesigner:activity>
      <celldesigner:bounds x="1547.9999999999998" y="3207.7499999999995" w="43.0" h="18.0"/>
      <celldesigner:font size="12"/>
      <celldesigner:view state="usual"/>
      <celldesigner:usualView>
        <celldesigner:innerPosition x="0.0" y="0.0"/>
        <celldesigner:boxSize width="43.0" height="18.0"/>
        <celldesigner:singleLine width="1.0"/>
        <celldesigner:paint color="ffccff66" scheme="Color"/>
      </celldesigner:usualView>
      <celldesigner:briefView>
        <celldesigner:innerPosition x="0.0" y="0.0"/>
        <celldesigner:boxSize width="80.0" height="60.0"/>
        <celldesigner:singleLine width="1.0"/>
        <celldesigner:paint color="3fff0000" scheme="Color"/>
      </celldesigner:briefView>
      <celldesigner:info state="empty" angle="-1.5707963267948966"/>
    </celldesigner:speciesAlias>
    <celldesigner:speciesAlias id="sa91" species="s329">
      <celldesigner:activity>inactive</celldesigner:activity>
      <celldesigner:bounds x="1559.4999999999998" y="3238.7499999999995" w="25.0" h="25.0"/>
      <celldesigner:font size="12"/>
      <celldesigner:view state="usual"/>
      <celldesigner:usualView>
        <celldesigner:innerPosition x="0.0" y="0.0"/>
        <celldesigner:boxSize width="25.0" height="25.0"/>
        <celldesigner:singleLine width="1.0"/>
        <celldesigner:paint color="ff9999ff" scheme="Color"/>
      </celldesigner:usualView>
      <celldesigner:briefView>
        <celldesigner:innerPosition x="0.0" y="0.0"/>
        <celldesigner:boxSize width="80.0" height="60.0"/>
        <celldesigner:singleLine width="1.0"/>
        <celldesigner:paint color="3fff0000" scheme="Color"/>
      </celldesigner:briefView>
      <celldesigner:info state="empty" angle="-1.5707963267948966"/>
    </celldesigner:speciesAlias>
    <celldesigner:speciesAlias id="sa92" species="s44">
      <celldesigner:activity>inactive</celldesigner:activity>
      <celldesigner:bounds x="1568.9999999999998" y="3091.7499999999995" w="32.0" h="20.0"/>
      <celldesigner:font size="12"/>
      <celldesigner:view state="usual"/>
      <celldesigner:usualView>
        <celldesigner:innerPosition x="0.0" y="0.0"/>
        <celldesigner:boxSize width="32.0" height="20.0"/>
        <celldesigner:singleLine width="1.0"/>
        <celldesigner:paint color="ffccff66" scheme="Color"/>
      </celldesigner:usualView>
      <celldesigner:briefView>
        <celldesigner:innerPosition x="0.0" y="0.0"/>
        <celldesigner:boxSize width="80.0" height="60.0"/>
        <celldesigner:singleLine width="1.0"/>
        <celldesigner:paint color="3fff0000" scheme="Color"/>
      </celldesigner:briefView>
      <celldesigner:info state="empty" angle="-1.5707963267948966"/>
    </celldesigner:speciesAlias>
    <celldesigner:speciesAlias id="sa93" species="s44">
      <celldesigner:activity>inactive</celldesigner:activity>
      <celldesigner:bounds x="1653.0" y="3084.7499999999995" w="42.0" h="24.0"/>
      <celldesigner:font size="12"/>
      <celldesigner:view state="usual"/>
      <celldesigner:usualView>
        <celldesigner:innerPosition x="0.0" y="0.0"/>
        <celldesigner:boxSize width="42.0" height="24.0"/>
        <celldesigner:singleLine width="1.0"/>
        <celldesigner:paint color="ffccff66" scheme="Color"/>
      </celldesigner:usualView>
      <celldesigner:briefView>
        <celldesigner:innerPosition x="0.0" y="0.0"/>
        <celldesigner:boxSize width="80.0" height="60.0"/>
        <celldesigner:singleLine width="1.0"/>
        <celldesigner:paint color="3fff0000" scheme="Color"/>
      </celldesigner:briefView>
      <celldesigner:info state="empty" angle="-1.5707963267948966"/>
    </celldesigner:speciesAlias>
    <celldesigner:speciesAlias id="sa94" species="s93">
      <celldesigner:activity>inactive</celldesigner:activity>
      <celldesigner:bounds x="1671.0" y="3120.7499999999995" w="60.0" h="23.0"/>
      <celldesigner:font size="12"/>
      <celldesigner:view state="usual"/>
      <celldesigner:usualView>
        <celldesigner:innerPosition x="0.0" y="0.0"/>
        <celldesigner:boxSize width="60.0" height="23.0"/>
        <celldesigner:singleLine width="1.0"/>
        <celldesigner:paint color="ffccff66" scheme="Color"/>
      </celldesigner:usualView>
      <celldesigner:briefView>
        <celldesigner:innerPosition x="0.0" y="0.0"/>
        <celldesigner:boxSize width="80.0" height="60.0"/>
        <celldesigner:singleLine width="1.0"/>
        <celldesigner:paint color="3fff0000" scheme="Color"/>
      </celldesigner:briefView>
      <celldesigner:info state="empty" angle="-1.5707963267948966"/>
    </celldesigner:speciesAlias>
    <celldesigner:speciesAlias id="sa95" species="s67">
      <celldesigner:activity>inactive</celldesigner:activity>
      <celldesigner:bounds x="1655.0" y="3277.7499999999995" w="70.0" h="25.0"/>
      <celldesigner:font size="12"/>
      <celldesigner:view state="usual"/>
      <celldesigner:usualView>
        <celldesigner:innerPosition x="0.0" y="0.0"/>
        <celldesigner:boxSize width="70.0" height="25.0"/>
        <celldesigner:singleLine width="1.0"/>
        <celldesigner:paint color="ffccff66" scheme="Color"/>
      </celldesigner:usualView>
      <celldesigner:briefView>
        <celldesigner:innerPosition x="0.0" y="0.0"/>
        <celldesigner:boxSize width="80.0" height="60.0"/>
        <celldesigner:singleLine width="1.0"/>
        <celldesigner:paint color="3fff0000" scheme="Color"/>
      </celldesigner:briefView>
      <celldesigner:info state="empty" angle="-1.5707963267948966"/>
    </celldesigner:speciesAlias>
    <celldesigner:speciesAlias id="sa96" species="s329">
      <celldesigner:activity>inactive</celldesigner:activity>
      <celldesigner:bounds x="1694.5" y="3238.7499999999995" w="25.0" h="25.0"/>
      <celldesigner:font size="12"/>
      <celldesigner:view state="usual"/>
      <celldesigner:usualView>
        <celldesigner:innerPosition x="0.0" y="0.0"/>
        <celldesigner:boxSize width="25.0" height="25.0"/>
        <celldesigner:singleLine width="1.0"/>
        <celldesigner:paint color="ff9999ff" scheme="Color"/>
      </celldesigner:usualView>
      <celldesigner:briefView>
        <celldesigner:innerPosition x="0.0" y="0.0"/>
        <celldesigner:boxSize width="80.0" height="60.0"/>
        <celldesigner:singleLine width="1.0"/>
        <celldesigner:paint color="3fff0000" scheme="Color"/>
      </celldesigner:briefView>
      <celldesigner:info state="empty" angle="-1.5707963267948966"/>
    </celldesigner:speciesAlias>
    <celldesigner:speciesAlias id="sa97" species="s85">
      <celldesigner:activity>inactive</celldesigner:activity>
      <celldesigner:bounds x="1654.0" y="3170.2499999999995" w="150.0" h="33.0"/>
      <celldesigner:font size="12"/>
      <celldesigner:view state="usual"/>
      <celldesigner:usualView>
        <celldesigner:innerPosition x="0.0" y="0.0"/>
        <celldesigner:boxSize width="150.0" height="33.0"/>
        <celldesigner:singleLine width="1.0"/>
        <celldesigner:paint color="ffccffcc" scheme="Color"/>
      </celldesigner:usualView>
      <celldesigner:briefView>
        <celldesigner:innerPosition x="0.0" y="0.0"/>
        <celldesigner:boxSize width="80.0" height="60.0"/>
        <celldesigner:singleLine width="1.0"/>
        <celldesigner:paint color="3fff0000" scheme="Color"/>
      </celldesigner:briefView>
      <celldesigner:info state="empty" angle="-1.5707963267948966"/>
    </celldesigner:speciesAlias>
    <celldesigner:speciesAlias id="sa98" species="s46">
      <celldesigner:activity>inactive</celldesigner:activity>
      <celldesigner:bounds x="1534.9999999999998" y="3327.7499999999995" w="42.0" h="28.0"/>
      <celldesigner:font size="12"/>
      <celldesigner:view state="usual"/>
      <celldesigner:usualView>
        <celldesigner:innerPosition x="0.0" y="0.0"/>
        <celldesigner:boxSize width="42.0" height="28.0"/>
        <celldesigner:singleLine width="1.0"/>
        <celldesigner:paint color="ffccff66" scheme="Color"/>
      </celldesigner:usualView>
      <celldesigner:briefView>
        <celldesigner:innerPosition x="0.0" y="0.0"/>
        <celldesigner:boxSize width="80.0" height="60.0"/>
        <celldesigner:singleLine width="1.0"/>
        <celldesigner:paint color="3fff0000" scheme="Color"/>
      </celldesigner:briefView>
      <celldesigner:info state="empty" angle="-1.5707963267948966"/>
    </celldesigner:speciesAlias>
    <celldesigner:speciesAlias id="sa99" species="s63">
      <celldesigner:activity>inactive</celldesigner:activity>
      <celldesigner:bounds x="1518.9999999999998" y="3399.7499999999995" w="50.0" h="19.0"/>
      <celldesigner:font size="12"/>
      <celldesigner:view state="usual"/>
      <celldesigner:usualView>
        <celldesigner:innerPosition x="0.0" y="0.0"/>
        <celldesigner:boxSize width="50.0" height="19.0"/>
        <celldesigner:singleLine width="1.0"/>
        <celldesigner:paint color="ffccff66" scheme="Color"/>
      </celldesigner:usualView>
      <celldesigner:briefView>
        <celldesigner:innerPosition x="0.0" y="0.0"/>
        <celldesigner:boxSize width="80.0" height="60.0"/>
        <celldesigner:singleLine width="1.0"/>
        <celldesigner:paint color="3fff0000" scheme="Color"/>
      </celldesigner:briefView>
      <celldesigner:info state="empty" angle="-1.5707963267948966"/>
    </celldesigner:speciesAlias>
    <celldesigner:speciesAlias id="sa100" species="s46">
      <celldesigner:activity>inactive</celldesigner:activity>
      <celldesigner:bounds x="1691.0" y="3344.7499999999995" w="49.0" h="24.0"/>
      <celldesigner:font size="12"/>
      <celldesigner:view state="usual"/>
      <celldesigner:usualView>
        <celldesigner:innerPosition x="0.0" y="0.0"/>
        <celldesigner:boxSize width="49.0" height="24.0"/>
        <celldesigner:singleLine width="1.0"/>
        <celldesigner:paint color="ffccff66" scheme="Color"/>
      </celldesigner:usualView>
      <celldesigner:briefView>
        <celldesigner:innerPosition x="0.0" y="0.0"/>
        <celldesigner:boxSize width="80.0" height="60.0"/>
        <celldesigner:singleLine width="1.0"/>
        <celldesigner:paint color="3fff0000" scheme="Color"/>
      </celldesigner:briefView>
      <celldesigner:info state="empty" angle="-1.5707963267948966"/>
    </celldesigner:speciesAlias>
    <celldesigner:speciesAlias id="sa101" species="s63">
      <celldesigner:activity>inactive</celldesigner:activity>
      <celldesigner:bounds x="1688.0" y="3387.7499999999995" w="64.0" h="23.0"/>
      <celldesigner:font size="12"/>
      <celldesigner:view state="usual"/>
      <celldesigner:usualView>
        <celldesigner:innerPosition x="0.0" y="0.0"/>
        <celldesigner:boxSize width="64.0" height="23.0"/>
        <celldesigner:singleLine width="1.0"/>
        <celldesigner:paint color="ffccff66" scheme="Color"/>
      </celldesigner:usualView>
      <celldesigner:briefView>
        <celldesigner:innerPosition x="0.0" y="0.0"/>
        <celldesigner:boxSize width="80.0" height="60.0"/>
        <celldesigner:singleLine width="1.0"/>
        <celldesigner:paint color="3fff0000" scheme="Color"/>
      </celldesigner:briefView>
      <celldesigner:info state="empty" angle="-1.5707963267948966"/>
    </celldesigner:speciesAlias>
    <celldesigner:speciesAlias id="sa102" species="s86">
      <celldesigner:activity>inactive</celldesigner:activity>
      <celldesigner:bounds x="1426.9999999999998" y="3357.2499999999995" w="92.0" h="22.0"/>
      <celldesigner:font size="12"/>
      <celldesigner:view state="usual"/>
      <celldesigner:usualView>
        <celldesigner:innerPosition x="0.0" y="0.0"/>
        <celldesigner:boxSize width="92.0" height="22.0"/>
        <celldesigner:singleLine width="1.0"/>
        <celldesigner:paint color="ffccffcc" scheme="Color"/>
      </celldesigner:usualView>
      <celldesigner:briefView>
        <celldesigner:innerPosition x="0.0" y="0.0"/>
        <celldesigner:boxSize width="80.0" height="60.0"/>
        <celldesigner:singleLine width="1.0"/>
        <celldesigner:paint color="3fff0000" scheme="Color"/>
      </celldesigner:briefView>
      <celldesigner:info state="empty" angle="-1.5707963267948966"/>
    </celldesigner:speciesAlias>
    <celldesigner:speciesAlias id="sa103" species="s333">
      <celldesigner:activity>inactive</celldesigner:activity>
      <celldesigner:bounds x="1553.4999999999998" y="3372.7499999999995" w="32.0" h="21.0"/>
      <celldesigner:font size="12"/>
      <celldesigner:view state="usual"/>
      <celldesigner:usualView>
        <celldesigner:innerPosition x="0.0" y="0.0"/>
        <celldesigner:boxSize width="32.0" height="21.0"/>
        <celldesigner:singleLine width="1.0"/>
        <celldesigner:paint color="ff9999ff" scheme="Color"/>
      </celldesigner:usualView>
      <celldesigner:briefView>
        <celldesigner:innerPosition x="0.0" y="0.0"/>
        <celldesigner:boxSize width="80.0" height="60.0"/>
        <celldesigner:singleLine width="1.0"/>
        <celldesigner:paint color="3fff0000" scheme="Color"/>
      </celldesigner:briefView>
      <celldesigner:info state="empty" angle="-1.5707963267948966"/>
    </celldesigner:speciesAlias>
    <celldesigner:speciesAlias id="sa104" species="s43">
      <celldesigner:activity>inactive</celldesigner:activity>
      <celldesigner:bounds x="1661.9999999999998" y="3497.2499999999995" w="112.0" h="24.0"/>
      <celldesigner:font size="12"/>
      <celldesigner:view state="usual"/>
      <celldesigner:usualView>
        <celldesigner:innerPosition x="0.0" y="0.0"/>
        <celldesigner:boxSize width="112.0" height="24.0"/>
        <celldesigner:singleLine width="1.0"/>
        <celldesigner:paint color="ffccffcc" scheme="Color"/>
      </celldesigner:usualView>
      <celldesigner:briefView>
        <celldesigner:innerPosition x="0.0" y="0.0"/>
        <celldesigner:boxSize width="80.0" height="60.0"/>
        <celldesigner:singleLine width="1.0"/>
        <celldesigner:paint color="3fff0000" scheme="Color"/>
      </celldesigner:briefView>
      <celldesigner:info state="empty" angle="-1.5707963267948966"/>
    </celldesigner:speciesAlias>
    <celldesigner:speciesAlias id="sa105" species="s87">
      <celldesigner:activity>inactive</celldesigner:activity>
      <celldesigner:bounds x="1682.9999999999998" y="3642.2499999999995" w="80.0" h="40.0"/>
      <celldesigner:font size="12"/>
      <celldesigner:view state="usual"/>
      <celldesigner:usualView>
        <celldesigner:innerPosition x="0.0" y="0.0"/>
        <celldesigner:boxSize width="80.0" height="40.0"/>
        <celldesigner:singleLine width="1.0"/>
        <celldesigner:paint color="ffccffcc" scheme="Color"/>
      </celldesigner:usualView>
      <celldesigner:briefView>
        <celldesigner:innerPosition x="0.0" y="0.0"/>
        <celldesigner:boxSize width="80.0" height="60.0"/>
        <celldesigner:singleLine width="1.0"/>
        <celldesigner:paint color="3fff0000" scheme="Color"/>
      </celldesigner:briefView>
      <celldesigner:info state="empty" angle="-1.5707963267948966"/>
    </celldesigner:speciesAlias>
    <celldesigner:speciesAlias id="sa106" species="s46">
      <celldesigner:activity>inactive</celldesigner:activity>
      <celldesigner:bounds x="1528.9999999999998" y="3782.7499999999995" w="70.0" h="25.0"/>
      <celldesigner:font size="12"/>
      <celldesigner:view state="usual"/>
      <celldesigner:usualView>
        <celldesigner:innerPosition x="0.0" y="0.0"/>
        <celldesigner:boxSize width="70.0" height="25.0"/>
        <celldesigner:singleLine width="1.0"/>
        <celldesigner:paint color="ffccff66" scheme="Color"/>
      </celldesigner:usualView>
      <celldesigner:briefView>
        <celldesigner:innerPosition x="0.0" y="0.0"/>
        <celldesigner:boxSize width="80.0" height="60.0"/>
        <celldesigner:singleLine width="1.0"/>
        <celldesigner:paint color="3fff0000" scheme="Color"/>
      </celldesigner:briefView>
      <celldesigner:info state="empty" angle="-1.5707963267948966"/>
    </celldesigner:speciesAlias>
    <celldesigner:speciesAlias id="sa107" species="s63">
      <celldesigner:activity>inactive</celldesigner:activity>
      <celldesigner:bounds x="1509.9999999999998" y="3929.7499999999995" w="70.0" h="25.0"/>
      <celldesigner:font size="12"/>
      <celldesigner:view state="usual"/>
      <celldesigner:usualView>
        <celldesigner:innerPosition x="0.0" y="0.0"/>
        <celldesigner:boxSize width="70.0" height="25.0"/>
        <celldesigner:singleLine width="1.0"/>
        <celldesigner:paint color="ffccff66" scheme="Color"/>
      </celldesigner:usualView>
      <celldesigner:briefView>
        <celldesigner:innerPosition x="0.0" y="0.0"/>
        <celldesigner:boxSize width="80.0" height="60.0"/>
        <celldesigner:singleLine width="1.0"/>
        <celldesigner:paint color="3fff0000" scheme="Color"/>
      </celldesigner:briefView>
      <celldesigner:info state="empty" angle="-1.5707963267948966"/>
    </celldesigner:speciesAlias>
    <celldesigner:speciesAlias id="sa108" species="s45">
      <celldesigner:activity>inactive</celldesigner:activity>
      <celldesigner:bounds x="1363.9999999999998" y="3866.2499999999995" w="178.0" h="35.0"/>
      <celldesigner:font size="12"/>
      <celldesigner:view state="usual"/>
      <celldesigner:usualView>
        <celldesigner:innerPosition x="0.0" y="0.0"/>
        <celldesigner:boxSize width="178.0" height="35.0"/>
        <celldesigner:singleLine width="1.0"/>
        <celldesigner:paint color="ffccffcc" scheme="Color"/>
      </celldesigner:usualView>
      <celldesigner:briefView>
        <celldesigner:innerPosition x="0.0" y="0.0"/>
        <celldesigner:boxSize width="80.0" height="60.0"/>
        <celldesigner:singleLine width="1.0"/>
        <celldesigner:paint color="3fff0000" scheme="Color"/>
      </celldesigner:briefView>
      <celldesigner:info state="empty" angle="-1.5707963267948966"/>
    </celldesigner:speciesAlias>
    <celldesigner:speciesAlias id="sa109" species="s88">
      <celldesigner:activity>inactive</celldesigner:activity>
      <celldesigner:bounds x="1720.0" y="3737.2499999999995" w="157.0" h="30.0"/>
      <celldesigner:font size="12"/>
      <celldesigner:view state="usual"/>
      <celldesigner:usualView>
        <celldesigner:innerPosition x="0.0" y="0.0"/>
        <celldesigner:boxSize width="157.0" height="30.0"/>
        <celldesigner:singleLine width="1.0"/>
        <celldesigner:paint color="ffccffcc" scheme="Color"/>
      </celldesigner:usualView>
      <celldesigner:briefView>
        <celldesigner:innerPosition x="0.0" y="0.0"/>
        <celldesigner:boxSize width="80.0" height="60.0"/>
        <celldesigner:singleLine width="1.0"/>
        <celldesigner:paint color="3fff0000" scheme="Color"/>
      </celldesigner:briefView>
      <celldesigner:info state="empty" angle="-1.5707963267948966"/>
    </celldesigner:speciesAlias>
    <celldesigner:speciesAlias id="sa110" species="s241">
      <celldesigner:activity>inactive</celldesigner:activity>
      <celldesigner:bounds x="1784.0" y="3774.7499999999995" w="70.0" h="25.0"/>
      <celldesigner:font size="12"/>
      <celldesigner:view state="usual"/>
      <celldesigner:usualView>
        <celldesigner:innerPosition x="0.0" y="0.0"/>
        <celldesigner:boxSize width="70.0" height="25.0"/>
        <celldesigner:singleLine width="1.0"/>
        <celldesigner:paint color="ffccff66" scheme="Color"/>
      </celldesigner:usualView>
      <celldesigner:briefView>
        <celldesigner:innerPosition x="0.0" y="0.0"/>
        <celldesigner:boxSize width="80.0" height="60.0"/>
        <celldesigner:singleLine width="1.0"/>
        <celldesigner:paint color="3fff0000" scheme="Color"/>
      </celldesigner:briefView>
      <celldesigner:info state="empty" angle="-1.5707963267948966"/>
    </celldesigner:speciesAlias>
    <celldesigner:speciesAlias id="sa111" species="s48">
      <celldesigner:activity>inactive</celldesigner:activity>
      <celldesigner:bounds x="1676.9999999999998" y="3692.7499999999995" w="70.0" h="25.0"/>
      <celldesigner:font size="12"/>
      <celldesigner:view state="usual"/>
      <celldesigner:usualView>
        <celldesigner:innerPosition x="0.0" y="0.0"/>
        <celldesigner:boxSize width="70.0" height="25.0"/>
        <celldesigner:singleLine width="1.0"/>
        <celldesigner:paint color="ffccff66" scheme="Color"/>
      </celldesigner:usualView>
      <celldesigner:briefView>
        <celldesigner:innerPosition x="0.0" y="0.0"/>
        <celldesigner:boxSize width="80.0" height="60.0"/>
        <celldesigner:singleLine width="1.0"/>
        <celldesigner:paint color="3fff0000" scheme="Color"/>
      </celldesigner:briefView>
      <celldesigner:info state="empty" angle="-1.5707963267948966"/>
    </celldesigner:speciesAlias>
    <celldesigner:speciesAlias id="sa112" species="s63">
      <celldesigner:activity>inactive</celldesigner:activity>
      <celldesigner:bounds x="1718.0" y="3979.7499999999995" w="70.0" h="25.0"/>
      <celldesigner:font size="12"/>
      <celldesigner:view state="usual"/>
      <celldesigner:usualView>
        <celldesigner:innerPosition x="0.0" y="0.0"/>
        <celldesigner:boxSize width="70.0" height="25.0"/>
        <celldesigner:singleLine width="1.0"/>
        <celldesigner:paint color="ffccff66" scheme="Color"/>
      </celldesigner:usualView>
      <celldesigner:briefView>
        <celldesigner:innerPosition x="0.0" y="0.0"/>
        <celldesigner:boxSize width="80.0" height="60.0"/>
        <celldesigner:singleLine width="1.0"/>
        <celldesigner:paint color="3fff0000" scheme="Color"/>
      </celldesigner:briefView>
      <celldesigner:info state="empty" angle="-1.5707963267948966"/>
    </celldesigner:speciesAlias>
    <celldesigner:speciesAlias id="sa113" species="s46">
      <celldesigner:activity>inactive</celldesigner:activity>
      <celldesigner:bounds x="1813.0" y="3884.7499999999995" w="70.0" h="25.0"/>
      <celldesigner:font size="12"/>
      <celldesigner:view state="usual"/>
      <celldesigner:usualView>
        <celldesigner:innerPosition x="0.0" y="0.0"/>
        <celldesigner:boxSize width="70.0" height="25.0"/>
        <celldesigner:singleLine width="1.0"/>
        <celldesigner:paint color="ffccff66" scheme="Color"/>
      </celldesigner:usualView>
      <celldesigner:briefView>
        <celldesigner:innerPosition x="0.0" y="0.0"/>
        <celldesigner:boxSize width="80.0" height="60.0"/>
        <celldesigner:singleLine width="1.0"/>
        <celldesigner:paint color="3fff0000" scheme="Color"/>
      </celldesigner:briefView>
      <celldesigner:info state="empty" angle="-1.5707963267948966"/>
    </celldesigner:speciesAlias>
    <celldesigner:speciesAlias id="sa114" species="s90">
      <celldesigner:activity>inactive</celldesigner:activity>
      <celldesigner:bounds x="1779.0" y="3923.2499999999995" w="156.0" h="33.0"/>
      <celldesigner:font size="12"/>
      <celldesigner:view state="usual"/>
      <celldesigner:usualView>
        <celldesigner:innerPosition x="0.0" y="0.0"/>
        <celldesigner:boxSize width="156.0" height="33.0"/>
        <celldesigner:singleLine width="1.0"/>
        <celldesigner:paint color="ffccffcc" scheme="Color"/>
      </celldesigner:usualView>
      <celldesigner:briefView>
        <celldesigner:innerPosition x="0.0" y="0.0"/>
        <celldesigner:boxSize width="80.0" height="60.0"/>
        <celldesigner:singleLine width="1.0"/>
        <celldesigner:paint color="3fff0000" scheme="Color"/>
      </celldesigner:briefView>
      <celldesigner:info state="empty" angle="-1.5707963267948966"/>
    </celldesigner:speciesAlias>
    <celldesigner:speciesAlias id="sa115" species="s91" compartmentAlias="ca1">
      <celldesigner:activity>inactive</celldesigner:activity>
      <celldesigner:bounds x="4944.5" y="1550.0" w="251.0" h="40.0"/>
      <celldesigner:font size="12"/>
      <celldesigner:view state="usual"/>
      <celldesigner:usualView>
        <celldesigner:innerPosition x="1929.5" y="165.0"/>
        <celldesigner:boxSize width="251.0" height="40.0"/>
        <celldesigner:singleLine width="1.0"/>
        <celldesigner:paint color="ffccffcc" scheme="Color"/>
      </celldesigner:usualView>
      <celldesigner:briefView>
        <celldesigner:innerPosition x="0.0" y="0.0"/>
        <celldesigner:boxSize width="80.0" height="60.0"/>
        <celldesigner:singleLine width="1.0"/>
        <celldesigner:paint color="3fff0000" scheme="Color"/>
      </celldesigner:briefView>
      <celldesigner:info state="empty" angle="-1.5707963267948966"/>
    </celldesigner:speciesAlias>
    <celldesigner:speciesAlias id="sa116" species="s92" compartmentAlias="ca1">
      <celldesigner:activity>inactive</celldesigner:activity>
      <celldesigner:bounds x="5225.0" y="1547.5" w="70.0" h="25.0"/>
      <celldesigner:font size="12"/>
      <celldesigner:view state="usual"/>
      <celldesigner:usualView>
        <celldesigner:innerPosition x="2210.0" y="162.5"/>
        <celldesigner:boxSize width="70.0" height="25.0"/>
        <celldesigner:singleLine width="1.0"/>
        <celldesigner:paint color="ffccff66" scheme="Color"/>
      </celldesigner:usualView>
      <celldesigner:briefView>
        <celldesigner:innerPosition x="0.0" y="0.0"/>
        <celldesigner:boxSize width="80.0" height="60.0"/>
        <celldesigner:singleLine width="1.0"/>
        <celldesigner:paint color="3fff0000" scheme="Color"/>
      </celldesigner:briefView>
      <celldesigner:info state="empty" angle="-1.5707963267948966"/>
    </celldesigner:speciesAlias>
    <celldesigner:speciesAlias id="sa117" species="s355" compartmentAlias="ca1">
      <celldesigner:activity>inactive</celldesigner:activity>
      <celldesigner:bounds x="5430.0" y="1551.5" w="70.0" h="25.0"/>
      <celldesigner:font size="12"/>
      <celldesigner:view state="usual"/>
      <celldesigner:usualView>
        <celldesigner:innerPosition x="2415.0" y="166.5"/>
        <celldesigner:boxSize width="70.0" height="25.0"/>
        <celldesigner:singleLine width="1.0"/>
        <celldesigner:paint color="ffccff66" scheme="Color"/>
      </celldesigner:usualView>
      <celldesigner:briefView>
        <celldesigner:innerPosition x="0.0" y="0.0"/>
        <celldesigner:boxSize width="80.0" height="60.0"/>
        <celldesigner:singleLine width="1.0"/>
        <celldesigner:paint color="3fff0000" scheme="Color"/>
      </celldesigner:briefView>
      <celldesigner:info state="empty" angle="-1.5707963267948966"/>
    </celldesigner:speciesAlias>
    <celldesigner:speciesAlias id="sa118" species="s94" compartmentAlias="ca1">
      <celldesigner:activity>inactive</celldesigner:activity>
      <celldesigner:bounds x="5380.0" y="1462.5" w="70.0" h="25.0"/>
      <celldesigner:font size="12"/>
      <celldesigner:view state="usual"/>
      <celldesigner:usualView>
        <celldesigner:innerPosition x="2365.0" y="77.5"/>
        <celldesigner:boxSize width="70.0" height="25.0"/>
        <celldesigner:singleLine width="1.0"/>
        <celldesigner:paint color="ffccff66" scheme="Color"/>
      </celldesigner:usualView>
      <celldesigner:briefView>
        <celldesigner:innerPosition x="0.0" y="0.0"/>
        <celldesigner:boxSize width="80.0" height="60.0"/>
        <celldesigner:singleLine width="1.0"/>
        <celldesigner:paint color="3fff0000" scheme="Color"/>
      </celldesigner:briefView>
      <celldesigner:info state="empty" angle="-1.5707963267948966"/>
    </celldesigner:speciesAlias>
    <celldesigner:speciesAlias id="sa119" species="s95" compartmentAlias="ca1">
      <celldesigner:activity>inactive</celldesigner:activity>
      <celldesigner:bounds x="5335.0" y="1546.5" w="70.0" h="25.0"/>
      <celldesigner:font size="12"/>
      <celldesigner:view state="usual"/>
      <celldesigner:usualView>
        <celldesigner:innerPosition x="2320.0" y="161.5"/>
        <celldesigner:boxSize width="70.0" height="25.0"/>
        <celldesigner:singleLine width="1.0"/>
        <celldesigner:paint color="ffccff66" scheme="Color"/>
      </celldesigner:usualView>
      <celldesigner:briefView>
        <celldesigner:innerPosition x="0.0" y="0.0"/>
        <celldesigner:boxSize width="80.0" height="60.0"/>
        <celldesigner:singleLine width="1.0"/>
        <celldesigner:paint color="3fff0000" scheme="Color"/>
      </celldesigner:briefView>
      <celldesigner:info state="empty" angle="-1.5707963267948966"/>
    </celldesigner:speciesAlias>
    <celldesigner:speciesAlias id="sa120" species="s356" compartmentAlias="ca1">
      <celldesigner:activity>inactive</celldesigner:activity>
      <celldesigner:bounds x="5505.0" y="1528.5" w="70.0" h="25.0"/>
      <celldesigner:font size="12"/>
      <celldesigner:view state="usual"/>
      <celldesigner:usualView>
        <celldesigner:innerPosition x="2490.0" y="143.5"/>
        <celldesigner:boxSize width="70.0" height="25.0"/>
        <celldesigner:singleLine width="1.0"/>
        <celldesigner:paint color="ffccff66" scheme="Color"/>
      </celldesigner:usualView>
      <celldesigner:briefView>
        <celldesigner:innerPosition x="0.0" y="0.0"/>
        <celldesigner:boxSize width="80.0" height="60.0"/>
        <celldesigner:singleLine width="1.0"/>
        <celldesigner:paint color="3fff0000" scheme="Color"/>
      </celldesigner:briefView>
      <celldesigner:info state="empty" angle="-1.5707963267948966"/>
    </celldesigner:speciesAlias>
    <celldesigner:speciesAlias id="sa121" species="s357" compartmentAlias="ca1">
      <celldesigner:activity>inactive</celldesigner:activity>
      <celldesigner:bounds x="4821.0" y="1441.0" w="38.0" h="38.0"/>
      <celldesigner:font size="12"/>
      <celldesigner:view state="usual"/>
      <celldesigner:usualView>
        <celldesigner:innerPosition x="1806.0" y="56.0"/>
        <celldesigner:boxSize width="38.0" height="38.0"/>
        <celldesigner:singleLine width="1.0"/>
        <celldesigner:paint color="ff9999ff" scheme="Color"/>
      </celldesigner:usualView>
      <celldesigner:briefView>
        <celldesigner:innerPosition x="0.0" y="0.0"/>
        <celldesigner:boxSize width="80.0" height="60.0"/>
        <celldesigner:singleLine width="1.0"/>
        <celldesigner:paint color="3fff0000" scheme="Color"/>
      </celldesigner:briefView>
      <celldesigner:info state="empty" angle="-1.5707963267948966"/>
    </celldesigner:speciesAlias>
    <celldesigner:speciesAlias id="sa122" species="s351" compartmentAlias="ca1">
      <celldesigner:activity>inactive</celldesigner:activity>
      <celldesigner:bounds x="4805.0" y="1577.5" w="70.0" h="25.0"/>
      <celldesigner:font size="12"/>
      <celldesigner:view state="usual"/>
      <celldesigner:usualView>
        <celldesigner:innerPosition x="1790.0" y="192.5"/>
        <celldesigner:boxSize width="70.0" height="25.0"/>
        <celldesigner:singleLine width="1.0"/>
        <celldesigner:paint color="ffccff66" scheme="Color"/>
      </celldesigner:usualView>
      <celldesigner:briefView>
        <celldesigner:innerPosition x="0.0" y="0.0"/>
        <celldesigner:boxSize width="80.0" height="60.0"/>
        <celldesigner:singleLine width="1.0"/>
        <celldesigner:paint color="3fff0000" scheme="Color"/>
      </celldesigner:briefView>
      <celldesigner:info state="empty" angle="-1.5707963267948966"/>
    </celldesigner:speciesAlias>
    <celldesigner:speciesAlias id="sa123" species="s181">
      <celldesigner:activity>inactive</celldesigner:activity>
      <celldesigner:bounds x="1102.833333333333" y="2639.416666666666" w="70.0" h="25.0"/>
      <celldesigner:font size="12"/>
      <celldesigner:view state="usual"/>
      <celldesigner:usualView>
        <celldesigner:innerPosition x="0.0" y="0.0"/>
        <celldesigner:boxSize width="70.0" height="25.0"/>
        <celldesigner:singleLine width="1.0"/>
        <celldesigner:paint color="ffccff66" scheme="Color"/>
      </celldesigner:usualView>
      <celldesigner:briefView>
        <celldesigner:innerPosition x="0.0" y="0.0"/>
        <celldesigner:boxSize width="80.0" height="60.0"/>
        <celldesigner:singleLine width="1.0"/>
        <celldesigner:paint color="3fff0000" scheme="Color"/>
      </celldesigner:briefView>
      <celldesigner:info state="empty" angle="-1.5707963267948966"/>
    </celldesigner:speciesAlias>
    <celldesigner:speciesAlias id="sa124" species="s182">
      <celldesigner:activity>inactive</celldesigner:activity>
      <celldesigner:bounds x="892.833333333333" y="2639.416666666666" w="70.0" h="25.0"/>
      <celldesigner:font size="12"/>
      <celldesigner:view state="usual"/>
      <celldesigner:usualView>
        <celldesigner:innerPosition x="0.0" y="0.0"/>
        <celldesigner:boxSize width="70.0" height="25.0"/>
        <celldesigner:singleLine width="1.0"/>
        <celldesigner:paint color="ffccff66" scheme="Color"/>
      </celldesigner:usualView>
      <celldesigner:briefView>
        <celldesigner:innerPosition x="0.0" y="0.0"/>
        <celldesigner:boxSize width="80.0" height="60.0"/>
        <celldesigner:singleLine width="1.0"/>
        <celldesigner:paint color="3fff0000" scheme="Color"/>
      </celldesigner:briefView>
      <celldesigner:info state="empty" angle="-1.5707963267948966"/>
    </celldesigner:speciesAlias>
    <celldesigner:speciesAlias id="sa125" species="s183">
      <celldesigner:activity>inactive</celldesigner:activity>
      <celldesigner:bounds x="612.833333333333" y="2639.416666666666" w="70.0" h="25.0"/>
      <celldesigner:font size="12"/>
      <celldesigner:view state="usual"/>
      <celldesigner:usualView>
        <celldesigner:innerPosition x="0.0" y="0.0"/>
        <celldesigner:boxSize width="70.0" height="25.0"/>
        <celldesigner:singleLine width="1.0"/>
        <celldesigner:paint color="ffccff66" scheme="Color"/>
      </celldesigner:usualView>
      <celldesigner:briefView>
        <celldesigner:innerPosition x="0.0" y="0.0"/>
        <celldesigner:boxSize width="80.0" height="60.0"/>
        <celldesigner:singleLine width="1.0"/>
        <celldesigner:paint color="3fff0000" scheme="Color"/>
      </celldesigner:briefView>
      <celldesigner:info state="empty" angle="-1.5707963267948966"/>
    </celldesigner:speciesAlias>
    <celldesigner:speciesAlias id="sa126" species="s334">
      <celldesigner:activity>inactive</celldesigner:activity>
      <celldesigner:bounds x="1292.833333333333" y="2589.416666666666" w="70.0" h="25.0"/>
      <celldesigner:font size="12"/>
      <celldesigner:view state="usual"/>
      <celldesigner:usualView>
        <celldesigner:innerPosition x="0.0" y="0.0"/>
        <celldesigner:boxSize width="70.0" height="25.0"/>
        <celldesigner:singleLine width="1.0"/>
        <celldesigner:paint color="ffccff66" scheme="Color"/>
      </celldesigner:usualView>
      <celldesigner:briefView>
        <celldesigner:innerPosition x="0.0" y="0.0"/>
        <celldesigner:boxSize width="80.0" height="60.0"/>
        <celldesigner:singleLine width="1.0"/>
        <celldesigner:paint color="3fff0000" scheme="Color"/>
      </celldesigner:briefView>
      <celldesigner:info state="empty" angle="-1.5707963267948966"/>
    </celldesigner:speciesAlias>
    <celldesigner:speciesAlias id="sa127" species="s185">
      <celldesigner:activity>inactive</celldesigner:activity>
      <celldesigner:bounds x="1172.833333333333" y="2590.416666666666" w="70.0" h="25.0"/>
      <celldesigner:font size="12"/>
      <celldesigner:view state="usual"/>
      <celldesigner:usualView>
        <celldesigner:innerPosition x="0.0" y="0.0"/>
        <celldesigner:boxSize width="70.0" height="25.0"/>
        <celldesigner:singleLine width="1.0"/>
        <celldesigner:paint color="ffccff66" scheme="Color"/>
      </celldesigner:usualView>
      <celldesigner:briefView>
        <celldesigner:innerPosition x="0.0" y="0.0"/>
        <celldesigner:boxSize width="80.0" height="60.0"/>
        <celldesigner:singleLine width="1.0"/>
        <celldesigner:paint color="3fff0000" scheme="Color"/>
      </celldesigner:briefView>
      <celldesigner:info state="empty" angle="-1.5707963267948966"/>
    </celldesigner:speciesAlias>
    <celldesigner:speciesAlias id="sa128" species="s333">
      <celldesigner:activity>inactive</celldesigner:activity>
      <celldesigner:bounds x="1265.333333333333" y="2599.416666666666" w="25.0" h="25.0"/>
      <celldesigner:font size="12"/>
      <celldesigner:view state="usual"/>
      <celldesigner:usualView>
        <celldesigner:innerPosition x="0.0" y="0.0"/>
        <celldesigner:boxSize width="25.0" height="25.0"/>
        <celldesigner:singleLine width="1.0"/>
        <celldesigner:paint color="ff9999ff" scheme="Color"/>
      </celldesigner:usualView>
      <celldesigner:briefView>
        <celldesigner:innerPosition x="0.0" y="0.0"/>
        <celldesigner:boxSize width="80.0" height="60.0"/>
        <celldesigner:singleLine width="1.0"/>
        <celldesigner:paint color="3fff0000" scheme="Color"/>
      </celldesigner:briefView>
      <celldesigner:info state="empty" angle="-1.5707963267948966"/>
    </celldesigner:speciesAlias>
    <celldesigner:speciesAlias id="sa129" species="s186">
      <celldesigner:activity>inactive</celldesigner:activity>
      <celldesigner:bounds x="1267.833333333333" y="2681.916666666666" w="80.0" h="40.0"/>
      <celldesigner:font size="12"/>
      <celldesigner:view state="usual"/>
      <celldesigner:usualView>
        <celldesigner:innerPosition x="0.0" y="0.0"/>
        <celldesigner:boxSize width="80.0" height="40.0"/>
        <celldesigner:singleLine width="1.0"/>
        <celldesigner:paint color="ffccffcc" scheme="Color"/>
      </celldesigner:usualView>
      <celldesigner:briefView>
        <celldesigner:innerPosition x="0.0" y="0.0"/>
        <celldesigner:boxSize width="80.0" height="60.0"/>
        <celldesigner:singleLine width="1.0"/>
        <celldesigner:paint color="3fff0000" scheme="Color"/>
      </celldesigner:briefView>
      <celldesigner:info state="empty" angle="-1.5707963267948966"/>
    </celldesigner:speciesAlias>
    <celldesigner:speciesAlias id="sa130" species="s333">
      <celldesigner:activity>inactive</celldesigner:activity>
      <celldesigner:bounds x="1011.333333333333" y="2597.416666666666" w="25.0" h="25.0"/>
      <celldesigner:font size="12"/>
      <celldesigner:view state="usual"/>
      <celldesigner:usualView>
        <celldesigner:innerPosition x="0.0" y="0.0"/>
        <celldesigner:boxSize width="25.0" height="25.0"/>
        <celldesigner:singleLine width="1.0"/>
        <celldesigner:paint color="ff9999ff" scheme="Color"/>
      </celldesigner:usualView>
      <celldesigner:briefView>
        <celldesigner:innerPosition x="0.0" y="0.0"/>
        <celldesigner:boxSize width="80.0" height="60.0"/>
        <celldesigner:singleLine width="1.0"/>
        <celldesigner:paint color="3fff0000" scheme="Color"/>
      </celldesigner:briefView>
      <celldesigner:info state="empty" angle="-1.5707963267948966"/>
    </celldesigner:speciesAlias>
    <celldesigner:speciesAlias id="sa131" species="s187">
      <celldesigner:activity>inactive</celldesigner:activity>
      <celldesigner:bounds x="342.83333333333303" y="2639.416666666666" w="70.0" h="25.0"/>
      <celldesigner:font size="12"/>
      <celldesigner:view state="usual"/>
      <celldesigner:usualView>
        <celldesigner:innerPosition x="0.0" y="0.0"/>
        <celldesigner:boxSize width="70.0" height="25.0"/>
        <celldesigner:singleLine width="1.0"/>
        <celldesigner:paint color="ffccff66" scheme="Color"/>
      </celldesigner:usualView>
      <celldesigner:briefView>
        <celldesigner:innerPosition x="0.0" y="0.0"/>
        <celldesigner:boxSize width="80.0" height="60.0"/>
        <celldesigner:singleLine width="1.0"/>
        <celldesigner:paint color="3fff0000" scheme="Color"/>
      </celldesigner:briefView>
      <celldesigner:info state="empty" angle="-1.5707963267948966"/>
    </celldesigner:speciesAlias>
    <celldesigner:speciesAlias id="sa132" species="s188">
      <celldesigner:activity>inactive</celldesigner:activity>
      <celldesigner:bounds x="362.83333333333303" y="3041.416666666666" w="70.0" h="25.0"/>
      <celldesigner:font size="12"/>
      <celldesigner:view state="usual"/>
      <celldesigner:usualView>
        <celldesigner:innerPosition x="0.0" y="0.0"/>
        <celldesigner:boxSize width="70.0" height="25.0"/>
        <celldesigner:singleLine width="1.0"/>
        <celldesigner:paint color="ffccff66" scheme="Color"/>
      </celldesigner:usualView>
      <celldesigner:briefView>
        <celldesigner:innerPosition x="0.0" y="0.0"/>
        <celldesigner:boxSize width="80.0" height="60.0"/>
        <celldesigner:singleLine width="1.0"/>
        <celldesigner:paint color="3fff0000" scheme="Color"/>
      </celldesigner:briefView>
      <celldesigner:info state="empty" angle="-1.5707963267948966"/>
    </celldesigner:speciesAlias>
    <celldesigner:speciesAlias id="sa133" species="s64">
      <celldesigner:activity>inactive</celldesigner:activity>
      <celldesigner:bounds x="1062.833333333333" y="2599.416666666666" w="70.0" h="25.0"/>
      <celldesigner:font size="12"/>
      <celldesigner:view state="usual"/>
      <celldesigner:usualView>
        <celldesigner:innerPosition x="0.0" y="0.0"/>
        <celldesigner:boxSize width="70.0" height="25.0"/>
        <celldesigner:singleLine width="1.0"/>
        <celldesigner:paint color="ffccff66" scheme="Color"/>
      </celldesigner:usualView>
      <celldesigner:briefView>
        <celldesigner:innerPosition x="0.0" y="0.0"/>
        <celldesigner:boxSize width="80.0" height="60.0"/>
        <celldesigner:singleLine width="1.0"/>
        <celldesigner:paint color="3fff0000" scheme="Color"/>
      </celldesigner:briefView>
      <celldesigner:info state="empty" angle="-1.5707963267948966"/>
    </celldesigner:speciesAlias>
    <celldesigner:speciesAlias id="sa134" species="s189">
      <celldesigner:activity>inactive</celldesigner:activity>
      <celldesigner:bounds x="997.833333333333" y="2681.916666666666" w="80.0" h="40.0"/>
      <celldesigner:font size="12"/>
      <celldesigner:view state="usual"/>
      <celldesigner:usualView>
        <celldesigner:innerPosition x="0.0" y="0.0"/>
        <celldesigner:boxSize width="80.0" height="40.0"/>
        <celldesigner:singleLine width="1.0"/>
        <celldesigner:paint color="ffccffcc" scheme="Color"/>
      </celldesigner:usualView>
      <celldesigner:briefView>
        <celldesigner:innerPosition x="0.0" y="0.0"/>
        <celldesigner:boxSize width="80.0" height="60.0"/>
        <celldesigner:singleLine width="1.0"/>
        <celldesigner:paint color="3fff0000" scheme="Color"/>
      </celldesigner:briefView>
      <celldesigner:info state="empty" angle="-1.5707963267948966"/>
    </celldesigner:speciesAlias>
    <celldesigner:speciesAlias id="sa135" species="s334">
      <celldesigner:activity>inactive</celldesigner:activity>
      <celldesigner:bounds x="842.833333333333" y="2599.416666666666" w="70.0" h="25.0"/>
      <celldesigner:font size="12"/>
      <celldesigner:view state="usual"/>
      <celldesigner:usualView>
        <celldesigner:innerPosition x="0.0" y="0.0"/>
        <celldesigner:boxSize width="70.0" height="25.0"/>
        <celldesigner:singleLine width="1.0"/>
        <celldesigner:paint color="ffccff66" scheme="Color"/>
      </celldesigner:usualView>
      <celldesigner:briefView>
        <celldesigner:innerPosition x="0.0" y="0.0"/>
        <celldesigner:boxSize width="80.0" height="60.0"/>
        <celldesigner:singleLine width="1.0"/>
        <celldesigner:paint color="3fff0000" scheme="Color"/>
      </celldesigner:briefView>
      <celldesigner:info state="empty" angle="-1.5707963267948966"/>
    </celldesigner:speciesAlias>
    <celldesigner:speciesAlias id="sa136" species="s190">
      <celldesigner:activity>inactive</celldesigner:activity>
      <celldesigner:bounds x="722.833333333333" y="2589.416666666666" w="70.0" h="25.0"/>
      <celldesigner:font size="12"/>
      <celldesigner:view state="usual"/>
      <celldesigner:usualView>
        <celldesigner:innerPosition x="0.0" y="0.0"/>
        <celldesigner:boxSize width="70.0" height="25.0"/>
        <celldesigner:singleLine width="1.0"/>
        <celldesigner:paint color="ffccff66" scheme="Color"/>
      </celldesigner:usualView>
      <celldesigner:briefView>
        <celldesigner:innerPosition x="0.0" y="0.0"/>
        <celldesigner:boxSize width="80.0" height="60.0"/>
        <celldesigner:singleLine width="1.0"/>
        <celldesigner:paint color="3fff0000" scheme="Color"/>
      </celldesigner:briefView>
      <celldesigner:info state="empty" angle="-1.5707963267948966"/>
    </celldesigner:speciesAlias>
    <celldesigner:speciesAlias id="sa137" species="s329">
      <celldesigner:activity>inactive</celldesigner:activity>
      <celldesigner:bounds x="675.333333333333" y="2589.416666666666" w="25.0" h="25.0"/>
      <celldesigner:font size="12"/>
      <celldesigner:view state="usual"/>
      <celldesigner:usualView>
        <celldesigner:innerPosition x="0.0" y="0.0"/>
        <celldesigner:boxSize width="25.0" height="25.0"/>
        <celldesigner:singleLine width="1.0"/>
        <celldesigner:paint color="ff9999ff" scheme="Color"/>
      </celldesigner:usualView>
      <celldesigner:briefView>
        <celldesigner:innerPosition x="0.0" y="0.0"/>
        <celldesigner:boxSize width="80.0" height="60.0"/>
        <celldesigner:singleLine width="1.0"/>
        <celldesigner:paint color="3fff0000" scheme="Color"/>
      </celldesigner:briefView>
      <celldesigner:info state="empty" angle="-1.5707963267948966"/>
    </celldesigner:speciesAlias>
    <celldesigner:speciesAlias id="sa138" species="s237">
      <celldesigner:activity>inactive</celldesigner:activity>
      <celldesigner:bounds x="682.833333333333" y="2669.416666666666" w="70.0" h="25.0"/>
      <celldesigner:font size="12"/>
      <celldesigner:view state="usual"/>
      <celldesigner:usualView>
        <celldesigner:innerPosition x="0.0" y="0.0"/>
        <celldesigner:boxSize width="70.0" height="25.0"/>
        <celldesigner:singleLine width="1.0"/>
        <celldesigner:paint color="ffccff66" scheme="Color"/>
      </celldesigner:usualView>
      <celldesigner:briefView>
        <celldesigner:innerPosition x="0.0" y="0.0"/>
        <celldesigner:boxSize width="80.0" height="60.0"/>
        <celldesigner:singleLine width="1.0"/>
        <celldesigner:paint color="3fff0000" scheme="Color"/>
      </celldesigner:briefView>
      <celldesigner:info state="empty" angle="-1.5707963267948966"/>
    </celldesigner:speciesAlias>
    <celldesigner:speciesAlias id="sa139" species="s192">
      <celldesigner:activity>inactive</celldesigner:activity>
      <celldesigner:bounds x="757.833333333333" y="2691.916666666666" w="80.0" h="40.0"/>
      <celldesigner:font size="12"/>
      <celldesigner:view state="usual"/>
      <celldesigner:usualView>
        <celldesigner:innerPosition x="0.0" y="0.0"/>
        <celldesigner:boxSize width="80.0" height="40.0"/>
        <celldesigner:singleLine width="1.0"/>
        <celldesigner:paint color="ffccffcc" scheme="Color"/>
      </celldesigner:usualView>
      <celldesigner:briefView>
        <celldesigner:innerPosition x="0.0" y="0.0"/>
        <celldesigner:boxSize width="80.0" height="60.0"/>
        <celldesigner:singleLine width="1.0"/>
        <celldesigner:paint color="3fff0000" scheme="Color"/>
      </celldesigner:briefView>
      <celldesigner:info state="empty" angle="-1.5707963267948966"/>
    </celldesigner:speciesAlias>
    <celldesigner:speciesAlias id="sa140" species="s193">
      <celldesigner:activity>inactive</celldesigner:activity>
      <celldesigner:bounds x="467.83333333333303" y="2681.916666666666" w="80.0" h="40.0"/>
      <celldesigner:font size="12"/>
      <celldesigner:view state="usual"/>
      <celldesigner:usualView>
        <celldesigner:innerPosition x="0.0" y="0.0"/>
        <celldesigner:boxSize width="80.0" height="40.0"/>
        <celldesigner:singleLine width="1.0"/>
        <celldesigner:paint color="ffccffcc" scheme="Color"/>
      </celldesigner:usualView>
      <celldesigner:briefView>
        <celldesigner:innerPosition x="0.0" y="0.0"/>
        <celldesigner:boxSize width="80.0" height="60.0"/>
        <celldesigner:singleLine width="1.0"/>
        <celldesigner:paint color="3fff0000" scheme="Color"/>
      </celldesigner:briefView>
      <celldesigner:info state="empty" angle="-1.5707963267948966"/>
    </celldesigner:speciesAlias>
    <celldesigner:speciesAlias id="sa141" species="s194">
      <celldesigner:activity>inactive</celldesigner:activity>
      <celldesigner:bounds x="208.83333333333303" y="2836.916666666666" w="90.0" h="35.0"/>
      <celldesigner:font size="12"/>
      <celldesigner:view state="usual"/>
      <celldesigner:usualView>
        <celldesigner:innerPosition x="0.0" y="0.0"/>
        <celldesigner:boxSize width="90.0" height="35.0"/>
        <celldesigner:singleLine width="1.0"/>
        <celldesigner:paint color="ffccffcc" scheme="Color"/>
      </celldesigner:usualView>
      <celldesigner:briefView>
        <celldesigner:innerPosition x="0.0" y="0.0"/>
        <celldesigner:boxSize width="80.0" height="60.0"/>
        <celldesigner:singleLine width="1.0"/>
        <celldesigner:paint color="3fff0000" scheme="Color"/>
      </celldesigner:briefView>
      <celldesigner:info state="empty" angle="-1.5707963267948966"/>
    </celldesigner:speciesAlias>
    <celldesigner:speciesAlias id="sa142" species="s195">
      <celldesigner:activity>inactive</celldesigner:activity>
      <celldesigner:bounds x="1202.833333333333" y="2319.416666666666" w="70.0" h="25.0"/>
      <celldesigner:font size="12"/>
      <celldesigner:view state="usual"/>
      <celldesigner:usualView>
        <celldesigner:innerPosition x="0.0" y="0.0"/>
        <celldesigner:boxSize width="70.0" height="25.0"/>
        <celldesigner:singleLine width="1.0"/>
        <celldesigner:paint color="ffccff66" scheme="Color"/>
      </celldesigner:usualView>
      <celldesigner:briefView>
        <celldesigner:innerPosition x="0.0" y="0.0"/>
        <celldesigner:boxSize width="80.0" height="60.0"/>
        <celldesigner:singleLine width="1.0"/>
        <celldesigner:paint color="3fff0000" scheme="Color"/>
      </celldesigner:briefView>
      <celldesigner:info state="empty" angle="-1.5707963267948966"/>
    </celldesigner:speciesAlias>
    <celldesigner:speciesAlias id="sa143" species="s335">
      <celldesigner:activity>inactive</celldesigner:activity>
      <celldesigner:bounds x="1022.833333333333" y="2319.416666666666" w="70.0" h="25.0"/>
      <celldesigner:font size="12"/>
      <celldesigner:view state="usual"/>
      <celldesigner:usualView>
        <celldesigner:innerPosition x="0.0" y="0.0"/>
        <celldesigner:boxSize width="70.0" height="25.0"/>
        <celldesigner:singleLine width="1.0"/>
        <celldesigner:paint color="ffccff66" scheme="Color"/>
      </celldesigner:usualView>
      <celldesigner:briefView>
        <celldesigner:innerPosition x="0.0" y="0.0"/>
        <celldesigner:boxSize width="80.0" height="60.0"/>
        <celldesigner:singleLine width="1.0"/>
        <celldesigner:paint color="3fff0000" scheme="Color"/>
      </celldesigner:briefView>
      <celldesigner:info state="empty" angle="-1.5707963267948966"/>
    </celldesigner:speciesAlias>
    <celldesigner:speciesAlias id="sa144" species="s197">
      <celldesigner:activity>inactive</celldesigner:activity>
      <celldesigner:bounds x="842.833333333333" y="2319.416666666666" w="70.0" h="25.0"/>
      <celldesigner:font size="12"/>
      <celldesigner:view state="usual"/>
      <celldesigner:usualView>
        <celldesigner:innerPosition x="0.0" y="0.0"/>
        <celldesigner:boxSize width="70.0" height="25.0"/>
        <celldesigner:singleLine width="1.0"/>
        <celldesigner:paint color="ffccff66" scheme="Color"/>
      </celldesigner:usualView>
      <celldesigner:briefView>
        <celldesigner:innerPosition x="0.0" y="0.0"/>
        <celldesigner:boxSize width="80.0" height="60.0"/>
        <celldesigner:singleLine width="1.0"/>
        <celldesigner:paint color="3fff0000" scheme="Color"/>
      </celldesigner:briefView>
      <celldesigner:info state="empty" angle="-1.5707963267948966"/>
    </celldesigner:speciesAlias>
    <celldesigner:speciesAlias id="sa145" species="s198">
      <celldesigner:activity>inactive</celldesigner:activity>
      <celldesigner:bounds x="492.83333333333303" y="2319.416666666666" w="70.0" h="25.0"/>
      <celldesigner:font size="12"/>
      <celldesigner:view state="usual"/>
      <celldesigner:usualView>
        <celldesigner:innerPosition x="0.0" y="0.0"/>
        <celldesigner:boxSize width="70.0" height="25.0"/>
        <celldesigner:singleLine width="1.0"/>
        <celldesigner:paint color="ffccff66" scheme="Color"/>
      </celldesigner:usualView>
      <celldesigner:briefView>
        <celldesigner:innerPosition x="0.0" y="0.0"/>
        <celldesigner:boxSize width="80.0" height="60.0"/>
        <celldesigner:singleLine width="1.0"/>
        <celldesigner:paint color="3fff0000" scheme="Color"/>
      </celldesigner:briefView>
      <celldesigner:info state="empty" angle="-1.5707963267948966"/>
    </celldesigner:speciesAlias>
    <celldesigner:speciesAlias id="sa146" species="s199">
      <celldesigner:activity>inactive</celldesigner:activity>
      <celldesigner:bounds x="1162.833333333333" y="2269.416666666666" w="70.0" h="25.0"/>
      <celldesigner:font size="12"/>
      <celldesigner:view state="usual"/>
      <celldesigner:usualView>
        <celldesigner:innerPosition x="0.0" y="0.0"/>
        <celldesigner:boxSize width="70.0" height="25.0"/>
        <celldesigner:singleLine width="1.0"/>
        <celldesigner:paint color="ffccff66" scheme="Color"/>
      </celldesigner:usualView>
      <celldesigner:briefView>
        <celldesigner:innerPosition x="0.0" y="0.0"/>
        <celldesigner:boxSize width="80.0" height="60.0"/>
        <celldesigner:singleLine width="1.0"/>
        <celldesigner:paint color="3fff0000" scheme="Color"/>
      </celldesigner:briefView>
      <celldesigner:info state="empty" angle="-1.5707963267948966"/>
    </celldesigner:speciesAlias>
    <celldesigner:speciesAlias id="sa147" species="s200">
      <celldesigner:activity>inactive</celldesigner:activity>
      <celldesigner:bounds x="1062.833333333333" y="2269.416666666666" w="70.0" h="25.0"/>
      <celldesigner:font size="12"/>
      <celldesigner:view state="usual"/>
      <celldesigner:usualView>
        <celldesigner:innerPosition x="0.0" y="0.0"/>
        <celldesigner:boxSize width="70.0" height="25.0"/>
        <celldesigner:singleLine width="1.0"/>
        <celldesigner:paint color="ffccff66" scheme="Color"/>
      </celldesigner:usualView>
      <celldesigner:briefView>
        <celldesigner:innerPosition x="0.0" y="0.0"/>
        <celldesigner:boxSize width="80.0" height="60.0"/>
        <celldesigner:singleLine width="1.0"/>
        <celldesigner:paint color="3fff0000" scheme="Color"/>
      </celldesigner:briefView>
      <celldesigner:info state="empty" angle="-1.5707963267948966"/>
    </celldesigner:speciesAlias>
    <celldesigner:speciesAlias id="sa148" species="s201">
      <celldesigner:activity>inactive</celldesigner:activity>
      <celldesigner:bounds x="1107.833333333333" y="2371.916666666666" w="80.0" h="40.0"/>
      <celldesigner:font size="12"/>
      <celldesigner:view state="usual"/>
      <celldesigner:usualView>
        <celldesigner:innerPosition x="0.0" y="0.0"/>
        <celldesigner:boxSize width="80.0" height="40.0"/>
        <celldesigner:singleLine width="1.0"/>
        <celldesigner:paint color="ffccffcc" scheme="Color"/>
      </celldesigner:usualView>
      <celldesigner:briefView>
        <celldesigner:innerPosition x="0.0" y="0.0"/>
        <celldesigner:boxSize width="80.0" height="60.0"/>
        <celldesigner:singleLine width="1.0"/>
        <celldesigner:paint color="3fff0000" scheme="Color"/>
      </celldesigner:briefView>
      <celldesigner:info state="empty" angle="-1.5707963267948966"/>
    </celldesigner:speciesAlias>
    <celldesigner:speciesAlias id="sa149" species="s336">
      <celldesigner:activity>inactive</celldesigner:activity>
      <celldesigner:bounds x="867.833333333333" y="2431.916666666666" w="80.0" h="40.0"/>
      <celldesigner:font size="12"/>
      <celldesigner:view state="usual"/>
      <celldesigner:usualView>
        <celldesigner:innerPosition x="0.0" y="0.0"/>
        <celldesigner:boxSize width="80.0" height="40.0"/>
        <celldesigner:singleLine width="1.0"/>
        <celldesigner:paint color="ffccffcc" scheme="Color"/>
      </celldesigner:usualView>
      <celldesigner:briefView>
        <celldesigner:innerPosition x="0.0" y="0.0"/>
        <celldesigner:boxSize width="80.0" height="60.0"/>
        <celldesigner:singleLine width="1.0"/>
        <celldesigner:paint color="3fff0000" scheme="Color"/>
      </celldesigner:briefView>
      <celldesigner:info state="empty" angle="-1.5707963267948966"/>
    </celldesigner:speciesAlias>
    <celldesigner:speciesAlias id="sa150" species="s203">
      <celldesigner:activity>active</celldesigner:activity>
      <celldesigner:bounds x="737.833333333333" y="2431.916666666666" w="80.0" h="40.0"/>
      <celldesigner:font size="12"/>
      <celldesigner:view state="usual"/>
      <celldesigner:usualView>
        <celldesigner:innerPosition x="0.0" y="0.0"/>
        <celldesigner:boxSize width="80.0" height="40.0"/>
        <celldesigner:singleLine width="1.0"/>
        <celldesigner:paint color="ffccffcc" scheme="Color"/>
      </celldesigner:usualView>
      <celldesigner:briefView>
        <celldesigner:innerPosition x="0.0" y="0.0"/>
        <celldesigner:boxSize width="80.0" height="60.0"/>
        <celldesigner:singleLine width="1.0"/>
        <celldesigner:paint color="3fff0000" scheme="Color"/>
      </celldesigner:briefView>
      <celldesigner:info state="empty" angle="-1.5707963267948966"/>
    </celldesigner:speciesAlias>
    <celldesigner:speciesAlias id="sa151" species="s336">
      <celldesigner:activity>inactive</celldesigner:activity>
      <celldesigner:bounds x="617.833333333333" y="2431.916666666666" w="80.0" h="40.0"/>
      <celldesigner:font size="12"/>
      <celldesigner:view state="usual"/>
      <celldesigner:usualView>
        <celldesigner:innerPosition x="0.0" y="0.0"/>
        <celldesigner:boxSize width="80.0" height="40.0"/>
        <celldesigner:singleLine width="1.0"/>
        <celldesigner:paint color="ffccffcc" scheme="Color"/>
      </celldesigner:usualView>
      <celldesigner:briefView>
        <celldesigner:innerPosition x="0.0" y="0.0"/>
        <celldesigner:boxSize width="80.0" height="60.0"/>
        <celldesigner:singleLine width="1.0"/>
        <celldesigner:paint color="3fff0000" scheme="Color"/>
      </celldesigner:briefView>
      <celldesigner:info state="empty" angle="-1.5707963267948966"/>
    </celldesigner:speciesAlias>
    <celldesigner:speciesAlias id="sa152" species="s244">
      <celldesigner:activity>inactive</celldesigner:activity>
      <celldesigner:bounds x="842.833333333333" y="3139.416666666666" w="70.0" h="25.0"/>
      <celldesigner:font size="12"/>
      <celldesigner:view state="usual"/>
      <celldesigner:usualView>
        <celldesigner:innerPosition x="0.0" y="0.0"/>
        <celldesigner:boxSize width="70.0" height="25.0"/>
        <celldesigner:singleLine width="1.0"/>
        <celldesigner:paint color="ffccff66" scheme="Color"/>
      </celldesigner:usualView>
      <celldesigner:briefView>
        <celldesigner:innerPosition x="0.0" y="0.0"/>
        <celldesigner:boxSize width="80.0" height="60.0"/>
        <celldesigner:singleLine width="1.0"/>
        <celldesigner:paint color="3fff0000" scheme="Color"/>
      </celldesigner:briefView>
      <celldesigner:info state="empty" angle="-1.5707963267948966"/>
    </celldesigner:speciesAlias>
    <celldesigner:speciesAlias id="sa153" species="s337">
      <celldesigner:activity>inactive</celldesigner:activity>
      <celldesigner:bounds x="967.833333333333" y="2861.916666666666" w="80.0" h="40.0"/>
      <celldesigner:font size="12"/>
      <celldesigner:view state="usual"/>
      <celldesigner:usualView>
        <celldesigner:innerPosition x="0.0" y="0.0"/>
        <celldesigner:boxSize width="80.0" height="40.0"/>
        <celldesigner:singleLine width="1.0"/>
        <celldesigner:paint color="ffccffcc" scheme="Color"/>
      </celldesigner:usualView>
      <celldesigner:briefView>
        <celldesigner:innerPosition x="0.0" y="0.0"/>
        <celldesigner:boxSize width="80.0" height="60.0"/>
        <celldesigner:singleLine width="1.0"/>
        <celldesigner:paint color="3fff0000" scheme="Color"/>
      </celldesigner:briefView>
      <celldesigner:info state="empty" angle="-1.5707963267948966"/>
    </celldesigner:speciesAlias>
    <celldesigner:speciesAlias id="sa154" species="s247">
      <celldesigner:activity>inactive</celldesigner:activity>
      <celldesigner:bounds x="512.833333333333" y="3299.416666666666" w="70.0" h="25.0"/>
      <celldesigner:font size="12"/>
      <celldesigner:view state="usual"/>
      <celldesigner:usualView>
        <celldesigner:innerPosition x="0.0" y="0.0"/>
        <celldesigner:boxSize width="70.0" height="25.0"/>
        <celldesigner:singleLine width="1.0"/>
        <celldesigner:paint color="ffccff66" scheme="Color"/>
      </celldesigner:usualView>
      <celldesigner:briefView>
        <celldesigner:innerPosition x="0.0" y="0.0"/>
        <celldesigner:boxSize width="80.0" height="60.0"/>
        <celldesigner:singleLine width="1.0"/>
        <celldesigner:paint color="3fff0000" scheme="Color"/>
      </celldesigner:briefView>
      <celldesigner:info state="empty" angle="-1.5707963267948966"/>
    </celldesigner:speciesAlias>
    <celldesigner:speciesAlias id="sa155" species="s337">
      <celldesigner:activity>inactive</celldesigner:activity>
      <celldesigner:bounds x="507.83333333333303" y="3631.916666666666" w="80.0" h="40.0"/>
      <celldesigner:font size="12"/>
      <celldesigner:view state="usual"/>
      <celldesigner:usualView>
        <celldesigner:innerPosition x="0.0" y="0.0"/>
        <celldesigner:boxSize width="80.0" height="40.0"/>
        <celldesigner:singleLine width="1.0"/>
        <celldesigner:paint color="ffccffcc" scheme="Color"/>
      </celldesigner:usualView>
      <celldesigner:briefView>
        <celldesigner:innerPosition x="0.0" y="0.0"/>
        <celldesigner:boxSize width="80.0" height="60.0"/>
        <celldesigner:singleLine width="1.0"/>
        <celldesigner:paint color="3fff0000" scheme="Color"/>
      </celldesigner:briefView>
      <celldesigner:info state="empty" angle="-1.5707963267948966"/>
    </celldesigner:speciesAlias>
    <celldesigner:speciesAlias id="sa156" species="s248">
      <celldesigner:activity>inactive</celldesigner:activity>
      <celldesigner:bounds x="717.833333333333" y="3371.916666666666" w="80.0" h="40.0"/>
      <celldesigner:font size="12"/>
      <celldesigner:view state="usual"/>
      <celldesigner:usualView>
        <celldesigner:innerPosition x="0.0" y="0.0"/>
        <celldesigner:boxSize width="80.0" height="40.0"/>
        <celldesigner:singleLine width="1.0"/>
        <celldesigner:paint color="ffccffcc" scheme="Color"/>
      </celldesigner:usualView>
      <celldesigner:briefView>
        <celldesigner:innerPosition x="0.0" y="0.0"/>
        <celldesigner:boxSize width="80.0" height="60.0"/>
        <celldesigner:singleLine width="1.0"/>
        <celldesigner:paint color="3fff0000" scheme="Color"/>
      </celldesigner:briefView>
      <celldesigner:info state="empty" angle="-1.5707963267948966"/>
    </celldesigner:speciesAlias>
    <celldesigner:speciesAlias id="sa157" species="s249">
      <celldesigner:activity>inactive</celldesigner:activity>
      <celldesigner:bounds x="1377.833333333333" y="2411.916666666666" w="80.0" h="40.0"/>
      <celldesigner:font size="12"/>
      <celldesigner:view state="usual"/>
      <celldesigner:usualView>
        <celldesigner:innerPosition x="0.0" y="0.0"/>
        <celldesigner:boxSize width="80.0" height="40.0"/>
        <celldesigner:singleLine width="1.0"/>
        <celldesigner:paint color="ffccffcc" scheme="Color"/>
      </celldesigner:usualView>
      <celldesigner:briefView>
        <celldesigner:innerPosition x="0.0" y="0.0"/>
        <celldesigner:boxSize width="80.0" height="60.0"/>
        <celldesigner:singleLine width="1.0"/>
        <celldesigner:paint color="3fff0000" scheme="Color"/>
      </celldesigner:briefView>
      <celldesigner:info state="empty" angle="-1.5707963267948966"/>
    </celldesigner:speciesAlias>
    <celldesigner:speciesAlias id="sa158" species="s250">
      <celldesigner:activity>inactive</celldesigner:activity>
      <celldesigner:bounds x="477.83333333333303" y="2431.916666666666" w="80.0" h="40.0"/>
      <celldesigner:font size="12"/>
      <celldesigner:view state="usual"/>
      <celldesigner:usualView>
        <celldesigner:innerPosition x="0.0" y="0.0"/>
        <celldesigner:boxSize width="80.0" height="40.0"/>
        <celldesigner:singleLine width="1.0"/>
        <celldesigner:paint color="ffccffcc" scheme="Color"/>
      </celldesigner:usualView>
      <celldesigner:briefView>
        <celldesigner:innerPosition x="0.0" y="0.0"/>
        <celldesigner:boxSize width="80.0" height="60.0"/>
        <celldesigner:singleLine width="1.0"/>
        <celldesigner:paint color="3fff0000" scheme="Color"/>
      </celldesigner:briefView>
      <celldesigner:info state="empty" angle="-1.5707963267948966"/>
    </celldesigner:speciesAlias>
    <celldesigner:speciesAlias id="sa159" species="s251">
      <celldesigner:activity>inactive</celldesigner:activity>
      <celldesigner:bounds x="347.83333333333303" y="2261.916666666666" w="80.0" h="40.0"/>
      <celldesigner:font size="12"/>
      <celldesigner:view state="usual"/>
      <celldesigner:usualView>
        <celldesigner:innerPosition x="0.0" y="0.0"/>
        <celldesigner:boxSize width="80.0" height="40.0"/>
        <celldesigner:singleLine width="1.0"/>
        <celldesigner:paint color="ffccffcc" scheme="Color"/>
      </celldesigner:usualView>
      <celldesigner:briefView>
        <celldesigner:innerPosition x="0.0" y="0.0"/>
        <celldesigner:boxSize width="80.0" height="60.0"/>
        <celldesigner:singleLine width="1.0"/>
        <celldesigner:paint color="3fff0000" scheme="Color"/>
      </celldesigner:briefView>
      <celldesigner:info state="empty" angle="-1.5707963267948966"/>
    </celldesigner:speciesAlias>
    <celldesigner:speciesAlias id="sa160" species="s252">
      <celldesigner:activity>inactive</celldesigner:activity>
      <celldesigner:bounds x="382.83333333333303" y="2139.416666666666" w="70.0" h="25.0"/>
      <celldesigner:font size="12"/>
      <celldesigner:view state="usual"/>
      <celldesigner:usualView>
        <celldesigner:innerPosition x="0.0" y="0.0"/>
        <celldesigner:boxSize width="70.0" height="25.0"/>
        <celldesigner:singleLine width="1.0"/>
        <celldesigner:paint color="ffccff66" scheme="Color"/>
      </celldesigner:usualView>
      <celldesigner:briefView>
        <celldesigner:innerPosition x="0.0" y="0.0"/>
        <celldesigner:boxSize width="80.0" height="60.0"/>
        <celldesigner:singleLine width="1.0"/>
        <celldesigner:paint color="3fff0000" scheme="Color"/>
      </celldesigner:briefView>
      <celldesigner:info state="empty" angle="-1.5707963267948966"/>
    </celldesigner:speciesAlias>
    <celldesigner:speciesAlias id="sa161" species="s253">
      <celldesigner:activity>inactive</celldesigner:activity>
      <celldesigner:bounds x="692.833333333333" y="2139.416666666666" w="70.0" h="25.0"/>
      <celldesigner:font size="12"/>
      <celldesigner:view state="usual"/>
      <celldesigner:usualView>
        <celldesigner:innerPosition x="0.0" y="0.0"/>
        <celldesigner:boxSize width="70.0" height="25.0"/>
        <celldesigner:singleLine width="1.0"/>
        <celldesigner:paint color="ffccff66" scheme="Color"/>
      </celldesigner:usualView>
      <celldesigner:briefView>
        <celldesigner:innerPosition x="0.0" y="0.0"/>
        <celldesigner:boxSize width="80.0" height="60.0"/>
        <celldesigner:singleLine width="1.0"/>
        <celldesigner:paint color="3fff0000" scheme="Color"/>
      </celldesigner:briefView>
      <celldesigner:info state="empty" angle="-1.5707963267948966"/>
    </celldesigner:speciesAlias>
    <celldesigner:speciesAlias id="sa162" species="s254">
      <celldesigner:activity>active</celldesigner:activity>
      <celldesigner:bounds x="508.83333333333303" y="2051.916666666666" w="80.0" h="40.0"/>
      <celldesigner:font size="12"/>
      <celldesigner:view state="usual"/>
      <celldesigner:usualView>
        <celldesigner:innerPosition x="0.0" y="0.0"/>
        <celldesigner:boxSize width="80.0" height="40.0"/>
        <celldesigner:singleLine width="1.0"/>
        <celldesigner:paint color="ffccffcc" scheme="Color"/>
      </celldesigner:usualView>
      <celldesigner:briefView>
        <celldesigner:innerPosition x="0.0" y="0.0"/>
        <celldesigner:boxSize width="80.0" height="60.0"/>
        <celldesigner:singleLine width="1.0"/>
        <celldesigner:paint color="3fff0000" scheme="Color"/>
      </celldesigner:briefView>
      <celldesigner:info state="empty" angle="-1.5707963267948966"/>
    </celldesigner:speciesAlias>
    <celldesigner:speciesAlias id="sa163" species="s255">
      <celldesigner:activity>inactive</celldesigner:activity>
      <celldesigner:bounds x="975.833333333333" y="2070.916666666666" w="80.0" h="40.0"/>
      <celldesigner:font size="12"/>
      <celldesigner:view state="usual"/>
      <celldesigner:usualView>
        <celldesigner:innerPosition x="0.0" y="0.0"/>
        <celldesigner:boxSize width="80.0" height="40.0"/>
        <celldesigner:singleLine width="1.0"/>
        <celldesigner:paint color="ffccffcc" scheme="Color"/>
      </celldesigner:usualView>
      <celldesigner:briefView>
        <celldesigner:innerPosition x="0.0" y="0.0"/>
        <celldesigner:boxSize width="80.0" height="60.0"/>
        <celldesigner:singleLine width="1.0"/>
        <celldesigner:paint color="3fff0000" scheme="Color"/>
      </celldesigner:briefView>
      <celldesigner:info state="empty" angle="-1.5707963267948966"/>
    </celldesigner:speciesAlias>
    <celldesigner:speciesAlias id="sa164" species="s63">
      <celldesigner:activity>inactive</celldesigner:activity>
      <celldesigner:bounds x="782.833333333333" y="2069.416666666666" w="70.0" h="25.0"/>
      <celldesigner:font size="12"/>
      <celldesigner:view state="usual"/>
      <celldesigner:usualView>
        <celldesigner:innerPosition x="0.0" y="0.0"/>
        <celldesigner:boxSize width="70.0" height="25.0"/>
        <celldesigner:singleLine width="1.0"/>
        <celldesigner:paint color="ffccff66" scheme="Color"/>
      </celldesigner:usualView>
      <celldesigner:briefView>
        <celldesigner:innerPosition x="0.0" y="0.0"/>
        <celldesigner:boxSize width="80.0" height="60.0"/>
        <celldesigner:singleLine width="1.0"/>
        <celldesigner:paint color="3fff0000" scheme="Color"/>
      </celldesigner:briefView>
      <celldesigner:info state="empty" angle="-1.5707963267948966"/>
    </celldesigner:speciesAlias>
    <celldesigner:speciesAlias id="sa165" species="s46">
      <celldesigner:activity>inactive</celldesigner:activity>
      <celldesigner:bounds x="1142.833333333333" y="2069.416666666666" w="70.0" h="25.0"/>
      <celldesigner:font size="12"/>
      <celldesigner:view state="usual"/>
      <celldesigner:usualView>
        <celldesigner:innerPosition x="0.0" y="0.0"/>
        <celldesigner:boxSize width="70.0" height="25.0"/>
        <celldesigner:singleLine width="1.0"/>
        <celldesigner:paint color="ffccff66" scheme="Color"/>
      </celldesigner:usualView>
      <celldesigner:briefView>
        <celldesigner:innerPosition x="0.0" y="0.0"/>
        <celldesigner:boxSize width="80.0" height="60.0"/>
        <celldesigner:singleLine width="1.0"/>
        <celldesigner:paint color="3fff0000" scheme="Color"/>
      </celldesigner:briefView>
      <celldesigner:info state="empty" angle="-1.5707963267948966"/>
    </celldesigner:speciesAlias>
    <celldesigner:speciesAlias id="sa166" species="s347" compartmentAlias="ca1">
      <celldesigner:activity>inactive</celldesigner:activity>
      <celldesigner:bounds x="3100.0" y="4266.5" w="70.0" h="25.0"/>
      <celldesigner:font size="12"/>
      <celldesigner:view state="usual"/>
      <celldesigner:usualView>
        <celldesigner:innerPosition x="85.0" y="2881.5"/>
        <celldesigner:boxSize width="70.0" height="25.0"/>
        <celldesigner:singleLine width="1.0"/>
        <celldesigner:paint color="ffccff66" scheme="Color"/>
      </celldesigner:usualView>
      <celldesigner:briefView>
        <celldesigner:innerPosition x="0.0" y="0.0"/>
        <celldesigner:boxSize width="80.0" height="60.0"/>
        <celldesigner:singleLine width="1.0"/>
        <celldesigner:paint color="3fff0000" scheme="Color"/>
      </celldesigner:briefView>
      <celldesigner:info state="empty" angle="-1.5707963267948966"/>
    </celldesigner:speciesAlias>
    <celldesigner:speciesAlias id="sa167" species="s256" compartmentAlias="ca1">
      <celldesigner:activity>inactive</celldesigner:activity>
      <celldesigner:bounds x="3036.0" y="4234.5" w="70.0" h="25.0"/>
      <celldesigner:font size="12"/>
      <celldesigner:view state="usual"/>
      <celldesigner:usualView>
        <celldesigner:innerPosition x="21.0" y="2849.5"/>
        <celldesigner:boxSize width="70.0" height="25.0"/>
        <celldesigner:singleLine width="1.0"/>
        <celldesigner:paint color="ffccff66" scheme="Color"/>
      </celldesigner:usualView>
      <celldesigner:briefView>
        <celldesigner:innerPosition x="0.0" y="0.0"/>
        <celldesigner:boxSize width="80.0" height="60.0"/>
        <celldesigner:singleLine width="1.0"/>
        <celldesigner:paint color="3fff0000" scheme="Color"/>
      </celldesigner:briefView>
      <celldesigner:info state="empty" angle="-1.5707963267948966"/>
    </celldesigner:speciesAlias>
    <celldesigner:speciesAlias id="sa168" species="s358" compartmentAlias="ca1">
      <celldesigner:activity>inactive</celldesigner:activity>
      <celldesigner:bounds x="3126.5" y="4236.5" w="25.0" h="25.0"/>
      <celldesigner:font size="12"/>
      <celldesigner:view state="usual"/>
      <celldesigner:usualView>
        <celldesigner:innerPosition x="111.5" y="2851.5"/>
        <celldesigner:boxSize width="25.0" height="25.0"/>
        <celldesigner:singleLine width="1.0"/>
        <celldesigner:paint color="ff9999ff" scheme="Color"/>
      </celldesigner:usualView>
      <celldesigner:briefView>
        <celldesigner:innerPosition x="0.0" y="0.0"/>
        <celldesigner:boxSize width="80.0" height="60.0"/>
        <celldesigner:singleLine width="1.0"/>
        <celldesigner:paint color="3fff0000" scheme="Color"/>
      </celldesigner:briefView>
      <celldesigner:info state="empty" angle="-1.5707963267948966"/>
    </celldesigner:speciesAlias>
    <celldesigner:speciesAlias id="sa169" species="s358" compartmentAlias="ca1">
      <celldesigner:activity>inactive</celldesigner:activity>
      <celldesigner:bounds x="3074.5" y="4144.5" w="25.0" h="25.0"/>
      <celldesigner:font size="12"/>
      <celldesigner:view state="usual"/>
      <celldesigner:usualView>
        <celldesigner:innerPosition x="59.5" y="2759.5"/>
        <celldesigner:boxSize width="25.0" height="25.0"/>
        <celldesigner:singleLine width="1.0"/>
        <celldesigner:paint color="ff9999ff" scheme="Color"/>
      </celldesigner:usualView>
      <celldesigner:briefView>
        <celldesigner:innerPosition x="0.0" y="0.0"/>
        <celldesigner:boxSize width="80.0" height="60.0"/>
        <celldesigner:singleLine width="1.0"/>
        <celldesigner:paint color="3fff0000" scheme="Color"/>
      </celldesigner:briefView>
      <celldesigner:info state="empty" angle="-1.5707963267948966"/>
    </celldesigner:speciesAlias>
    <celldesigner:speciesAlias id="sa170" species="s258" compartmentAlias="ca2">
      <celldesigner:activity>inactive</celldesigner:activity>
      <celldesigner:bounds x="2935.0" y="4285.0" w="80.0" h="40.0"/>
      <celldesigner:font size="12"/>
      <celldesigner:view state="usual"/>
      <celldesigner:usualView>
        <celldesigner:innerPosition x="205.0" y="2960.0"/>
        <celldesigner:boxSize width="80.0" height="40.0"/>
        <celldesigner:singleLine width="1.0"/>
        <celldesigner:paint color="ffccffcc" scheme="Color"/>
      </celldesigner:usualView>
      <celldesigner:briefView>
        <celldesigner:innerPosition x="0.0" y="0.0"/>
        <celldesigner:boxSize width="80.0" height="60.0"/>
        <celldesigner:singleLine width="1.0"/>
        <celldesigner:paint color="3fff0000" scheme="Color"/>
      </celldesigner:briefView>
      <celldesigner:info state="empty" angle="-1.5707963267948966"/>
    </celldesigner:speciesAlias>
    <celldesigner:speciesAlias id="sa171" species="s259" compartmentAlias="ca2">
      <celldesigner:activity>inactive</celldesigner:activity>
      <celldesigner:bounds x="2935.0" y="4137.0" w="80.0" h="40.0"/>
      <celldesigner:font size="12"/>
      <celldesigner:view state="usual"/>
      <celldesigner:usualView>
        <celldesigner:innerPosition x="205.0" y="2812.0"/>
        <celldesigner:boxSize width="80.0" height="40.0"/>
        <celldesigner:singleLine width="1.0"/>
        <celldesigner:paint color="ffccffcc" scheme="Color"/>
      </celldesigner:usualView>
      <celldesigner:briefView>
        <celldesigner:innerPosition x="0.0" y="0.0"/>
        <celldesigner:boxSize width="80.0" height="60.0"/>
        <celldesigner:singleLine width="1.0"/>
        <celldesigner:paint color="3fff0000" scheme="Color"/>
      </celldesigner:briefView>
      <celldesigner:info state="empty" angle="-1.5707963267948966"/>
    </celldesigner:speciesAlias>
    <celldesigner:speciesAlias id="sa172" species="s374" compartmentAlias="ca1">
      <celldesigner:activity>inactive</celldesigner:activity>
      <celldesigner:bounds x="2937.0" y="4051.0" w="80.0" h="40.0"/>
      <celldesigner:font size="12"/>
      <celldesigner:view state="usual"/>
      <celldesigner:usualView>
        <celldesigner:innerPosition x="-78.0" y="2666.0"/>
        <celldesigner:boxSize width="80.0" height="40.0"/>
        <celldesigner:singleLine width="1.0"/>
        <celldesigner:paint color="ffccffcc" scheme="Color"/>
      </celldesigner:usualView>
      <celldesigner:briefView>
        <celldesigner:innerPosition x="0.0" y="0.0"/>
        <celldesigner:boxSize width="80.0" height="60.0"/>
        <celldesigner:singleLine width="1.0"/>
        <celldesigner:paint color="3fff0000" scheme="Color"/>
      </celldesigner:briefView>
      <celldesigner:info state="empty" angle="-1.5707963267948966"/>
    </celldesigner:speciesAlias>
    <celldesigner:speciesAlias id="sa173" species="s358" compartmentAlias="ca1">
      <celldesigner:activity>inactive</celldesigner:activity>
      <celldesigner:bounds x="3056.5" y="3942.5" w="25.0" h="25.0"/>
      <celldesigner:font size="12"/>
      <celldesigner:view state="usual"/>
      <celldesigner:usualView>
        <celldesigner:innerPosition x="41.5" y="2557.5"/>
        <celldesigner:boxSize width="25.0" height="25.0"/>
        <celldesigner:singleLine width="1.0"/>
        <celldesigner:paint color="ff9999ff" scheme="Color"/>
      </celldesigner:usualView>
      <celldesigner:briefView>
        <celldesigner:innerPosition x="0.0" y="0.0"/>
        <celldesigner:boxSize width="80.0" height="60.0"/>
        <celldesigner:singleLine width="1.0"/>
        <celldesigner:paint color="3fff0000" scheme="Color"/>
      </celldesigner:briefView>
      <celldesigner:info state="empty" angle="-1.5707963267948966"/>
    </celldesigner:speciesAlias>
    <celldesigner:speciesAlias id="sa174" species="s262" compartmentAlias="ca2">
      <celldesigner:activity>inactive</celldesigner:activity>
      <celldesigner:bounds x="2746.0" y="4280.0" w="80.0" h="40.0"/>
      <celldesigner:font size="12"/>
      <celldesigner:view state="usual"/>
      <celldesigner:usualView>
        <celldesigner:innerPosition x="16.0" y="2955.0"/>
        <celldesigner:boxSize width="80.0" height="40.0"/>
        <celldesigner:singleLine width="1.0"/>
        <celldesigner:paint color="ffccffcc" scheme="Color"/>
      </celldesigner:usualView>
      <celldesigner:briefView>
        <celldesigner:innerPosition x="0.0" y="0.0"/>
        <celldesigner:boxSize width="80.0" height="60.0"/>
        <celldesigner:singleLine width="1.0"/>
        <celldesigner:paint color="3fff0000" scheme="Color"/>
      </celldesigner:briefView>
      <celldesigner:info state="empty" angle="-1.5707963267948966"/>
    </celldesigner:speciesAlias>
    <celldesigner:speciesAlias id="sa175" species="s263" compartmentAlias="ca2">
      <celldesigner:activity>inactive</celldesigner:activity>
      <celldesigner:bounds x="2746.0" y="4238.0" w="80.0" h="40.0"/>
      <celldesigner:font size="12"/>
      <celldesigner:view state="usual"/>
      <celldesigner:usualView>
        <celldesigner:innerPosition x="16.0" y="2913.0"/>
        <celldesigner:boxSize width="80.0" height="40.0"/>
        <celldesigner:singleLine width="1.0"/>
        <celldesigner:paint color="ffccffcc" scheme="Color"/>
      </celldesigner:usualView>
      <celldesigner:briefView>
        <celldesigner:innerPosition x="0.0" y="0.0"/>
        <celldesigner:boxSize width="80.0" height="60.0"/>
        <celldesigner:singleLine width="1.0"/>
        <celldesigner:paint color="3fff0000" scheme="Color"/>
      </celldesigner:briefView>
      <celldesigner:info state="empty" angle="-1.5707963267948966"/>
    </celldesigner:speciesAlias>
    <celldesigner:speciesAlias id="sa176" species="s388" compartmentAlias="ca2">
      <celldesigner:activity>inactive</celldesigner:activity>
      <celldesigner:bounds x="2746.0" y="4134.0" w="80.0" h="40.0"/>
      <celldesigner:font size="12"/>
      <celldesigner:view state="usual"/>
      <celldesigner:usualView>
        <celldesigner:innerPosition x="16.0" y="2809.0"/>
        <celldesigner:boxSize width="80.0" height="40.0"/>
        <celldesigner:singleLine width="1.0"/>
        <celldesigner:paint color="ffccffcc" scheme="Color"/>
      </celldesigner:usualView>
      <celldesigner:briefView>
        <celldesigner:innerPosition x="0.0" y="0.0"/>
        <celldesigner:boxSize width="80.0" height="60.0"/>
        <celldesigner:singleLine width="1.0"/>
        <celldesigner:paint color="3fff0000" scheme="Color"/>
      </celldesigner:briefView>
      <celldesigner:info state="empty" angle="-1.5707963267948966"/>
    </celldesigner:speciesAlias>
    <celldesigner:speciesAlias id="sa177" species="s265" compartmentAlias="ca2">
      <celldesigner:activity>inactive</celldesigner:activity>
      <celldesigner:bounds x="2742.0" y="4018.0" w="80.0" h="40.0"/>
      <celldesigner:font size="12"/>
      <celldesigner:view state="usual"/>
      <celldesigner:usualView>
        <celldesigner:innerPosition x="12.0" y="2693.0"/>
        <celldesigner:boxSize width="80.0" height="40.0"/>
        <celldesigner:singleLine width="1.0"/>
        <celldesigner:paint color="ffccffcc" scheme="Color"/>
      </celldesigner:usualView>
      <celldesigner:briefView>
        <celldesigner:innerPosition x="0.0" y="0.0"/>
        <celldesigner:boxSize width="80.0" height="60.0"/>
        <celldesigner:singleLine width="1.0"/>
        <celldesigner:paint color="3fff0000" scheme="Color"/>
      </celldesigner:briefView>
      <celldesigner:info state="empty" angle="-1.5707963267948966"/>
    </celldesigner:speciesAlias>
    <celldesigner:speciesAlias id="sa178" species="s388" compartmentAlias="ca2">
      <celldesigner:activity>inactive</celldesigner:activity>
      <celldesigner:bounds x="2746.0" y="3936.0" w="80.0" h="40.0"/>
      <celldesigner:font size="12"/>
      <celldesigner:view state="usual"/>
      <celldesigner:usualView>
        <celldesigner:innerPosition x="16.0" y="2611.0"/>
        <celldesigner:boxSize width="80.0" height="40.0"/>
        <celldesigner:singleLine width="1.0"/>
        <celldesigner:paint color="ffccffcc" scheme="Color"/>
      </celldesigner:usualView>
      <celldesigner:briefView>
        <celldesigner:innerPosition x="0.0" y="0.0"/>
        <celldesigner:boxSize width="80.0" height="60.0"/>
        <celldesigner:singleLine width="1.0"/>
        <celldesigner:paint color="3fff0000" scheme="Color"/>
      </celldesigner:briefView>
      <celldesigner:info state="empty" angle="-1.5707963267948966"/>
    </celldesigner:speciesAlias>
    <celldesigner:speciesAlias id="sa179" species="s267" compartmentAlias="ca2">
      <celldesigner:activity>inactive</celldesigner:activity>
      <celldesigner:bounds x="2935.0" y="3939.0" w="80.0" h="40.0"/>
      <celldesigner:font size="12"/>
      <celldesigner:view state="usual"/>
      <celldesigner:usualView>
        <celldesigner:innerPosition x="205.0" y="2614.0"/>
        <celldesigner:boxSize width="80.0" height="40.0"/>
        <celldesigner:singleLine width="1.0"/>
        <celldesigner:paint color="ffccffcc" scheme="Color"/>
      </celldesigner:usualView>
      <celldesigner:briefView>
        <celldesigner:innerPosition x="0.0" y="0.0"/>
        <celldesigner:boxSize width="80.0" height="60.0"/>
        <celldesigner:singleLine width="1.0"/>
        <celldesigner:paint color="3fff0000" scheme="Color"/>
      </celldesigner:briefView>
      <celldesigner:info state="empty" angle="-1.5707963267948966"/>
    </celldesigner:speciesAlias>
    <celldesigner:speciesAlias id="sa180" species="s356" compartmentAlias="ca1">
      <celldesigner:activity>inactive</celldesigner:activity>
      <celldesigner:bounds x="3048.0" y="3887.5" w="70.0" h="25.0"/>
      <celldesigner:font size="12"/>
      <celldesigner:view state="usual"/>
      <celldesigner:usualView>
        <celldesigner:innerPosition x="33.0" y="2502.5"/>
        <celldesigner:boxSize width="70.0" height="25.0"/>
        <celldesigner:singleLine width="1.0"/>
        <celldesigner:paint color="ffccff66" scheme="Color"/>
      </celldesigner:usualView>
      <celldesigner:briefView>
        <celldesigner:innerPosition x="0.0" y="0.0"/>
        <celldesigner:boxSize width="80.0" height="60.0"/>
        <celldesigner:singleLine width="1.0"/>
        <celldesigner:paint color="3fff0000" scheme="Color"/>
      </celldesigner:briefView>
      <celldesigner:info state="empty" angle="-1.5707963267948966"/>
    </celldesigner:speciesAlias>
    <celldesigner:speciesAlias id="sa181" species="s355" compartmentAlias="ca1">
      <celldesigner:activity>inactive</celldesigner:activity>
      <celldesigner:bounds x="3046.0" y="3768.5" w="70.0" h="25.0"/>
      <celldesigner:font size="12"/>
      <celldesigner:view state="usual"/>
      <celldesigner:usualView>
        <celldesigner:innerPosition x="31.0" y="2383.5"/>
        <celldesigner:boxSize width="70.0" height="25.0"/>
        <celldesigner:singleLine width="1.0"/>
        <celldesigner:paint color="ffccff66" scheme="Color"/>
      </celldesigner:usualView>
      <celldesigner:briefView>
        <celldesigner:innerPosition x="0.0" y="0.0"/>
        <celldesigner:boxSize width="80.0" height="60.0"/>
        <celldesigner:singleLine width="1.0"/>
        <celldesigner:paint color="3fff0000" scheme="Color"/>
      </celldesigner:briefView>
      <celldesigner:info state="empty" angle="-1.5707963267948966"/>
    </celldesigner:speciesAlias>
    <celldesigner:speciesAlias id="sa182" species="s353" compartmentAlias="ca1">
      <celldesigner:activity>inactive</celldesigner:activity>
      <celldesigner:bounds x="3048.0" y="3849.5" w="70.0" h="25.0"/>
      <celldesigner:font size="12"/>
      <celldesigner:view state="usual"/>
      <celldesigner:usualView>
        <celldesigner:innerPosition x="33.0" y="2464.5"/>
        <celldesigner:boxSize width="70.0" height="25.0"/>
        <celldesigner:singleLine width="1.0"/>
        <celldesigner:paint color="ffccff66" scheme="Color"/>
      </celldesigner:usualView>
      <celldesigner:briefView>
        <celldesigner:innerPosition x="0.0" y="0.0"/>
        <celldesigner:boxSize width="80.0" height="60.0"/>
        <celldesigner:singleLine width="1.0"/>
        <celldesigner:paint color="3fff0000" scheme="Color"/>
      </celldesigner:briefView>
      <celldesigner:info state="empty" angle="-1.5707963267948966"/>
    </celldesigner:speciesAlias>
    <celldesigner:speciesAlias id="sa183" species="s377" compartmentAlias="ca2">
      <celldesigner:activity>inactive</celldesigner:activity>
      <celldesigner:bounds x="2804.0" y="3802.0" w="80.0" h="40.0"/>
      <celldesigner:font size="12"/>
      <celldesigner:view state="usual"/>
      <celldesigner:usualView>
        <celldesigner:innerPosition x="74.0" y="2477.0"/>
        <celldesigner:boxSize width="80.0" height="40.0"/>
        <celldesigner:singleLine width="1.0"/>
        <celldesigner:paint color="ffccffcc" scheme="Color"/>
      </celldesigner:usualView>
      <celldesigner:briefView>
        <celldesigner:innerPosition x="0.0" y="0.0"/>
        <celldesigner:boxSize width="80.0" height="60.0"/>
        <celldesigner:singleLine width="1.0"/>
        <celldesigner:paint color="3fff0000" scheme="Color"/>
      </celldesigner:briefView>
      <celldesigner:info state="empty" angle="-1.5707963267948966"/>
    </celldesigner:speciesAlias>
    <celldesigner:speciesAlias id="sa184" species="s377" compartmentAlias="ca2">
      <celldesigner:activity>inactive</celldesigner:activity>
      <celldesigner:bounds x="2891.0" y="3817.0" w="80.0" h="40.0"/>
      <celldesigner:font size="12"/>
      <celldesigner:view state="usual"/>
      <celldesigner:usualView>
        <celldesigner:innerPosition x="161.0" y="2492.0"/>
        <celldesigner:boxSize width="80.0" height="40.0"/>
        <celldesigner:singleLine width="1.0"/>
        <celldesigner:paint color="ffccffcc" scheme="Color"/>
      </celldesigner:usualView>
      <celldesigner:briefView>
        <celldesigner:innerPosition x="0.0" y="0.0"/>
        <celldesigner:boxSize width="80.0" height="60.0"/>
        <celldesigner:singleLine width="1.0"/>
        <celldesigner:paint color="3fff0000" scheme="Color"/>
      </celldesigner:briefView>
      <celldesigner:info state="empty" angle="-1.5707963267948966"/>
    </celldesigner:speciesAlias>
    <celldesigner:speciesAlias id="sa185" species="s269" compartmentAlias="ca2">
      <celldesigner:activity>inactive</celldesigner:activity>
      <celldesigner:bounds x="2751.0" y="3741.0" w="264.0" h="38.0"/>
      <celldesigner:font size="12"/>
      <celldesigner:view state="usual"/>
      <celldesigner:usualView>
        <celldesigner:innerPosition x="21.0" y="2416.0"/>
        <celldesigner:boxSize width="264.0" height="38.0"/>
        <celldesigner:singleLine width="1.0"/>
        <celldesigner:paint color="ffccffcc" scheme="Color"/>
      </celldesigner:usualView>
      <celldesigner:briefView>
        <celldesigner:innerPosition x="0.0" y="0.0"/>
        <celldesigner:boxSize width="80.0" height="60.0"/>
        <celldesigner:singleLine width="1.0"/>
        <celldesigner:paint color="3fff0000" scheme="Color"/>
      </celldesigner:briefView>
      <celldesigner:info state="empty" angle="-1.5707963267948966"/>
    </celldesigner:speciesAlias>
    <celldesigner:speciesAlias id="sa186" species="s381" compartmentAlias="ca1">
      <celldesigner:activity>inactive</celldesigner:activity>
      <celldesigner:bounds x="3026.0" y="3716.5" w="70.0" h="25.0"/>
      <celldesigner:font size="12"/>
      <celldesigner:view state="usual"/>
      <celldesigner:usualView>
        <celldesigner:innerPosition x="11.0" y="2331.5"/>
        <celldesigner:boxSize width="70.0" height="25.0"/>
        <celldesigner:singleLine width="1.0"/>
        <celldesigner:paint color="ffccff66" scheme="Color"/>
      </celldesigner:usualView>
      <celldesigner:briefView>
        <celldesigner:innerPosition x="0.0" y="0.0"/>
        <celldesigner:boxSize width="80.0" height="60.0"/>
        <celldesigner:singleLine width="1.0"/>
        <celldesigner:paint color="3fff0000" scheme="Color"/>
      </celldesigner:briefView>
      <celldesigner:info state="empty" angle="-1.5707963267948966"/>
    </celldesigner:speciesAlias>
    <celldesigner:speciesAlias id="sa187" species="s389" compartmentAlias="ca3">
      <celldesigner:activity>inactive</celldesigner:activity>
      <celldesigner:bounds x="2669.5" y="4141.5" w="25.0" h="25.0"/>
      <celldesigner:font size="12"/>
      <celldesigner:view state="usual"/>
      <celldesigner:usualView>
        <celldesigner:innerPosition x="29.5" y="2851.5"/>
        <celldesigner:boxSize width="25.0" height="25.0"/>
        <celldesigner:singleLine width="1.0"/>
        <celldesigner:paint color="ff9999ff" scheme="Color"/>
      </celldesigner:usualView>
      <celldesigner:briefView>
        <celldesigner:innerPosition x="0.0" y="0.0"/>
        <celldesigner:boxSize width="80.0" height="60.0"/>
        <celldesigner:singleLine width="1.0"/>
        <celldesigner:paint color="3fff0000" scheme="Color"/>
      </celldesigner:briefView>
      <celldesigner:info state="empty" angle="-1.5707963267948966"/>
    </celldesigner:speciesAlias>
    <celldesigner:speciesAlias id="sa188" species="s389" compartmentAlias="ca3">
      <celldesigner:activity>inactive</celldesigner:activity>
      <celldesigner:bounds x="2673.5" y="3943.5" w="25.0" h="25.0"/>
      <celldesigner:font size="12"/>
      <celldesigner:view state="usual"/>
      <celldesigner:usualView>
        <celldesigner:innerPosition x="33.5" y="2653.5"/>
        <celldesigner:boxSize width="25.0" height="25.0"/>
        <celldesigner:singleLine width="1.0"/>
        <celldesigner:paint color="ff9999ff" scheme="Color"/>
      </celldesigner:usualView>
      <celldesigner:briefView>
        <celldesigner:innerPosition x="0.0" y="0.0"/>
        <celldesigner:boxSize width="80.0" height="60.0"/>
        <celldesigner:singleLine width="1.0"/>
        <celldesigner:paint color="3fff0000" scheme="Color"/>
      </celldesigner:briefView>
      <celldesigner:info state="empty" angle="-1.5707963267948966"/>
    </celldesigner:speciesAlias>
    <celldesigner:speciesAlias id="sa189" species="s389" compartmentAlias="ca3">
      <celldesigner:activity>inactive</celldesigner:activity>
      <celldesigner:bounds x="2681.5" y="3747.5" w="25.0" h="25.0"/>
      <celldesigner:font size="12"/>
      <celldesigner:view state="usual"/>
      <celldesigner:usualView>
        <celldesigner:innerPosition x="41.5" y="2457.5"/>
        <celldesigner:boxSize width="25.0" height="25.0"/>
        <celldesigner:singleLine width="1.0"/>
        <celldesigner:paint color="ff9999ff" scheme="Color"/>
      </celldesigner:usualView>
      <celldesigner:briefView>
        <celldesigner:innerPosition x="0.0" y="0.0"/>
        <celldesigner:boxSize width="80.0" height="60.0"/>
        <celldesigner:singleLine width="1.0"/>
        <celldesigner:paint color="3fff0000" scheme="Color"/>
      </celldesigner:briefView>
      <celldesigner:info state="empty" angle="-1.5707963267948966"/>
    </celldesigner:speciesAlias>
    <celldesigner:speciesAlias id="sa190" species="s283">
      <celldesigner:activity>inactive</celldesigner:activity>
      <celldesigner:bounds x="1139.833333333333" y="3292.416666666666" w="87.0" h="26.0"/>
      <celldesigner:font size="12"/>
      <celldesigner:view state="usual"/>
      <celldesigner:usualView>
        <celldesigner:innerPosition x="0.0" y="0.0"/>
        <celldesigner:boxSize width="87.0" height="26.0"/>
        <celldesigner:singleLine width="1.0"/>
        <celldesigner:paint color="ffccffcc" scheme="Color"/>
      </celldesigner:usualView>
      <celldesigner:briefView>
        <celldesigner:innerPosition x="0.0" y="0.0"/>
        <celldesigner:boxSize width="80.0" height="60.0"/>
        <celldesigner:singleLine width="1.0"/>
        <celldesigner:paint color="3fff0000" scheme="Color"/>
      </celldesigner:briefView>
      <celldesigner:info state="empty" angle="-1.5707963267948966"/>
    </celldesigner:speciesAlias>
    <celldesigner:speciesAlias id="sa191" species="s64">
      <celldesigner:activity>inactive</celldesigner:activity>
      <celldesigner:bounds x="898.833333333333" y="3748.916666666666" w="70.0" h="25.0"/>
      <celldesigner:font size="12"/>
      <celldesigner:view state="usual"/>
      <celldesigner:usualView>
        <celldesigner:innerPosition x="0.0" y="0.0"/>
        <celldesigner:boxSize width="70.0" height="25.0"/>
        <celldesigner:singleLine width="1.0"/>
        <celldesigner:paint color="ffccff66" scheme="Color"/>
      </celldesigner:usualView>
      <celldesigner:briefView>
        <celldesigner:innerPosition x="0.0" y="0.0"/>
        <celldesigner:boxSize width="80.0" height="60.0"/>
        <celldesigner:singleLine width="1.0"/>
        <celldesigner:paint color="3fff0000" scheme="Color"/>
      </celldesigner:briefView>
      <celldesigner:info state="empty" angle="-1.5707963267948966"/>
    </celldesigner:speciesAlias>
    <celldesigner:speciesAlias id="sa192" species="s284">
      <celldesigner:activity>inactive</celldesigner:activity>
      <celldesigner:bounds x="817.833333333333" y="3751.916666666666" w="70.0" h="25.0"/>
      <celldesigner:font size="12"/>
      <celldesigner:view state="usual"/>
      <celldesigner:usualView>
        <celldesigner:innerPosition x="0.0" y="0.0"/>
        <celldesigner:boxSize width="70.0" height="25.0"/>
        <celldesigner:singleLine width="1.0"/>
        <celldesigner:paint color="ffccff66" scheme="Color"/>
      </celldesigner:usualView>
      <celldesigner:briefView>
        <celldesigner:innerPosition x="0.0" y="0.0"/>
        <celldesigner:boxSize width="80.0" height="60.0"/>
        <celldesigner:singleLine width="1.0"/>
        <celldesigner:paint color="3fff0000" scheme="Color"/>
      </celldesigner:briefView>
      <celldesigner:info state="empty" angle="-1.5707963267948966"/>
    </celldesigner:speciesAlias>
    <celldesigner:speciesAlias id="sa193" species="s46">
      <celldesigner:activity>inactive</celldesigner:activity>
      <celldesigner:bounds x="1197.833333333333" y="3918.916666666666" w="70.0" h="25.0"/>
      <celldesigner:font size="12"/>
      <celldesigner:view state="usual"/>
      <celldesigner:usualView>
        <celldesigner:innerPosition x="0.0" y="0.0"/>
        <celldesigner:boxSize width="70.0" height="25.0"/>
        <celldesigner:singleLine width="1.0"/>
        <celldesigner:paint color="ffccff66" scheme="Color"/>
      </celldesigner:usualView>
      <celldesigner:briefView>
        <celldesigner:innerPosition x="0.0" y="0.0"/>
        <celldesigner:boxSize width="80.0" height="60.0"/>
        <celldesigner:singleLine width="1.0"/>
        <celldesigner:paint color="3fff0000" scheme="Color"/>
      </celldesigner:briefView>
      <celldesigner:info state="empty" angle="-1.5707963267948966"/>
    </celldesigner:speciesAlias>
    <celldesigner:speciesAlias id="sa194" species="s63">
      <celldesigner:activity>inactive</celldesigner:activity>
      <celldesigner:bounds x="1114.833333333333" y="3922.916666666666" w="70.0" h="25.0"/>
      <celldesigner:font size="12"/>
      <celldesigner:view state="usual"/>
      <celldesigner:usualView>
        <celldesigner:innerPosition x="0.0" y="0.0"/>
        <celldesigner:boxSize width="70.0" height="25.0"/>
        <celldesigner:singleLine width="1.0"/>
        <celldesigner:paint color="ffccff66" scheme="Color"/>
      </celldesigner:usualView>
      <celldesigner:briefView>
        <celldesigner:innerPosition x="0.0" y="0.0"/>
        <celldesigner:boxSize width="80.0" height="60.0"/>
        <celldesigner:singleLine width="1.0"/>
        <celldesigner:paint color="3fff0000" scheme="Color"/>
      </celldesigner:briefView>
      <celldesigner:info state="empty" angle="-1.5707963267948966"/>
    </celldesigner:speciesAlias>
    <celldesigner:speciesAlias id="sa195" species="s285">
      <celldesigner:activity>inactive</celldesigner:activity>
      <celldesigner:bounds x="1251.833333333333" y="3965.916666666666" w="70.0" h="25.0"/>
      <celldesigner:font size="12"/>
      <celldesigner:view state="usual"/>
      <celldesigner:usualView>
        <celldesigner:innerPosition x="0.0" y="0.0"/>
        <celldesigner:boxSize width="70.0" height="25.0"/>
        <celldesigner:singleLine width="1.0"/>
        <celldesigner:paint color="ffccff66" scheme="Color"/>
      </celldesigner:usualView>
      <celldesigner:briefView>
        <celldesigner:innerPosition x="0.0" y="0.0"/>
        <celldesigner:boxSize width="80.0" height="60.0"/>
        <celldesigner:singleLine width="1.0"/>
        <celldesigner:paint color="3fff0000" scheme="Color"/>
      </celldesigner:briefView>
      <celldesigner:info state="empty" angle="-1.5707963267948966"/>
    </celldesigner:speciesAlias>
    <celldesigner:speciesAlias id="sa196" species="s286">
      <celldesigner:activity>inactive</celldesigner:activity>
      <celldesigner:bounds x="1055.833333333333" y="3967.916666666666" w="70.0" h="25.0"/>
      <celldesigner:font size="12"/>
      <celldesigner:view state="usual"/>
      <celldesigner:usualView>
        <celldesigner:innerPosition x="0.0" y="0.0"/>
        <celldesigner:boxSize width="70.0" height="25.0"/>
        <celldesigner:singleLine width="1.0"/>
        <celldesigner:paint color="ffccff66" scheme="Color"/>
      </celldesigner:usualView>
      <celldesigner:briefView>
        <celldesigner:innerPosition x="0.0" y="0.0"/>
        <celldesigner:boxSize width="80.0" height="60.0"/>
        <celldesigner:singleLine width="1.0"/>
        <celldesigner:paint color="3fff0000" scheme="Color"/>
      </celldesigner:briefView>
      <celldesigner:info state="empty" angle="-1.5707963267948966"/>
    </celldesigner:speciesAlias>
    <celldesigner:speciesAlias id="sa197" species="s287">
      <celldesigner:activity>inactive</celldesigner:activity>
      <celldesigner:bounds x="1149.833333333333" y="4001.416666666666" w="80.0" h="40.0"/>
      <celldesigner:font size="12"/>
      <celldesigner:view state="usual"/>
      <celldesigner:usualView>
        <celldesigner:innerPosition x="0.0" y="0.0"/>
        <celldesigner:boxSize width="80.0" height="40.0"/>
        <celldesigner:singleLine width="1.0"/>
        <celldesigner:paint color="ffccffcc" scheme="Color"/>
      </celldesigner:usualView>
      <celldesigner:briefView>
        <celldesigner:innerPosition x="0.0" y="0.0"/>
        <celldesigner:boxSize width="80.0" height="60.0"/>
        <celldesigner:singleLine width="1.0"/>
        <celldesigner:paint color="3fff0000" scheme="Color"/>
      </celldesigner:briefView>
      <celldesigner:info state="empty" angle="-1.5707963267948966"/>
    </celldesigner:speciesAlias>
    <celldesigner:speciesAlias id="sa198" species="s291">
      <celldesigner:activity>inactive</celldesigner:activity>
      <celldesigner:bounds x="1854.333333333333" y="3544.166666666666" w="80.0" h="40.0"/>
      <celldesigner:font size="12"/>
      <celldesigner:view state="usual"/>
      <celldesigner:usualView>
        <celldesigner:innerPosition x="0.0" y="0.0"/>
        <celldesigner:boxSize width="80.0" height="40.0"/>
        <celldesigner:singleLine width="1.0"/>
        <celldesigner:paint color="ffccffcc" scheme="Color"/>
      </celldesigner:usualView>
      <celldesigner:briefView>
        <celldesigner:innerPosition x="0.0" y="0.0"/>
        <celldesigner:boxSize width="80.0" height="60.0"/>
        <celldesigner:singleLine width="1.0"/>
        <celldesigner:paint color="3fff0000" scheme="Color"/>
      </celldesigner:briefView>
      <celldesigner:info state="empty" angle="-1.5707963267948966"/>
    </celldesigner:speciesAlias>
    <celldesigner:speciesAlias id="sa199" species="s292">
      <celldesigner:activity>inactive</celldesigner:activity>
      <celldesigner:bounds x="1372.333333333333" y="3686.666666666666" w="70.0" h="25.0"/>
      <celldesigner:font size="12"/>
      <celldesigner:view state="usual"/>
      <celldesigner:usualView>
        <celldesigner:innerPosition x="0.0" y="0.0"/>
        <celldesigner:boxSize width="70.0" height="25.0"/>
        <celldesigner:singleLine width="1.0"/>
        <celldesigner:paint color="ffccff66" scheme="Color"/>
      </celldesigner:usualView>
      <celldesigner:briefView>
        <celldesigner:innerPosition x="0.0" y="0.0"/>
        <celldesigner:boxSize width="80.0" height="60.0"/>
        <celldesigner:singleLine width="1.0"/>
        <celldesigner:paint color="3fff0000" scheme="Color"/>
      </celldesigner:briefView>
      <celldesigner:info state="empty" angle="-1.5707963267948966"/>
    </celldesigner:speciesAlias>
    <celldesigner:speciesAlias id="sa200" species="s53">
      <celldesigner:activity>inactive</celldesigner:activity>
      <celldesigner:bounds x="1457.333333333333" y="3576.666666666666" w="70.0" h="25.0"/>
      <celldesigner:font size="12"/>
      <celldesigner:view state="usual"/>
      <celldesigner:usualView>
        <celldesigner:innerPosition x="0.0" y="0.0"/>
        <celldesigner:boxSize width="70.0" height="25.0"/>
        <celldesigner:singleLine width="1.0"/>
        <celldesigner:paint color="ffccff66" scheme="Color"/>
      </celldesigner:usualView>
      <celldesigner:briefView>
        <celldesigner:innerPosition x="0.0" y="0.0"/>
        <celldesigner:boxSize width="80.0" height="60.0"/>
        <celldesigner:singleLine width="1.0"/>
        <celldesigner:paint color="3fff0000" scheme="Color"/>
      </celldesigner:briefView>
      <celldesigner:info state="empty" angle="-1.5707963267948966"/>
    </celldesigner:speciesAlias>
    <celldesigner:speciesAlias id="sa201" species="s51">
      <celldesigner:activity>inactive</celldesigner:activity>
      <celldesigner:bounds x="1276.333333333333" y="3582.666666666666" w="70.0" h="25.0"/>
      <celldesigner:font size="12"/>
      <celldesigner:view state="usual"/>
      <celldesigner:usualView>
        <celldesigner:innerPosition x="0.0" y="0.0"/>
        <celldesigner:boxSize width="70.0" height="25.0"/>
        <celldesigner:singleLine width="1.0"/>
        <celldesigner:paint color="ffccff66" scheme="Color"/>
      </celldesigner:usualView>
      <celldesigner:briefView>
        <celldesigner:innerPosition x="0.0" y="0.0"/>
        <celldesigner:boxSize width="80.0" height="60.0"/>
        <celldesigner:singleLine width="1.0"/>
        <celldesigner:paint color="3fff0000" scheme="Color"/>
      </celldesigner:briefView>
      <celldesigner:info state="empty" angle="-1.5707963267948966"/>
    </celldesigner:speciesAlias>
    <celldesigner:speciesAlias id="sa202" species="s293">
      <celldesigner:activity>inactive</celldesigner:activity>
      <celldesigner:bounds x="1304.333333333333" y="3442.666666666666" w="70.0" h="25.0"/>
      <celldesigner:font size="12"/>
      <celldesigner:view state="usual"/>
      <celldesigner:usualView>
        <celldesigner:innerPosition x="0.0" y="0.0"/>
        <celldesigner:boxSize width="70.0" height="25.0"/>
        <celldesigner:singleLine width="1.0"/>
        <celldesigner:paint color="ffccff66" scheme="Color"/>
      </celldesigner:usualView>
      <celldesigner:briefView>
        <celldesigner:innerPosition x="0.0" y="0.0"/>
        <celldesigner:boxSize width="80.0" height="60.0"/>
        <celldesigner:singleLine width="1.0"/>
        <celldesigner:paint color="3fff0000" scheme="Color"/>
      </celldesigner:briefView>
      <celldesigner:info state="empty" angle="-1.5707963267948966"/>
    </celldesigner:speciesAlias>
    <celldesigner:speciesAlias id="sa203" species="s294">
      <celldesigner:activity>inactive</celldesigner:activity>
      <celldesigner:bounds x="1391.833333333333" y="3197.916666666666" w="82.0" h="18.0"/>
      <celldesigner:font size="12"/>
      <celldesigner:view state="usual"/>
      <celldesigner:usualView>
        <celldesigner:innerPosition x="0.0" y="0.0"/>
        <celldesigner:boxSize width="82.0" height="18.0"/>
        <celldesigner:singleLine width="1.0"/>
        <celldesigner:paint color="ffccffcc" scheme="Color"/>
      </celldesigner:usualView>
      <celldesigner:briefView>
        <celldesigner:innerPosition x="0.0" y="0.0"/>
        <celldesigner:boxSize width="80.0" height="60.0"/>
        <celldesigner:singleLine width="1.0"/>
        <celldesigner:paint color="3fff0000" scheme="Color"/>
      </celldesigner:briefView>
      <celldesigner:info state="empty" angle="-1.5707963267948966"/>
    </celldesigner:speciesAlias>
    <celldesigner:speciesAlias id="sa204" species="s63">
      <celldesigner:activity>inactive</celldesigner:activity>
      <celldesigner:bounds x="1348.833333333333" y="3262.416666666666" w="70.0" h="25.0"/>
      <celldesigner:font size="12"/>
      <celldesigner:view state="usual"/>
      <celldesigner:usualView>
        <celldesigner:innerPosition x="0.0" y="0.0"/>
        <celldesigner:boxSize width="70.0" height="25.0"/>
        <celldesigner:singleLine width="1.0"/>
        <celldesigner:paint color="ffccff66" scheme="Color"/>
      </celldesigner:usualView>
      <celldesigner:briefView>
        <celldesigner:innerPosition x="0.0" y="0.0"/>
        <celldesigner:boxSize width="80.0" height="60.0"/>
        <celldesigner:singleLine width="1.0"/>
        <celldesigner:paint color="3fff0000" scheme="Color"/>
      </celldesigner:briefView>
      <celldesigner:info state="empty" angle="-1.5707963267948966"/>
    </celldesigner:speciesAlias>
    <celldesigner:speciesAlias id="sa205" species="s46">
      <celldesigner:activity>inactive</celldesigner:activity>
      <celldesigner:bounds x="1445.833333333333" y="3142.416666666666" w="70.0" h="25.0"/>
      <celldesigner:font size="12"/>
      <celldesigner:view state="usual"/>
      <celldesigner:usualView>
        <celldesigner:innerPosition x="0.0" y="0.0"/>
        <celldesigner:boxSize width="70.0" height="25.0"/>
        <celldesigner:singleLine width="1.0"/>
        <celldesigner:paint color="ffccff66" scheme="Color"/>
      </celldesigner:usualView>
      <celldesigner:briefView>
        <celldesigner:innerPosition x="0.0" y="0.0"/>
        <celldesigner:boxSize width="80.0" height="60.0"/>
        <celldesigner:singleLine width="1.0"/>
        <celldesigner:paint color="3fff0000" scheme="Color"/>
      </celldesigner:briefView>
      <celldesigner:info state="empty" angle="-1.5707963267948966"/>
    </celldesigner:speciesAlias>
    <celldesigner:speciesAlias id="sa206" species="s296">
      <celldesigner:activity>inactive</celldesigner:activity>
      <celldesigner:bounds x="2248.833333333333" y="2526.416666666666" w="70.0" h="25.0"/>
      <celldesigner:font size="12"/>
      <celldesigner:view state="usual"/>
      <celldesigner:usualView>
        <celldesigner:innerPosition x="0.0" y="0.0"/>
        <celldesigner:boxSize width="70.0" height="25.0"/>
        <celldesigner:singleLine width="1.0"/>
        <celldesigner:paint color="ffccff66" scheme="Color"/>
      </celldesigner:usualView>
      <celldesigner:briefView>
        <celldesigner:innerPosition x="0.0" y="0.0"/>
        <celldesigner:boxSize width="80.0" height="60.0"/>
        <celldesigner:singleLine width="1.0"/>
        <celldesigner:paint color="3fff0000" scheme="Color"/>
      </celldesigner:briefView>
      <celldesigner:info state="empty" angle="-1.5707963267948966"/>
    </celldesigner:speciesAlias>
    <celldesigner:speciesAlias id="sa207" species="s93">
      <celldesigner:activity>inactive</celldesigner:activity>
      <celldesigner:bounds x="1900.833333333333" y="2473.416666666666" w="70.0" h="25.0"/>
      <celldesigner:font size="12"/>
      <celldesigner:view state="usual"/>
      <celldesigner:usualView>
        <celldesigner:innerPosition x="0.0" y="0.0"/>
        <celldesigner:boxSize width="70.0" height="25.0"/>
        <celldesigner:singleLine width="1.0"/>
        <celldesigner:paint color="ffccff66" scheme="Color"/>
      </celldesigner:usualView>
      <celldesigner:briefView>
        <celldesigner:innerPosition x="0.0" y="0.0"/>
        <celldesigner:boxSize width="80.0" height="60.0"/>
        <celldesigner:singleLine width="1.0"/>
        <celldesigner:paint color="3fff0000" scheme="Color"/>
      </celldesigner:briefView>
      <celldesigner:info state="empty" angle="-1.5707963267948966"/>
    </celldesigner:speciesAlias>
    <celldesigner:speciesAlias id="sa208" species="s67">
      <celldesigner:activity>inactive</celldesigner:activity>
      <celldesigner:bounds x="2080.833333333333" y="2463.416666666666" w="70.0" h="25.0"/>
      <celldesigner:font size="12"/>
      <celldesigner:view state="usual"/>
      <celldesigner:usualView>
        <celldesigner:innerPosition x="0.0" y="0.0"/>
        <celldesigner:boxSize width="70.0" height="25.0"/>
        <celldesigner:singleLine width="1.0"/>
        <celldesigner:paint color="ffccff66" scheme="Color"/>
      </celldesigner:usualView>
      <celldesigner:briefView>
        <celldesigner:innerPosition x="0.0" y="0.0"/>
        <celldesigner:boxSize width="80.0" height="60.0"/>
        <celldesigner:singleLine width="1.0"/>
        <celldesigner:paint color="3fff0000" scheme="Color"/>
      </celldesigner:briefView>
      <celldesigner:info state="empty" angle="-1.5707963267948966"/>
    </celldesigner:speciesAlias>
    <celldesigner:speciesAlias id="sa209" species="s297">
      <celldesigner:activity>inactive</celldesigner:activity>
      <celldesigner:bounds x="2034.833333333333" y="2269.416666666666" w="70.0" h="25.0"/>
      <celldesigner:font size="12"/>
      <celldesigner:view state="usual"/>
      <celldesigner:usualView>
        <celldesigner:innerPosition x="0.0" y="0.0"/>
        <celldesigner:boxSize width="70.0" height="25.0"/>
        <celldesigner:singleLine width="1.0"/>
        <celldesigner:paint color="ffccff66" scheme="Color"/>
      </celldesigner:usualView>
      <celldesigner:briefView>
        <celldesigner:innerPosition x="0.0" y="0.0"/>
        <celldesigner:boxSize width="80.0" height="60.0"/>
        <celldesigner:singleLine width="1.0"/>
        <celldesigner:paint color="3fff0000" scheme="Color"/>
      </celldesigner:briefView>
      <celldesigner:info state="empty" angle="-1.5707963267948966"/>
    </celldesigner:speciesAlias>
    <celldesigner:speciesAlias id="sa210" species="s64">
      <celldesigner:activity>inactive</celldesigner:activity>
      <celldesigner:bounds x="2058.833333333333" y="2319.416666666666" w="70.0" h="25.0"/>
      <celldesigner:font size="12"/>
      <celldesigner:view state="usual"/>
      <celldesigner:usualView>
        <celldesigner:innerPosition x="0.0" y="0.0"/>
        <celldesigner:boxSize width="70.0" height="25.0"/>
        <celldesigner:singleLine width="1.0"/>
        <celldesigner:paint color="ffccff66" scheme="Color"/>
      </celldesigner:usualView>
      <celldesigner:briefView>
        <celldesigner:innerPosition x="0.0" y="0.0"/>
        <celldesigner:boxSize width="80.0" height="60.0"/>
        <celldesigner:singleLine width="1.0"/>
        <celldesigner:paint color="3fff0000" scheme="Color"/>
      </celldesigner:briefView>
      <celldesigner:info state="empty" angle="-1.5707963267948966"/>
    </celldesigner:speciesAlias>
    <celldesigner:speciesAlias id="sa211" species="s298">
      <celldesigner:activity>inactive</celldesigner:activity>
      <celldesigner:bounds x="1817.833333333333" y="2365.916666666666" w="80.0" h="40.0"/>
      <celldesigner:font size="12"/>
      <celldesigner:view state="usual"/>
      <celldesigner:usualView>
        <celldesigner:innerPosition x="0.0" y="0.0"/>
        <celldesigner:boxSize width="80.0" height="40.0"/>
        <celldesigner:singleLine width="1.0"/>
        <celldesigner:paint color="ffccffcc" scheme="Color"/>
      </celldesigner:usualView>
      <celldesigner:briefView>
        <celldesigner:innerPosition x="0.0" y="0.0"/>
        <celldesigner:boxSize width="80.0" height="60.0"/>
        <celldesigner:singleLine width="1.0"/>
        <celldesigner:paint color="3fff0000" scheme="Color"/>
      </celldesigner:briefView>
      <celldesigner:info state="empty" angle="-1.5707963267948966"/>
    </celldesigner:speciesAlias>
    <celldesigner:speciesAlias id="sa212" species="s13">
      <celldesigner:activity>inactive</celldesigner:activity>
      <celldesigner:bounds x="1536.333333333333" y="1209.416666666666" w="148.0" h="25.0"/>
      <celldesigner:font size="12"/>
      <celldesigner:view state="usual"/>
      <celldesigner:usualView>
        <celldesigner:innerPosition x="0.0" y="0.0"/>
        <celldesigner:boxSize width="148.0" height="25.0"/>
        <celldesigner:singleLine width="1.0"/>
        <celldesigner:paint color="ffccffcc" scheme="Color"/>
      </celldesigner:usualView>
      <celldesigner:briefView>
        <celldesigner:innerPosition x="0.0" y="0.0"/>
        <celldesigner:boxSize width="80.0" height="60.0"/>
        <celldesigner:singleLine width="1.0"/>
        <celldesigner:paint color="3fff0000" scheme="Color"/>
      </celldesigner:briefView>
      <celldesigner:info state="empty" angle="-1.5707963267948966"/>
    </celldesigner:speciesAlias>
    <celldesigner:speciesAlias id="sa213" species="s329">
      <celldesigner:activity>inactive</celldesigner:activity>
      <celldesigner:bounds x="1607.833333333333" y="1236.916666666666" w="25.0" h="25.0"/>
      <celldesigner:font size="12"/>
      <celldesigner:view state="usual"/>
      <celldesigner:usualView>
        <celldesigner:innerPosition x="0.0" y="0.0"/>
        <celldesigner:boxSize width="25.0" height="25.0"/>
        <celldesigner:singleLine width="1.0"/>
        <celldesigner:paint color="ff9999ff" scheme="Color"/>
      </celldesigner:usualView>
      <celldesigner:briefView>
        <celldesigner:innerPosition x="0.0" y="0.0"/>
        <celldesigner:boxSize width="80.0" height="60.0"/>
        <celldesigner:singleLine width="1.0"/>
        <celldesigner:paint color="3fff0000" scheme="Color"/>
      </celldesigner:briefView>
      <celldesigner:info state="empty" angle="-1.5707963267948966"/>
    </celldesigner:speciesAlias>
    <celldesigner:speciesAlias id="sa214" species="s300">
      <celldesigner:activity>inactive</celldesigner:activity>
      <celldesigner:bounds x="1534.333333333333" y="1259.916666666666" w="70.0" h="25.0"/>
      <celldesigner:font size="12"/>
      <celldesigner:view state="usual"/>
      <celldesigner:usualView>
        <celldesigner:innerPosition x="0.0" y="0.0"/>
        <celldesigner:boxSize width="70.0" height="25.0"/>
        <celldesigner:singleLine width="1.0"/>
        <celldesigner:paint color="ffccff66" scheme="Color"/>
      </celldesigner:usualView>
      <celldesigner:briefView>
        <celldesigner:innerPosition x="0.0" y="0.0"/>
        <celldesigner:boxSize width="80.0" height="60.0"/>
        <celldesigner:singleLine width="1.0"/>
        <celldesigner:paint color="3fff0000" scheme="Color"/>
      </celldesigner:briefView>
      <celldesigner:info state="empty" angle="-1.5707963267948966"/>
    </celldesigner:speciesAlias>
    <celldesigner:speciesAlias id="sa215" species="s301">
      <celldesigner:activity>inactive</celldesigner:activity>
      <celldesigner:bounds x="1528.333333333333" y="1180.916666666666" w="70.0" h="25.0"/>
      <celldesigner:font size="12"/>
      <celldesigner:view state="usual"/>
      <celldesigner:usualView>
        <celldesigner:innerPosition x="0.0" y="0.0"/>
        <celldesigner:boxSize width="70.0" height="25.0"/>
        <celldesigner:singleLine width="1.0"/>
        <celldesigner:paint color="ffccff66" scheme="Color"/>
      </celldesigner:usualView>
      <celldesigner:briefView>
        <celldesigner:innerPosition x="0.0" y="0.0"/>
        <celldesigner:boxSize width="80.0" height="60.0"/>
        <celldesigner:singleLine width="1.0"/>
        <celldesigner:paint color="3fff0000" scheme="Color"/>
      </celldesigner:briefView>
      <celldesigner:info state="empty" angle="-1.5707963267948966"/>
    </celldesigner:speciesAlias>
    <celldesigner:speciesAlias id="sa216" species="s335">
      <celldesigner:activity>inactive</celldesigner:activity>
      <celldesigner:bounds x="1467.333333333333" y="1273.916666666666" w="70.0" h="25.0"/>
      <celldesigner:font size="12"/>
      <celldesigner:view state="usual"/>
      <celldesigner:usualView>
        <celldesigner:innerPosition x="0.0" y="0.0"/>
        <celldesigner:boxSize width="70.0" height="25.0"/>
        <celldesigner:singleLine width="1.0"/>
        <celldesigner:paint color="ffccff66" scheme="Color"/>
      </celldesigner:usualView>
      <celldesigner:briefView>
        <celldesigner:innerPosition x="0.0" y="0.0"/>
        <celldesigner:boxSize width="80.0" height="60.0"/>
        <celldesigner:singleLine width="1.0"/>
        <celldesigner:paint color="3fff0000" scheme="Color"/>
      </celldesigner:briefView>
      <celldesigner:info state="empty" angle="-1.5707963267948966"/>
    </celldesigner:speciesAlias>
    <celldesigner:speciesAlias id="sa217" species="s302">
      <celldesigner:activity>inactive</celldesigner:activity>
      <celldesigner:bounds x="1465.333333333333" y="1160.916666666666" w="70.0" h="25.0"/>
      <celldesigner:font size="12"/>
      <celldesigner:view state="usual"/>
      <celldesigner:usualView>
        <celldesigner:innerPosition x="0.0" y="0.0"/>
        <celldesigner:boxSize width="70.0" height="25.0"/>
        <celldesigner:singleLine width="1.0"/>
        <celldesigner:paint color="ffccff66" scheme="Color"/>
      </celldesigner:usualView>
      <celldesigner:briefView>
        <celldesigner:innerPosition x="0.0" y="0.0"/>
        <celldesigner:boxSize width="80.0" height="60.0"/>
        <celldesigner:singleLine width="1.0"/>
        <celldesigner:paint color="3fff0000" scheme="Color"/>
      </celldesigner:briefView>
      <celldesigner:info state="empty" angle="-1.5707963267948966"/>
    </celldesigner:speciesAlias>
    <celldesigner:speciesAlias id="sa218" species="s46">
      <celldesigner:activity>inactive</celldesigner:activity>
      <celldesigner:bounds x="1552.333333333333" y="1130.916666666666" w="70.0" h="25.0"/>
      <celldesigner:font size="12"/>
      <celldesigner:view state="usual"/>
      <celldesigner:usualView>
        <celldesigner:innerPosition x="0.0" y="0.0"/>
        <celldesigner:boxSize width="70.0" height="25.0"/>
        <celldesigner:singleLine width="1.0"/>
        <celldesigner:paint color="ffccff66" scheme="Color"/>
      </celldesigner:usualView>
      <celldesigner:briefView>
        <celldesigner:innerPosition x="0.0" y="0.0"/>
        <celldesigner:boxSize width="80.0" height="60.0"/>
        <celldesigner:singleLine width="1.0"/>
        <celldesigner:paint color="3fff0000" scheme="Color"/>
      </celldesigner:briefView>
      <celldesigner:info state="empty" angle="-1.5707963267948966"/>
    </celldesigner:speciesAlias>
    <celldesigner:speciesAlias id="sa219" species="s63">
      <celldesigner:activity>inactive</celldesigner:activity>
      <celldesigner:bounds x="1535.333333333333" y="1071.916666666666" w="70.0" h="25.0"/>
      <celldesigner:font size="12"/>
      <celldesigner:view state="usual"/>
      <celldesigner:usualView>
        <celldesigner:innerPosition x="0.0" y="0.0"/>
        <celldesigner:boxSize width="70.0" height="25.0"/>
        <celldesigner:singleLine width="1.0"/>
        <celldesigner:paint color="ffccff66" scheme="Color"/>
      </celldesigner:usualView>
      <celldesigner:briefView>
        <celldesigner:innerPosition x="0.0" y="0.0"/>
        <celldesigner:boxSize width="80.0" height="60.0"/>
        <celldesigner:singleLine width="1.0"/>
        <celldesigner:paint color="3fff0000" scheme="Color"/>
      </celldesigner:briefView>
      <celldesigner:info state="empty" angle="-1.5707963267948966"/>
    </celldesigner:speciesAlias>
    <celldesigner:speciesAlias id="sa220" species="s333">
      <celldesigner:activity>inactive</celldesigner:activity>
      <celldesigner:bounds x="1406.833333333333" y="1127.916666666666" w="25.0" h="25.0"/>
      <celldesigner:font size="12"/>
      <celldesigner:view state="usual"/>
      <celldesigner:usualView>
        <celldesigner:innerPosition x="0.0" y="0.0"/>
        <celldesigner:boxSize width="25.0" height="25.0"/>
        <celldesigner:singleLine width="1.0"/>
        <celldesigner:paint color="ff9999ff" scheme="Color"/>
      </celldesigner:usualView>
      <celldesigner:briefView>
        <celldesigner:innerPosition x="0.0" y="0.0"/>
        <celldesigner:boxSize width="80.0" height="60.0"/>
        <celldesigner:singleLine width="1.0"/>
        <celldesigner:paint color="3fff0000" scheme="Color"/>
      </celldesigner:briefView>
      <celldesigner:info state="empty" angle="-1.5707963267948966"/>
    </celldesigner:speciesAlias>
    <celldesigner:speciesAlias id="sa221" species="s305">
      <celldesigner:activity>inactive</celldesigner:activity>
      <celldesigner:bounds x="1375.333333333333" y="1081.416666666666" w="80.0" h="40.0"/>
      <celldesigner:font size="12"/>
      <celldesigner:view state="usual"/>
      <celldesigner:usualView>
        <celldesigner:innerPosition x="0.0" y="0.0"/>
        <celldesigner:boxSize width="80.0" height="40.0"/>
        <celldesigner:singleLine width="1.0"/>
        <celldesigner:paint color="ffccffcc" scheme="Color"/>
      </celldesigner:usualView>
      <celldesigner:briefView>
        <celldesigner:innerPosition x="0.0" y="0.0"/>
        <celldesigner:boxSize width="80.0" height="60.0"/>
        <celldesigner:singleLine width="1.0"/>
        <celldesigner:paint color="3fff0000" scheme="Color"/>
      </celldesigner:briefView>
      <celldesigner:info state="empty" angle="-1.5707963267948966"/>
    </celldesigner:speciesAlias>
    <celldesigner:speciesAlias id="sa222" species="s306">
      <celldesigner:activity>inactive</celldesigner:activity>
      <celldesigner:bounds x="1464.333333333333" y="1045.916666666666" w="70.0" h="25.0"/>
      <celldesigner:font size="12"/>
      <celldesigner:view state="usual"/>
      <celldesigner:usualView>
        <celldesigner:innerPosition x="0.0" y="0.0"/>
        <celldesigner:boxSize width="70.0" height="25.0"/>
        <celldesigner:singleLine width="1.0"/>
        <celldesigner:paint color="ffccff66" scheme="Color"/>
      </celldesigner:usualView>
      <celldesigner:briefView>
        <celldesigner:innerPosition x="0.0" y="0.0"/>
        <celldesigner:boxSize width="80.0" height="60.0"/>
        <celldesigner:singleLine width="1.0"/>
        <celldesigner:paint color="3fff0000" scheme="Color"/>
      </celldesigner:briefView>
      <celldesigner:info state="empty" angle="-1.5707963267948966"/>
    </celldesigner:speciesAlias>
    <celldesigner:speciesAlias id="sa223" species="s307">
      <celldesigner:activity>inactive</celldesigner:activity>
      <celldesigner:bounds x="1722.333333333333" y="918.9166666666661" w="70.0" h="25.0"/>
      <celldesigner:font size="12"/>
      <celldesigner:view state="usual"/>
      <celldesigner:usualView>
        <celldesigner:innerPosition x="0.0" y="0.0"/>
        <celldesigner:boxSize width="70.0" height="25.0"/>
        <celldesigner:singleLine width="1.0"/>
        <celldesigner:paint color="ffccff66" scheme="Color"/>
      </celldesigner:usualView>
      <celldesigner:briefView>
        <celldesigner:innerPosition x="0.0" y="0.0"/>
        <celldesigner:boxSize width="80.0" height="60.0"/>
        <celldesigner:singleLine width="1.0"/>
        <celldesigner:paint color="3fff0000" scheme="Color"/>
      </celldesigner:briefView>
      <celldesigner:info state="empty" angle="-1.5707963267948966"/>
    </celldesigner:speciesAlias>
    <celldesigner:speciesAlias id="sa224" species="s308">
      <celldesigner:activity>inactive</celldesigner:activity>
      <celldesigner:bounds x="1302.833333333333" y="1717.916666666666" w="80.0" h="40.0"/>
      <celldesigner:font size="12"/>
      <celldesigner:view state="usual"/>
      <celldesigner:usualView>
        <celldesigner:innerPosition x="0.0" y="0.0"/>
        <celldesigner:boxSize width="80.0" height="40.0"/>
        <celldesigner:singleLine width="1.0"/>
        <celldesigner:paint color="ffccffcc" scheme="Color"/>
      </celldesigner:usualView>
      <celldesigner:briefView>
        <celldesigner:innerPosition x="0.0" y="0.0"/>
        <celldesigner:boxSize width="80.0" height="60.0"/>
        <celldesigner:singleLine width="1.0"/>
        <celldesigner:paint color="3fff0000" scheme="Color"/>
      </celldesigner:briefView>
      <celldesigner:info state="empty" angle="-1.5707963267948966"/>
    </celldesigner:speciesAlias>
    <celldesigner:speciesAlias id="sa225" species="s321" compartmentAlias="ca1">
      <celldesigner:activity>inactive</celldesigner:activity>
      <celldesigner:bounds x="4394.583333333333" y="1686.166666666666" w="70.0" h="25.0"/>
      <celldesigner:font size="12"/>
      <celldesigner:view state="usual"/>
      <celldesigner:usualView>
        <celldesigner:innerPosition x="1379.583333333333" y="301.16666666666606"/>
        <celldesigner:boxSize width="70.0" height="25.0"/>
        <celldesigner:singleLine width="1.0"/>
        <celldesigner:paint color="ffccff66" scheme="Color"/>
      </celldesigner:usualView>
      <celldesigner:briefView>
        <celldesigner:innerPosition x="0.0" y="0.0"/>
        <celldesigner:boxSize width="80.0" height="60.0"/>
        <celldesigner:singleLine width="1.0"/>
        <celldesigner:paint color="3fff0000" scheme="Color"/>
      </celldesigner:briefView>
      <celldesigner:info state="empty" angle="-1.5707963267948966"/>
    </celldesigner:speciesAlias>
    <celldesigner:speciesAlias id="sa226" species="s322" compartmentAlias="ca1">
      <celldesigner:activity>inactive</celldesigner:activity>
      <celldesigner:bounds x="4159.583333333333" y="1685.166666666666" w="70.0" h="25.0"/>
      <celldesigner:font size="12"/>
      <celldesigner:view state="usual"/>
      <celldesigner:usualView>
        <celldesigner:innerPosition x="1144.583333333333" y="300.16666666666606"/>
        <celldesigner:boxSize width="70.0" height="25.0"/>
        <celldesigner:singleLine width="1.0"/>
        <celldesigner:paint color="ffccff66" scheme="Color"/>
      </celldesigner:usualView>
      <celldesigner:briefView>
        <celldesigner:innerPosition x="0.0" y="0.0"/>
        <celldesigner:boxSize width="80.0" height="60.0"/>
        <celldesigner:singleLine width="1.0"/>
        <celldesigner:paint color="3fff0000" scheme="Color"/>
      </celldesigner:briefView>
      <celldesigner:info state="empty" angle="-1.5707963267948966"/>
    </celldesigner:speciesAlias>
    <celldesigner:speciesAlias id="sa227" species="s323" compartmentAlias="ca1">
      <celldesigner:activity>inactive</celldesigner:activity>
      <celldesigner:bounds x="4164.583333333333" y="1859.166666666666" w="57.0" h="26.0"/>
      <celldesigner:font size="12"/>
      <celldesigner:view state="usual"/>
      <celldesigner:usualView>
        <celldesigner:innerPosition x="1149.583333333333" y="474.16666666666606"/>
        <celldesigner:boxSize width="57.0" height="26.0"/>
        <celldesigner:singleLine width="1.0"/>
        <celldesigner:paint color="ffccff66" scheme="Color"/>
      </celldesigner:usualView>
      <celldesigner:briefView>
        <celldesigner:innerPosition x="0.0" y="0.0"/>
        <celldesigner:boxSize width="80.0" height="60.0"/>
        <celldesigner:singleLine width="1.0"/>
        <celldesigner:paint color="3fff0000" scheme="Color"/>
      </celldesigner:briefView>
      <celldesigner:info state="empty" angle="-1.5707963267948966"/>
    </celldesigner:speciesAlias>
    <celldesigner:speciesAlias id="sa228" species="s324" compartmentAlias="ca1">
      <celldesigner:activity>inactive</celldesigner:activity>
      <celldesigner:bounds x="3948.583333333333" y="2012.166666666666" w="70.0" h="25.0"/>
      <celldesigner:font size="12"/>
      <celldesigner:view state="usual"/>
      <celldesigner:usualView>
        <celldesigner:innerPosition x="933.583333333333" y="627.1666666666661"/>
        <celldesigner:boxSize width="70.0" height="25.0"/>
        <celldesigner:singleLine width="1.0"/>
        <celldesigner:paint color="ffccff66" scheme="Color"/>
      </celldesigner:usualView>
      <celldesigner:briefView>
        <celldesigner:innerPosition x="0.0" y="0.0"/>
        <celldesigner:boxSize width="80.0" height="60.0"/>
        <celldesigner:singleLine width="1.0"/>
        <celldesigner:paint color="3fff0000" scheme="Color"/>
      </celldesigner:briefView>
      <celldesigner:info state="empty" angle="-1.5707963267948966"/>
    </celldesigner:speciesAlias>
    <celldesigner:speciesAlias id="sa229" species="s325" compartmentAlias="ca1">
      <celldesigner:activity>inactive</celldesigner:activity>
      <celldesigner:bounds x="4205.583333333333" y="2028.166666666666" w="70.0" h="25.0"/>
      <celldesigner:font size="12"/>
      <celldesigner:view state="usual"/>
      <celldesigner:usualView>
        <celldesigner:innerPosition x="1190.583333333333" y="643.1666666666661"/>
        <celldesigner:boxSize width="70.0" height="25.0"/>
        <celldesigner:singleLine width="1.0"/>
        <celldesigner:paint color="ffccff66" scheme="Color"/>
      </celldesigner:usualView>
      <celldesigner:briefView>
        <celldesigner:innerPosition x="0.0" y="0.0"/>
        <celldesigner:boxSize width="80.0" height="60.0"/>
        <celldesigner:singleLine width="1.0"/>
        <celldesigner:paint color="3fff0000" scheme="Color"/>
      </celldesigner:briefView>
      <celldesigner:info state="empty" angle="-1.5707963267948966"/>
    </celldesigner:speciesAlias>
    <celldesigner:speciesAlias id="sa230" species="s326" compartmentAlias="ca1">
      <celldesigner:activity>inactive</celldesigner:activity>
      <celldesigner:bounds x="4362.583333333333" y="1626.166666666666" w="70.0" h="25.0"/>
      <celldesigner:font size="12"/>
      <celldesigner:view state="usual"/>
      <celldesigner:usualView>
        <celldesigner:innerPosition x="1347.583333333333" y="241.16666666666606"/>
        <celldesigner:boxSize width="70.0" height="25.0"/>
        <celldesigner:singleLine width="1.0"/>
        <celldesigner:paint color="ffccff66" scheme="Color"/>
      </celldesigner:usualView>
      <celldesigner:briefView>
        <celldesigner:innerPosition x="0.0" y="0.0"/>
        <celldesigner:boxSize width="80.0" height="60.0"/>
        <celldesigner:singleLine width="1.0"/>
        <celldesigner:paint color="3fff0000" scheme="Color"/>
      </celldesigner:briefView>
      <celldesigner:info state="empty" angle="-1.5707963267948966"/>
    </celldesigner:speciesAlias>
    <celldesigner:speciesAlias id="sa231" species="s347" compartmentAlias="ca1">
      <celldesigner:activity>inactive</celldesigner:activity>
      <celldesigner:bounds x="4293.583333333333" y="1633.166666666666" w="70.0" h="25.0"/>
      <celldesigner:font size="12"/>
      <celldesigner:view state="usual"/>
      <celldesigner:usualView>
        <celldesigner:innerPosition x="1278.583333333333" y="248.16666666666606"/>
        <celldesigner:boxSize width="70.0" height="25.0"/>
        <celldesigner:singleLine width="1.0"/>
        <celldesigner:paint color="ffccff66" scheme="Color"/>
      </celldesigner:usualView>
      <celldesigner:briefView>
        <celldesigner:innerPosition x="0.0" y="0.0"/>
        <celldesigner:boxSize width="80.0" height="60.0"/>
        <celldesigner:singleLine width="1.0"/>
        <celldesigner:paint color="3fff0000" scheme="Color"/>
      </celldesigner:briefView>
      <celldesigner:info state="empty" angle="-1.5707963267948966"/>
    </celldesigner:speciesAlias>
    <celldesigner:speciesAlias id="sa232" species="s350" compartmentAlias="ca1">
      <celldesigner:activity>inactive</celldesigner:activity>
      <celldesigner:bounds x="4204.583333333333" y="1629.166666666666" w="70.0" h="25.0"/>
      <celldesigner:font size="12"/>
      <celldesigner:view state="usual"/>
      <celldesigner:usualView>
        <celldesigner:innerPosition x="1189.583333333333" y="244.16666666666606"/>
        <celldesigner:boxSize width="70.0" height="25.0"/>
        <celldesigner:singleLine width="1.0"/>
        <celldesigner:paint color="ffccff66" scheme="Color"/>
      </celldesigner:usualView>
      <celldesigner:briefView>
        <celldesigner:innerPosition x="0.0" y="0.0"/>
        <celldesigner:boxSize width="80.0" height="60.0"/>
        <celldesigner:singleLine width="1.0"/>
        <celldesigner:paint color="3fff0000" scheme="Color"/>
      </celldesigner:briefView>
      <celldesigner:info state="empty" angle="-1.5707963267948966"/>
    </celldesigner:speciesAlias>
    <celldesigner:speciesAlias id="sa233" species="s327" compartmentAlias="ca1">
      <celldesigner:activity>inactive</celldesigner:activity>
      <celldesigner:bounds x="4277.583333333333" y="1730.666666666666" w="80.0" h="40.0"/>
      <celldesigner:font size="12"/>
      <celldesigner:view state="usual"/>
      <celldesigner:usualView>
        <celldesigner:innerPosition x="1262.583333333333" y="345.66666666666606"/>
        <celldesigner:boxSize width="80.0" height="40.0"/>
        <celldesigner:singleLine width="1.0"/>
        <celldesigner:paint color="ffccffcc" scheme="Color"/>
      </celldesigner:usualView>
      <celldesigner:briefView>
        <celldesigner:innerPosition x="0.0" y="0.0"/>
        <celldesigner:boxSize width="80.0" height="60.0"/>
        <celldesigner:singleLine width="1.0"/>
        <celldesigner:paint color="3fff0000" scheme="Color"/>
      </celldesigner:briefView>
      <celldesigner:info state="empty" angle="-1.5707963267948966"/>
    </celldesigner:speciesAlias>
    <celldesigner:speciesAlias id="sa234" species="s328" compartmentAlias="ca1">
      <celldesigner:activity>inactive</celldesigner:activity>
      <celldesigner:bounds x="4009.583333333333" y="1876.666666666666" w="80.0" h="40.0"/>
      <celldesigner:font size="12"/>
      <celldesigner:view state="usual"/>
      <celldesigner:usualView>
        <celldesigner:innerPosition x="994.583333333333" y="491.66666666666606"/>
        <celldesigner:boxSize width="80.0" height="40.0"/>
        <celldesigner:singleLine width="1.0"/>
        <celldesigner:paint color="ffccffcc" scheme="Color"/>
      </celldesigner:usualView>
      <celldesigner:briefView>
        <celldesigner:innerPosition x="0.0" y="0.0"/>
        <celldesigner:boxSize width="80.0" height="60.0"/>
        <celldesigner:singleLine width="1.0"/>
        <celldesigner:paint color="3fff0000" scheme="Color"/>
      </celldesigner:briefView>
      <celldesigner:info state="empty" angle="-1.5707963267948966"/>
    </celldesigner:speciesAlias>
    <celldesigner:speciesAlias id="sa235" species="s349" compartmentAlias="ca1">
      <celldesigner:activity>inactive</celldesigner:activity>
      <celldesigner:bounds x="4027.583333333333" y="2019.166666666666" w="70.0" h="25.0"/>
      <celldesigner:font size="12"/>
      <celldesigner:view state="usual"/>
      <celldesigner:usualView>
        <celldesigner:innerPosition x="1012.583333333333" y="634.1666666666661"/>
        <celldesigner:boxSize width="70.0" height="25.0"/>
        <celldesigner:singleLine width="1.0"/>
        <celldesigner:paint color="ffccff66" scheme="Color"/>
      </celldesigner:usualView>
      <celldesigner:briefView>
        <celldesigner:innerPosition x="0.0" y="0.0"/>
        <celldesigner:boxSize width="80.0" height="60.0"/>
        <celldesigner:singleLine width="1.0"/>
        <celldesigner:paint color="3fff0000" scheme="Color"/>
      </celldesigner:briefView>
      <celldesigner:info state="empty" angle="-1.5707963267948966"/>
    </celldesigner:speciesAlias>
    <celldesigner:speciesAlias id="sa236" species="s351" compartmentAlias="ca1">
      <celldesigner:activity>inactive</celldesigner:activity>
      <celldesigner:bounds x="4149.583333333333" y="1910.166666666666" w="56.0" h="24.0"/>
      <celldesigner:font size="12"/>
      <celldesigner:view state="usual"/>
      <celldesigner:usualView>
        <celldesigner:innerPosition x="1134.583333333333" y="525.1666666666661"/>
        <celldesigner:boxSize width="56.0" height="24.0"/>
        <celldesigner:singleLine width="1.0"/>
        <celldesigner:paint color="ffccff66" scheme="Color"/>
      </celldesigner:usualView>
      <celldesigner:briefView>
        <celldesigner:innerPosition x="0.0" y="0.0"/>
        <celldesigner:boxSize width="80.0" height="60.0"/>
        <celldesigner:singleLine width="1.0"/>
        <celldesigner:paint color="3fff0000" scheme="Color"/>
      </celldesigner:briefView>
      <celldesigner:info state="empty" angle="-1.5707963267948966"/>
    </celldesigner:speciesAlias>
    <celldesigner:speciesAlias id="sa237" species="s361" compartmentAlias="ca1">
      <celldesigner:activity>inactive</celldesigner:activity>
      <celldesigner:bounds x="4155.083333333333" y="1939.166666666666" w="25.0" h="25.0"/>
      <celldesigner:font size="12"/>
      <celldesigner:view state="usual"/>
      <celldesigner:usualView>
        <celldesigner:innerPosition x="1140.083333333333" y="554.1666666666661"/>
        <celldesigner:boxSize width="25.0" height="25.0"/>
        <celldesigner:singleLine width="1.0"/>
        <celldesigner:paint color="ff9999ff" scheme="Color"/>
      </celldesigner:usualView>
      <celldesigner:briefView>
        <celldesigner:innerPosition x="0.0" y="0.0"/>
        <celldesigner:boxSize width="80.0" height="60.0"/>
        <celldesigner:singleLine width="1.0"/>
        <celldesigner:paint color="3fff0000" scheme="Color"/>
      </celldesigner:briefView>
      <celldesigner:info state="empty" angle="-1.5707963267948966"/>
    </celldesigner:speciesAlias>
    <celldesigner:speciesAlias id="sa238" species="s355" compartmentAlias="ca1">
      <celldesigner:activity>inactive</celldesigner:activity>
      <celldesigner:bounds x="4117.583333333333" y="1978.166666666666" w="70.0" h="25.0"/>
      <celldesigner:font size="12"/>
      <celldesigner:view state="usual"/>
      <celldesigner:usualView>
        <celldesigner:innerPosition x="1102.583333333333" y="593.1666666666661"/>
        <celldesigner:boxSize width="70.0" height="25.0"/>
        <celldesigner:singleLine width="1.0"/>
        <celldesigner:paint color="ffccff66" scheme="Color"/>
      </celldesigner:usualView>
      <celldesigner:briefView>
        <celldesigner:innerPosition x="0.0" y="0.0"/>
        <celldesigner:boxSize width="80.0" height="60.0"/>
        <celldesigner:singleLine width="1.0"/>
        <celldesigner:paint color="3fff0000" scheme="Color"/>
      </celldesigner:briefView>
      <celldesigner:info state="empty" angle="-1.5707963267948966"/>
    </celldesigner:speciesAlias>
    <celldesigner:speciesAlias id="sa239" species="s330" compartmentAlias="ca1">
      <celldesigner:activity>inactive</celldesigner:activity>
      <celldesigner:bounds x="4264.583333333333" y="1925.666666666666" w="80.0" h="40.0"/>
      <celldesigner:font size="12"/>
      <celldesigner:view state="usual"/>
      <celldesigner:usualView>
        <celldesigner:innerPosition x="1249.583333333333" y="540.6666666666661"/>
        <celldesigner:boxSize width="80.0" height="40.0"/>
        <celldesigner:singleLine width="1.0"/>
        <celldesigner:paint color="ffccffcc" scheme="Color"/>
      </celldesigner:usualView>
      <celldesigner:briefView>
        <celldesigner:innerPosition x="0.0" y="0.0"/>
        <celldesigner:boxSize width="80.0" height="60.0"/>
        <celldesigner:singleLine width="1.0"/>
        <celldesigner:paint color="3fff0000" scheme="Color"/>
      </celldesigner:briefView>
      <celldesigner:info state="empty" angle="-1.5707963267948966"/>
    </celldesigner:speciesAlias>
    <celldesigner:speciesAlias id="sa240" species="s350" compartmentAlias="ca1">
      <celldesigner:activity>inactive</celldesigner:activity>
      <celldesigner:bounds x="4463.833333333333" y="1746.416666666666" w="70.0" h="25.0"/>
      <celldesigner:font size="12"/>
      <celldesigner:view state="usual"/>
      <celldesigner:usualView>
        <celldesigner:innerPosition x="1448.833333333333" y="361.41666666666606"/>
        <celldesigner:boxSize width="70.0" height="25.0"/>
        <celldesigner:singleLine width="1.0"/>
        <celldesigner:paint color="ffccff66" scheme="Color"/>
      </celldesigner:usualView>
      <celldesigner:briefView>
        <celldesigner:innerPosition x="0.0" y="0.0"/>
        <celldesigner:boxSize width="80.0" height="60.0"/>
        <celldesigner:singleLine width="1.0"/>
        <celldesigner:paint color="3fff0000" scheme="Color"/>
      </celldesigner:briefView>
      <celldesigner:info state="empty" angle="-1.5707963267948966"/>
    </celldesigner:speciesAlias>
    <celldesigner:speciesAlias id="sa241" species="s350" compartmentAlias="ca1">
      <celldesigner:activity>inactive</celldesigner:activity>
      <celldesigner:bounds x="4484.833333333333" y="1617.416666666666" w="70.0" h="25.0"/>
      <celldesigner:font size="12"/>
      <celldesigner:view state="usual"/>
      <celldesigner:usualView>
        <celldesigner:innerPosition x="1469.833333333333" y="232.41666666666606"/>
        <celldesigner:boxSize width="70.0" height="25.0"/>
        <celldesigner:singleLine width="1.0"/>
        <celldesigner:paint color="ffccff66" scheme="Color"/>
      </celldesigner:usualView>
      <celldesigner:briefView>
        <celldesigner:innerPosition x="0.0" y="0.0"/>
        <celldesigner:boxSize width="80.0" height="60.0"/>
        <celldesigner:singleLine width="1.0"/>
        <celldesigner:paint color="3fff0000" scheme="Color"/>
      </celldesigner:briefView>
      <celldesigner:info state="empty" angle="-1.5707963267948966"/>
    </celldesigner:speciesAlias>
    <celldesigner:speciesAlias id="sa242" species="s362" compartmentAlias="ca1">
      <celldesigner:activity>inactive</celldesigner:activity>
      <celldesigner:bounds x="4547.833333333333" y="1731.916666666666" w="80.0" h="40.0"/>
      <celldesigner:font size="12"/>
      <celldesigner:view state="usual"/>
      <celldesigner:usualView>
        <celldesigner:innerPosition x="1532.833333333333" y="346.91666666666606"/>
        <celldesigner:boxSize width="80.0" height="40.0"/>
        <celldesigner:singleLine width="1.0"/>
        <celldesigner:paint color="ffccffcc" scheme="Color"/>
      </celldesigner:usualView>
      <celldesigner:briefView>
        <celldesigner:innerPosition x="0.0" y="0.0"/>
        <celldesigner:boxSize width="80.0" height="60.0"/>
        <celldesigner:singleLine width="1.0"/>
        <celldesigner:paint color="3fff0000" scheme="Color"/>
      </celldesigner:briefView>
      <celldesigner:info state="empty" angle="-1.5707963267948966"/>
    </celldesigner:speciesAlias>
    <celldesigner:speciesAlias id="sa243" species="s332" compartmentAlias="ca1">
      <celldesigner:activity>inactive</celldesigner:activity>
      <celldesigner:bounds x="4277.833333333333" y="1782.916666666666" w="80.0" h="40.0"/>
      <celldesigner:font size="12"/>
      <celldesigner:view state="usual"/>
      <celldesigner:usualView>
        <celldesigner:innerPosition x="1262.833333333333" y="397.91666666666606"/>
        <celldesigner:boxSize width="80.0" height="40.0"/>
        <celldesigner:singleLine width="1.0"/>
        <celldesigner:paint color="ffccffcc" scheme="Color"/>
      </celldesigner:usualView>
      <celldesigner:briefView>
        <celldesigner:innerPosition x="0.0" y="0.0"/>
        <celldesigner:boxSize width="80.0" height="60.0"/>
        <celldesigner:singleLine width="1.0"/>
        <celldesigner:paint color="3fff0000" scheme="Color"/>
      </celldesigner:briefView>
      <celldesigner:info state="empty" angle="-1.5707963267948966"/>
    </celldesigner:speciesAlias>
    <celldesigner:speciesAlias id="sa244" species="s345" compartmentAlias="ca1">
      <celldesigner:activity>inactive</celldesigner:activity>
      <celldesigner:bounds x="3786.833333333333" y="2379.416666666666" w="70.0" h="25.0"/>
      <celldesigner:font size="12"/>
      <celldesigner:view state="usual"/>
      <celldesigner:usualView>
        <celldesigner:innerPosition x="771.833333333333" y="994.4166666666661"/>
        <celldesigner:boxSize width="70.0" height="25.0"/>
        <celldesigner:singleLine width="1.0"/>
        <celldesigner:paint color="ffccff66" scheme="Color"/>
      </celldesigner:usualView>
      <celldesigner:briefView>
        <celldesigner:innerPosition x="0.0" y="0.0"/>
        <celldesigner:boxSize width="80.0" height="60.0"/>
        <celldesigner:singleLine width="1.0"/>
        <celldesigner:paint color="3fff0000" scheme="Color"/>
      </celldesigner:briefView>
      <celldesigner:info state="empty" angle="-1.5707963267948966"/>
    </celldesigner:speciesAlias>
    <celldesigner:speciesAlias id="sa245" species="s363" compartmentAlias="ca1">
      <celldesigner:activity>inactive</celldesigner:activity>
      <celldesigner:bounds x="3650.833333333333" y="2431.416666666666" w="70.0" h="25.0"/>
      <celldesigner:font size="12"/>
      <celldesigner:view state="usual"/>
      <celldesigner:usualView>
        <celldesigner:innerPosition x="635.833333333333" y="1046.416666666666"/>
        <celldesigner:boxSize width="70.0" height="25.0"/>
        <celldesigner:singleLine width="1.0"/>
        <celldesigner:paint color="ffccff66" scheme="Color"/>
      </celldesigner:usualView>
      <celldesigner:briefView>
        <celldesigner:innerPosition x="0.0" y="0.0"/>
        <celldesigner:boxSize width="80.0" height="60.0"/>
        <celldesigner:singleLine width="1.0"/>
        <celldesigner:paint color="3fff0000" scheme="Color"/>
      </celldesigner:briefView>
      <celldesigner:info state="empty" angle="-1.5707963267948966"/>
    </celldesigner:speciesAlias>
    <celldesigner:speciesAlias id="sa246" species="s355" compartmentAlias="ca1">
      <celldesigner:activity>inactive</celldesigner:activity>
      <celldesigner:bounds x="5172.833333333333" y="2248.416666666666" w="70.0" h="25.0"/>
      <celldesigner:font size="12"/>
      <celldesigner:view state="usual"/>
      <celldesigner:usualView>
        <celldesigner:innerPosition x="2157.833333333333" y="863.4166666666661"/>
        <celldesigner:boxSize width="70.0" height="25.0"/>
        <celldesigner:singleLine width="1.0"/>
        <celldesigner:paint color="ffccff66" scheme="Color"/>
      </celldesigner:usualView>
      <celldesigner:briefView>
        <celldesigner:innerPosition x="0.0" y="0.0"/>
        <celldesigner:boxSize width="80.0" height="60.0"/>
        <celldesigner:singleLine width="1.0"/>
        <celldesigner:paint color="3fff0000" scheme="Color"/>
      </celldesigner:briefView>
      <celldesigner:info state="empty" angle="-1.5707963267948966"/>
    </celldesigner:speciesAlias>
    <celldesigner:speciesAlias id="sa247" species="s355" compartmentAlias="ca1">
      <celldesigner:activity>inactive</celldesigner:activity>
      <celldesigner:bounds x="5048.833333333333" y="2419.416666666666" w="70.0" h="25.0"/>
      <celldesigner:font size="12"/>
      <celldesigner:view state="usual"/>
      <celldesigner:usualView>
        <celldesigner:innerPosition x="2033.833333333333" y="1034.416666666666"/>
        <celldesigner:boxSize width="70.0" height="25.0"/>
        <celldesigner:singleLine width="1.0"/>
        <celldesigner:paint color="ffccff66" scheme="Color"/>
      </celldesigner:usualView>
      <celldesigner:briefView>
        <celldesigner:innerPosition x="0.0" y="0.0"/>
        <celldesigner:boxSize width="80.0" height="60.0"/>
        <celldesigner:singleLine width="1.0"/>
        <celldesigner:paint color="3fff0000" scheme="Color"/>
      </celldesigner:briefView>
      <celldesigner:info state="empty" angle="-1.5707963267948966"/>
    </celldesigner:speciesAlias>
    <celldesigner:speciesAlias id="sa248" species="s361" compartmentAlias="ca1">
      <celldesigner:activity>inactive</celldesigner:activity>
      <celldesigner:bounds x="4900.333333333333" y="2424.416666666666" w="25.0" h="25.0"/>
      <celldesigner:font size="12"/>
      <celldesigner:view state="usual"/>
      <celldesigner:usualView>
        <celldesigner:innerPosition x="1885.333333333333" y="1039.416666666666"/>
        <celldesigner:boxSize width="25.0" height="25.0"/>
        <celldesigner:singleLine width="1.0"/>
        <celldesigner:paint color="ff9999ff" scheme="Color"/>
      </celldesigner:usualView>
      <celldesigner:briefView>
        <celldesigner:innerPosition x="0.0" y="0.0"/>
        <celldesigner:boxSize width="80.0" height="60.0"/>
        <celldesigner:singleLine width="1.0"/>
        <celldesigner:paint color="3fff0000" scheme="Color"/>
      </celldesigner:briefView>
      <celldesigner:info state="empty" angle="-1.5707963267948966"/>
    </celldesigner:speciesAlias>
    <celldesigner:speciesAlias id="sa249" species="s361" compartmentAlias="ca1">
      <celldesigner:activity>inactive</celldesigner:activity>
      <celldesigner:bounds x="5123.166666666666" y="2278.5833333333326" w="18.0" h="23.0"/>
      <celldesigner:font size="12"/>
      <celldesigner:view state="usual"/>
      <celldesigner:usualView>
        <celldesigner:innerPosition x="2108.166666666666" y="893.5833333333326"/>
        <celldesigner:boxSize width="18.0" height="23.0"/>
        <celldesigner:singleLine width="1.0"/>
        <celldesigner:paint color="ff9999ff" scheme="Color"/>
      </celldesigner:usualView>
      <celldesigner:briefView>
        <celldesigner:innerPosition x="0.0" y="0.0"/>
        <celldesigner:boxSize width="80.0" height="60.0"/>
        <celldesigner:singleLine width="1.0"/>
        <celldesigner:paint color="3fff0000" scheme="Color"/>
      </celldesigner:briefView>
      <celldesigner:info state="empty" angle="-1.5707963267948966"/>
    </celldesigner:speciesAlias>
    <celldesigner:speciesAlias id="sa250" species="s361" compartmentAlias="ca1">
      <celldesigner:activity>inactive</celldesigner:activity>
      <celldesigner:bounds x="4777.5" y="1547.5" w="25.0" h="25.0"/>
      <celldesigner:font size="12"/>
      <celldesigner:view state="usual"/>
      <celldesigner:usualView>
        <celldesigner:innerPosition x="1762.5" y="162.5"/>
        <celldesigner:boxSize width="25.0" height="25.0"/>
        <celldesigner:singleLine width="1.0"/>
        <celldesigner:paint color="ff9999ff" scheme="Color"/>
      </celldesigner:usualView>
      <celldesigner:briefView>
        <celldesigner:innerPosition x="0.0" y="0.0"/>
        <celldesigner:boxSize width="80.0" height="60.0"/>
        <celldesigner:singleLine width="1.0"/>
        <celldesigner:paint color="3fff0000" scheme="Color"/>
      </celldesigner:briefView>
      <celldesigner:info state="empty" angle="-1.5707963267948966"/>
    </celldesigner:speciesAlias>
    <celldesigner:speciesAlias id="sa251" species="s356" compartmentAlias="ca1">
      <celldesigner:activity>inactive</celldesigner:activity>
      <celldesigner:bounds x="4448.833333333333" y="2260.416666666666" w="70.0" h="25.0"/>
      <celldesigner:font size="12"/>
      <celldesigner:view state="usual"/>
      <celldesigner:usualView>
        <celldesigner:innerPosition x="1433.833333333333" y="875.4166666666661"/>
        <celldesigner:boxSize width="70.0" height="25.0"/>
        <celldesigner:singleLine width="1.0"/>
        <celldesigner:paint color="ffccff66" scheme="Color"/>
      </celldesigner:usualView>
      <celldesigner:briefView>
        <celldesigner:innerPosition x="0.0" y="0.0"/>
        <celldesigner:boxSize width="80.0" height="60.0"/>
        <celldesigner:singleLine width="1.0"/>
        <celldesigner:paint color="3fff0000" scheme="Color"/>
      </celldesigner:briefView>
      <celldesigner:info state="empty" angle="-1.5707963267948966"/>
    </celldesigner:speciesAlias>
    <celldesigner:speciesAlias id="sa252" species="s355" compartmentAlias="ca1">
      <celldesigner:activity>inactive</celldesigner:activity>
      <celldesigner:bounds x="4443.833333333333" y="1930.416666666666" w="70.0" h="25.0"/>
      <celldesigner:font size="12"/>
      <celldesigner:view state="usual"/>
      <celldesigner:usualView>
        <celldesigner:innerPosition x="1428.833333333333" y="545.4166666666661"/>
        <celldesigner:boxSize width="70.0" height="25.0"/>
        <celldesigner:singleLine width="1.0"/>
        <celldesigner:paint color="ffccff66" scheme="Color"/>
      </celldesigner:usualView>
      <celldesigner:briefView>
        <celldesigner:innerPosition x="0.0" y="0.0"/>
        <celldesigner:boxSize width="80.0" height="60.0"/>
        <celldesigner:singleLine width="1.0"/>
        <celldesigner:paint color="3fff0000" scheme="Color"/>
      </celldesigner:briefView>
      <celldesigner:info state="empty" angle="-1.5707963267948966"/>
    </celldesigner:speciesAlias>
    <celldesigner:speciesAlias id="sa253" species="s351" compartmentAlias="ca1">
      <celldesigner:activity>inactive</celldesigner:activity>
      <celldesigner:bounds x="4477.833333333333" y="1899.416666666666" w="70.0" h="25.0"/>
      <celldesigner:font size="12"/>
      <celldesigner:view state="usual"/>
      <celldesigner:usualView>
        <celldesigner:innerPosition x="1462.833333333333" y="514.4166666666661"/>
        <celldesigner:boxSize width="70.0" height="25.0"/>
        <celldesigner:singleLine width="1.0"/>
        <celldesigner:paint color="ffccff66" scheme="Color"/>
      </celldesigner:usualView>
      <celldesigner:briefView>
        <celldesigner:innerPosition x="0.0" y="0.0"/>
        <celldesigner:boxSize width="80.0" height="60.0"/>
        <celldesigner:singleLine width="1.0"/>
        <celldesigner:paint color="3fff0000" scheme="Color"/>
      </celldesigner:briefView>
      <celldesigner:info state="empty" angle="-1.5707963267948966"/>
    </celldesigner:speciesAlias>
    <celldesigner:speciesAlias id="sa254" species="s361" compartmentAlias="ca1">
      <celldesigner:activity>inactive</celldesigner:activity>
      <celldesigner:bounds x="4535.333333333333" y="1857.416666666666" w="25.0" h="25.0"/>
      <celldesigner:font size="12"/>
      <celldesigner:view state="usual"/>
      <celldesigner:usualView>
        <celldesigner:innerPosition x="1520.333333333333" y="472.41666666666606"/>
        <celldesigner:boxSize width="25.0" height="25.0"/>
        <celldesigner:singleLine width="1.0"/>
        <celldesigner:paint color="ff9999ff" scheme="Color"/>
      </celldesigner:usualView>
      <celldesigner:briefView>
        <celldesigner:innerPosition x="0.0" y="0.0"/>
        <celldesigner:boxSize width="80.0" height="60.0"/>
        <celldesigner:singleLine width="1.0"/>
        <celldesigner:paint color="3fff0000" scheme="Color"/>
      </celldesigner:briefView>
      <celldesigner:info state="empty" angle="-1.5707963267948966"/>
    </celldesigner:speciesAlias>
    <celldesigner:speciesAlias id="sa255" species="s15" compartmentAlias="ca1">
      <celldesigner:activity>inactive</celldesigner:activity>
      <celldesigner:bounds x="5778.0" y="2980.0" w="70.0" h="25.0"/>
      <celldesigner:font size="12"/>
      <celldesigner:view state="usual"/>
      <celldesigner:usualView>
        <celldesigner:innerPosition x="2763.0" y="1595.0"/>
        <celldesigner:boxSize width="70.0" height="25.0"/>
        <celldesigner:singleLine width="1.0"/>
        <celldesigner:paint color="ffccff66" scheme="Color"/>
      </celldesigner:usualView>
      <celldesigner:briefView>
        <celldesigner:innerPosition x="0.0" y="0.0"/>
        <celldesigner:boxSize width="80.0" height="60.0"/>
        <celldesigner:singleLine width="1.0"/>
        <celldesigner:paint color="3fff0000" scheme="Color"/>
      </celldesigner:briefView>
      <celldesigner:info state="empty" angle="-1.5707963267948966"/>
    </celldesigner:speciesAlias>
    <celldesigner:speciesAlias id="sa256" species="s19" compartmentAlias="ca1">
      <celldesigner:activity>inactive</celldesigner:activity>
      <celldesigner:bounds x="5945.0" y="2980.0" w="122.0" h="25.0"/>
      <celldesigner:font size="12"/>
      <celldesigner:view state="usual"/>
      <celldesigner:usualView>
        <celldesigner:innerPosition x="2930.0" y="1595.0"/>
        <celldesigner:boxSize width="122.0" height="25.0"/>
        <celldesigner:singleLine width="1.0"/>
        <celldesigner:paint color="ffccff66" scheme="Color"/>
      </celldesigner:usualView>
      <celldesigner:briefView>
        <celldesigner:innerPosition x="0.0" y="0.0"/>
        <celldesigner:boxSize width="80.0" height="60.0"/>
        <celldesigner:singleLine width="1.0"/>
        <celldesigner:paint color="3fff0000" scheme="Color"/>
      </celldesigner:briefView>
      <celldesigner:info state="empty" angle="-1.5707963267948966"/>
    </celldesigner:speciesAlias>
    <celldesigner:speciesAlias id="sa257" species="s22" compartmentAlias="ca1">
      <celldesigner:activity>inactive</celldesigner:activity>
      <celldesigner:bounds x="6124.0" y="2981.0" w="162.0" h="22.0"/>
      <celldesigner:font size="12"/>
      <celldesigner:view state="usual"/>
      <celldesigner:usualView>
        <celldesigner:innerPosition x="3109.0" y="1596.0"/>
        <celldesigner:boxSize width="162.0" height="22.0"/>
        <celldesigner:singleLine width="1.0"/>
        <celldesigner:paint color="ffccff66" scheme="Color"/>
      </celldesigner:usualView>
      <celldesigner:briefView>
        <celldesigner:innerPosition x="0.0" y="0.0"/>
        <celldesigner:boxSize width="80.0" height="60.0"/>
        <celldesigner:singleLine width="1.0"/>
        <celldesigner:paint color="3fff0000" scheme="Color"/>
      </celldesigner:briefView>
      <celldesigner:info state="empty" angle="-1.5707963267948966"/>
    </celldesigner:speciesAlias>
    <celldesigner:speciesAlias id="sa258" species="s37" compartmentAlias="ca1">
      <celldesigner:activity>inactive</celldesigner:activity>
      <celldesigner:bounds x="6390.0" y="2982.0" w="110.0" h="24.0"/>
      <celldesigner:font size="12"/>
      <celldesigner:view state="usual"/>
      <celldesigner:usualView>
        <celldesigner:innerPosition x="3375.0" y="1597.0"/>
        <celldesigner:boxSize width="110.0" height="24.0"/>
        <celldesigner:singleLine width="1.0"/>
        <celldesigner:paint color="ffccff66" scheme="Color"/>
      </celldesigner:usualView>
      <celldesigner:briefView>
        <celldesigner:innerPosition x="0.0" y="0.0"/>
        <celldesigner:boxSize width="80.0" height="60.0"/>
        <celldesigner:singleLine width="1.0"/>
        <celldesigner:paint color="3fff0000" scheme="Color"/>
      </celldesigner:briefView>
      <celldesigner:info state="empty" angle="-1.5707963267948966"/>
    </celldesigner:speciesAlias>
    <celldesigner:speciesAlias id="sa259" species="s42" compartmentAlias="ca1">
      <celldesigner:activity>inactive</celldesigner:activity>
      <celldesigner:bounds x="6569.0" y="2982.0" w="70.0" h="25.0"/>
      <celldesigner:font size="12"/>
      <celldesigner:view state="usual"/>
      <celldesigner:usualView>
        <celldesigner:innerPosition x="3554.0" y="1597.0"/>
        <celldesigner:boxSize width="70.0" height="25.0"/>
        <celldesigner:singleLine width="1.0"/>
        <celldesigner:paint color="ffccff66" scheme="Color"/>
      </celldesigner:usualView>
      <celldesigner:briefView>
        <celldesigner:innerPosition x="0.0" y="0.0"/>
        <celldesigner:boxSize width="80.0" height="60.0"/>
        <celldesigner:singleLine width="1.0"/>
        <celldesigner:paint color="3fff0000" scheme="Color"/>
      </celldesigner:briefView>
      <celldesigner:info state="empty" angle="-1.5707963267948966"/>
    </celldesigner:speciesAlias>
    <celldesigner:speciesAlias id="sa260" species="s364" compartmentAlias="ca1">
      <celldesigner:activity>inactive</celldesigner:activity>
      <celldesigner:bounds x="5857.0" y="3035.5" w="80.0" h="40.0"/>
      <celldesigner:font size="12"/>
      <celldesigner:view state="usual"/>
      <celldesigner:usualView>
        <celldesigner:innerPosition x="2842.0" y="1650.5"/>
        <celldesigner:boxSize width="80.0" height="40.0"/>
        <celldesigner:singleLine width="1.0"/>
        <celldesigner:paint color="ffccffcc" scheme="Color"/>
      </celldesigner:usualView>
      <celldesigner:briefView>
        <celldesigner:innerPosition x="0.0" y="0.0"/>
        <celldesigner:boxSize width="80.0" height="60.0"/>
        <celldesigner:singleLine width="1.0"/>
        <celldesigner:paint color="3fff0000" scheme="Color"/>
      </celldesigner:briefView>
      <celldesigner:info state="empty" angle="-1.5707963267948966"/>
    </celldesigner:speciesAlias>
    <celldesigner:speciesAlias id="sa261" species="s365" compartmentAlias="ca1">
      <celldesigner:activity>inactive</celldesigner:activity>
      <celldesigner:bounds x="6057.0" y="3035.5" w="80.0" h="40.0"/>
      <celldesigner:font size="12"/>
      <celldesigner:view state="usual"/>
      <celldesigner:usualView>
        <celldesigner:innerPosition x="3042.0" y="1650.5"/>
        <celldesigner:boxSize width="80.0" height="40.0"/>
        <celldesigner:singleLine width="1.0"/>
        <celldesigner:paint color="ffccffcc" scheme="Color"/>
      </celldesigner:usualView>
      <celldesigner:briefView>
        <celldesigner:innerPosition x="0.0" y="0.0"/>
        <celldesigner:boxSize width="80.0" height="60.0"/>
        <celldesigner:singleLine width="1.0"/>
        <celldesigner:paint color="3fff0000" scheme="Color"/>
      </celldesigner:briefView>
      <celldesigner:info state="empty" angle="-1.5707963267948966"/>
    </celldesigner:speciesAlias>
    <celldesigner:speciesAlias id="sa262" species="s366" compartmentAlias="ca1">
      <celldesigner:activity>inactive</celldesigner:activity>
      <celldesigner:bounds x="6297.0" y="3038.5" w="80.0" h="40.0"/>
      <celldesigner:font size="12"/>
      <celldesigner:view state="usual"/>
      <celldesigner:usualView>
        <celldesigner:innerPosition x="3282.0" y="1653.5"/>
        <celldesigner:boxSize width="80.0" height="40.0"/>
        <celldesigner:singleLine width="1.0"/>
        <celldesigner:paint color="ffccffcc" scheme="Color"/>
      </celldesigner:usualView>
      <celldesigner:briefView>
        <celldesigner:innerPosition x="0.0" y="0.0"/>
        <celldesigner:boxSize width="80.0" height="60.0"/>
        <celldesigner:singleLine width="1.0"/>
        <celldesigner:paint color="3fff0000" scheme="Color"/>
      </celldesigner:briefView>
      <celldesigner:info state="empty" angle="-1.5707963267948966"/>
    </celldesigner:speciesAlias>
    <celldesigner:speciesAlias id="sa263" species="s362" compartmentAlias="ca1">
      <celldesigner:activity>inactive</celldesigner:activity>
      <celldesigner:bounds x="6494.0" y="3036.5" w="80.0" h="40.0"/>
      <celldesigner:font size="12"/>
      <celldesigner:view state="usual"/>
      <celldesigner:usualView>
        <celldesigner:innerPosition x="3479.0" y="1651.5"/>
        <celldesigner:boxSize width="80.0" height="40.0"/>
        <celldesigner:singleLine width="1.0"/>
        <celldesigner:paint color="ffccffcc" scheme="Color"/>
      </celldesigner:usualView>
      <celldesigner:briefView>
        <celldesigner:innerPosition x="0.0" y="0.0"/>
        <celldesigner:boxSize width="80.0" height="60.0"/>
        <celldesigner:singleLine width="1.0"/>
        <celldesigner:paint color="3fff0000" scheme="Color"/>
      </celldesigner:briefView>
      <celldesigner:info state="empty" angle="-1.5707963267948966"/>
    </celldesigner:speciesAlias>
    <celldesigner:speciesAlias id="sa264" species="s356" compartmentAlias="ca1">
      <celldesigner:activity>inactive</celldesigner:activity>
      <celldesigner:bounds x="5826.0" y="2948.0" w="70.0" h="25.0"/>
      <celldesigner:font size="12"/>
      <celldesigner:view state="usual"/>
      <celldesigner:usualView>
        <celldesigner:innerPosition x="2811.0" y="1563.0"/>
        <celldesigner:boxSize width="70.0" height="25.0"/>
        <celldesigner:singleLine width="1.0"/>
        <celldesigner:paint color="ffccff66" scheme="Color"/>
      </celldesigner:usualView>
      <celldesigner:briefView>
        <celldesigner:innerPosition x="0.0" y="0.0"/>
        <celldesigner:boxSize width="80.0" height="60.0"/>
        <celldesigner:singleLine width="1.0"/>
        <celldesigner:paint color="3fff0000" scheme="Color"/>
      </celldesigner:briefView>
      <celldesigner:info state="empty" angle="-1.5707963267948966"/>
    </celldesigner:speciesAlias>
    <celldesigner:speciesAlias id="sa265" species="s353" compartmentAlias="ca1">
      <celldesigner:activity>inactive</celldesigner:activity>
      <celldesigner:bounds x="5907.0" y="2948.0" w="70.0" h="25.0"/>
      <celldesigner:font size="12"/>
      <celldesigner:view state="usual"/>
      <celldesigner:usualView>
        <celldesigner:innerPosition x="2892.0" y="1563.0"/>
        <celldesigner:boxSize width="70.0" height="25.0"/>
        <celldesigner:singleLine width="1.0"/>
        <celldesigner:paint color="ffccff66" scheme="Color"/>
      </celldesigner:usualView>
      <celldesigner:briefView>
        <celldesigner:innerPosition x="0.0" y="0.0"/>
        <celldesigner:boxSize width="80.0" height="60.0"/>
        <celldesigner:singleLine width="1.0"/>
        <celldesigner:paint color="3fff0000" scheme="Color"/>
      </celldesigner:briefView>
      <celldesigner:info state="empty" angle="-1.5707963267948966"/>
    </celldesigner:speciesAlias>
    <celldesigner:speciesAlias id="sa266" species="s347" compartmentAlias="ca1">
      <celldesigner:activity>inactive</celldesigner:activity>
      <celldesigner:bounds x="5993.0" y="2947.0" w="70.0" h="25.0"/>
      <celldesigner:font size="12"/>
      <celldesigner:view state="usual"/>
      <celldesigner:usualView>
        <celldesigner:innerPosition x="2978.0" y="1562.0"/>
        <celldesigner:boxSize width="70.0" height="25.0"/>
        <celldesigner:singleLine width="1.0"/>
        <celldesigner:paint color="ffccff66" scheme="Color"/>
      </celldesigner:usualView>
      <celldesigner:briefView>
        <celldesigner:innerPosition x="0.0" y="0.0"/>
        <celldesigner:boxSize width="80.0" height="60.0"/>
        <celldesigner:singleLine width="1.0"/>
        <celldesigner:paint color="3fff0000" scheme="Color"/>
      </celldesigner:briefView>
      <celldesigner:info state="empty" angle="-1.5707963267948966"/>
    </celldesigner:speciesAlias>
    <celldesigner:speciesAlias id="sa267" species="s355" compartmentAlias="ca1">
      <celldesigner:activity>inactive</celldesigner:activity>
      <celldesigner:bounds x="6218.0" y="2947.0" w="70.0" h="25.0"/>
      <celldesigner:font size="12"/>
      <celldesigner:view state="usual"/>
      <celldesigner:usualView>
        <celldesigner:innerPosition x="3203.0" y="1562.0"/>
        <celldesigner:boxSize width="70.0" height="25.0"/>
        <celldesigner:singleLine width="1.0"/>
        <celldesigner:paint color="ffccff66" scheme="Color"/>
      </celldesigner:usualView>
      <celldesigner:briefView>
        <celldesigner:innerPosition x="0.0" y="0.0"/>
        <celldesigner:boxSize width="80.0" height="60.0"/>
        <celldesigner:singleLine width="1.0"/>
        <celldesigner:paint color="3fff0000" scheme="Color"/>
      </celldesigner:briefView>
      <celldesigner:info state="empty" angle="-1.5707963267948966"/>
    </celldesigner:speciesAlias>
    <celldesigner:speciesAlias id="sa268" species="s351" compartmentAlias="ca1">
      <celldesigner:activity>inactive</celldesigner:activity>
      <celldesigner:bounds x="6291.0" y="2945.0" w="70.0" h="25.0"/>
      <celldesigner:font size="12"/>
      <celldesigner:view state="usual"/>
      <celldesigner:usualView>
        <celldesigner:innerPosition x="3276.0" y="1560.0"/>
        <celldesigner:boxSize width="70.0" height="25.0"/>
        <celldesigner:singleLine width="1.0"/>
        <celldesigner:paint color="ffccff66" scheme="Color"/>
      </celldesigner:usualView>
      <celldesigner:briefView>
        <celldesigner:innerPosition x="0.0" y="0.0"/>
        <celldesigner:boxSize width="80.0" height="60.0"/>
        <celldesigner:singleLine width="1.0"/>
        <celldesigner:paint color="3fff0000" scheme="Color"/>
      </celldesigner:briefView>
      <celldesigner:info state="empty" angle="-1.5707963267948966"/>
    </celldesigner:speciesAlias>
    <celldesigner:speciesAlias id="sa269" species="s361" compartmentAlias="ca1">
      <celldesigner:activity>inactive</celldesigner:activity>
      <celldesigner:bounds x="6364.5" y="2951.0" w="17.0" h="20.0"/>
      <celldesigner:font size="12"/>
      <celldesigner:view state="usual"/>
      <celldesigner:usualView>
        <celldesigner:innerPosition x="3349.5" y="1566.0"/>
        <celldesigner:boxSize width="17.0" height="20.0"/>
        <celldesigner:singleLine width="1.0"/>
        <celldesigner:paint color="ff9999ff" scheme="Color"/>
      </celldesigner:usualView>
      <celldesigner:briefView>
        <celldesigner:innerPosition x="0.0" y="0.0"/>
        <celldesigner:boxSize width="80.0" height="60.0"/>
        <celldesigner:singleLine width="1.0"/>
        <celldesigner:paint color="3fff0000" scheme="Color"/>
      </celldesigner:briefView>
      <celldesigner:info state="empty" angle="-1.5707963267948966"/>
    </celldesigner:speciesAlias>
    <celldesigner:speciesAlias id="sa270" species="s350" compartmentAlias="ca1">
      <celldesigner:activity>inactive</celldesigner:activity>
      <celldesigner:bounds x="6451.0" y="2958.0" w="87.0" h="17.0"/>
      <celldesigner:font size="12"/>
      <celldesigner:view state="usual"/>
      <celldesigner:usualView>
        <celldesigner:innerPosition x="3436.0" y="1573.0"/>
        <celldesigner:boxSize width="87.0" height="17.0"/>
        <celldesigner:singleLine width="1.0"/>
        <celldesigner:paint color="ffccff66" scheme="Color"/>
      </celldesigner:usualView>
      <celldesigner:briefView>
        <celldesigner:innerPosition x="0.0" y="0.0"/>
        <celldesigner:boxSize width="80.0" height="60.0"/>
        <celldesigner:singleLine width="1.0"/>
        <celldesigner:paint color="3fff0000" scheme="Color"/>
      </celldesigner:briefView>
      <celldesigner:info state="empty" angle="-1.5707963267948966"/>
    </celldesigner:speciesAlias>
    <celldesigner:speciesAlias id="sa271" species="s362" compartmentAlias="ca1">
      <celldesigner:activity>inactive</celldesigner:activity>
      <celldesigner:bounds x="6494.0" y="3225.25" w="80.0" h="40.0"/>
      <celldesigner:font size="12"/>
      <celldesigner:view state="usual"/>
      <celldesigner:usualView>
        <celldesigner:innerPosition x="3479.0" y="1840.25"/>
        <celldesigner:boxSize width="80.0" height="40.0"/>
        <celldesigner:singleLine width="1.0"/>
        <celldesigner:paint color="ffccffcc" scheme="Color"/>
      </celldesigner:usualView>
      <celldesigner:briefView>
        <celldesigner:innerPosition x="0.0" y="0.0"/>
        <celldesigner:boxSize width="80.0" height="60.0"/>
        <celldesigner:singleLine width="1.0"/>
        <celldesigner:paint color="3fff0000" scheme="Color"/>
      </celldesigner:briefView>
      <celldesigner:info state="empty" angle="-1.5707963267948966"/>
    </celldesigner:speciesAlias>
    <celldesigner:speciesAlias id="sa272" species="s366" compartmentAlias="ca1">
      <celldesigner:activity>inactive</celldesigner:activity>
      <celldesigner:bounds x="6284.0" y="3223.25" w="80.0" h="40.0"/>
      <celldesigner:font size="12"/>
      <celldesigner:view state="usual"/>
      <celldesigner:usualView>
        <celldesigner:innerPosition x="3269.0" y="1838.25"/>
        <celldesigner:boxSize width="80.0" height="40.0"/>
        <celldesigner:singleLine width="1.0"/>
        <celldesigner:paint color="ffccffcc" scheme="Color"/>
      </celldesigner:usualView>
      <celldesigner:briefView>
        <celldesigner:innerPosition x="0.0" y="0.0"/>
        <celldesigner:boxSize width="80.0" height="60.0"/>
        <celldesigner:singleLine width="1.0"/>
        <celldesigner:paint color="3fff0000" scheme="Color"/>
      </celldesigner:briefView>
      <celldesigner:info state="empty" angle="-1.5707963267948966"/>
    </celldesigner:speciesAlias>
    <celldesigner:speciesAlias id="sa273" species="s65" compartmentAlias="ca1">
      <celldesigner:activity>inactive</celldesigner:activity>
      <celldesigner:bounds x="6579.0" y="3172.75" w="70.0" h="25.0"/>
      <celldesigner:font size="12"/>
      <celldesigner:view state="usual"/>
      <celldesigner:usualView>
        <celldesigner:innerPosition x="3564.0" y="1787.75"/>
        <celldesigner:boxSize width="70.0" height="25.0"/>
        <celldesigner:singleLine width="1.0"/>
        <celldesigner:paint color="ffccff66" scheme="Color"/>
      </celldesigner:usualView>
      <celldesigner:briefView>
        <celldesigner:innerPosition x="0.0" y="0.0"/>
        <celldesigner:boxSize width="80.0" height="60.0"/>
        <celldesigner:singleLine width="1.0"/>
        <celldesigner:paint color="3fff0000" scheme="Color"/>
      </celldesigner:briefView>
      <celldesigner:info state="empty" angle="-1.5707963267948966"/>
    </celldesigner:speciesAlias>
    <celldesigner:speciesAlias id="sa274" species="s66" compartmentAlias="ca1">
      <celldesigner:activity>inactive</celldesigner:activity>
      <celldesigner:bounds x="6366.0" y="3172.75" w="124.0" h="25.0"/>
      <celldesigner:font size="12"/>
      <celldesigner:view state="usual"/>
      <celldesigner:usualView>
        <celldesigner:innerPosition x="3351.0" y="1787.75"/>
        <celldesigner:boxSize width="124.0" height="25.0"/>
        <celldesigner:singleLine width="1.0"/>
        <celldesigner:paint color="ffccff66" scheme="Color"/>
      </celldesigner:usualView>
      <celldesigner:briefView>
        <celldesigner:innerPosition x="0.0" y="0.0"/>
        <celldesigner:boxSize width="80.0" height="60.0"/>
        <celldesigner:singleLine width="1.0"/>
        <celldesigner:paint color="3fff0000" scheme="Color"/>
      </celldesigner:briefView>
      <celldesigner:info state="empty" angle="-1.5707963267948966"/>
    </celldesigner:speciesAlias>
    <celldesigner:speciesAlias id="sa275" species="s350" compartmentAlias="ca1">
      <celldesigner:activity>inactive</celldesigner:activity>
      <celldesigner:bounds x="6463.0" y="3143.75" w="70.0" h="25.0"/>
      <celldesigner:font size="12"/>
      <celldesigner:view state="usual"/>
      <celldesigner:usualView>
        <celldesigner:innerPosition x="3448.0" y="1758.75"/>
        <celldesigner:boxSize width="70.0" height="25.0"/>
        <celldesigner:singleLine width="1.0"/>
        <celldesigner:paint color="ffccff66" scheme="Color"/>
      </celldesigner:usualView>
      <celldesigner:briefView>
        <celldesigner:innerPosition x="0.0" y="0.0"/>
        <celldesigner:boxSize width="80.0" height="60.0"/>
        <celldesigner:singleLine width="1.0"/>
        <celldesigner:paint color="3fff0000" scheme="Color"/>
      </celldesigner:briefView>
      <celldesigner:info state="empty" angle="-1.5707963267948966"/>
    </celldesigner:speciesAlias>
    <celldesigner:speciesAlias id="sa276" species="s361" compartmentAlias="ca1">
      <celldesigner:activity>inactive</celldesigner:activity>
      <celldesigner:bounds x="6352.5" y="3146.75" w="17.0" h="20.0"/>
      <celldesigner:font size="12"/>
      <celldesigner:view state="usual"/>
      <celldesigner:usualView>
        <celldesigner:innerPosition x="3337.5" y="1761.75"/>
        <celldesigner:boxSize width="17.0" height="20.0"/>
        <celldesigner:singleLine width="1.0"/>
        <celldesigner:paint color="ff9999ff" scheme="Color"/>
      </celldesigner:usualView>
      <celldesigner:briefView>
        <celldesigner:innerPosition x="0.0" y="0.0"/>
        <celldesigner:boxSize width="80.0" height="60.0"/>
        <celldesigner:singleLine width="1.0"/>
        <celldesigner:paint color="3fff0000" scheme="Color"/>
      </celldesigner:briefView>
      <celldesigner:info state="empty" angle="-1.5707963267948966"/>
    </celldesigner:speciesAlias>
    <celldesigner:speciesAlias id="sa277" species="s351" compartmentAlias="ca1">
      <celldesigner:activity>inactive</celldesigner:activity>
      <celldesigner:bounds x="6274.0" y="3138.75" w="70.0" h="25.0"/>
      <celldesigner:font size="12"/>
      <celldesigner:view state="usual"/>
      <celldesigner:usualView>
        <celldesigner:innerPosition x="3259.0" y="1753.75"/>
        <celldesigner:boxSize width="70.0" height="25.0"/>
        <celldesigner:singleLine width="1.0"/>
        <celldesigner:paint color="ffccff66" scheme="Color"/>
      </celldesigner:usualView>
      <celldesigner:briefView>
        <celldesigner:innerPosition x="0.0" y="0.0"/>
        <celldesigner:boxSize width="80.0" height="60.0"/>
        <celldesigner:singleLine width="1.0"/>
        <celldesigner:paint color="3fff0000" scheme="Color"/>
      </celldesigner:briefView>
      <celldesigner:info state="empty" angle="-1.5707963267948966"/>
    </celldesigner:speciesAlias>
    <celldesigner:speciesAlias id="sa278" species="s355" compartmentAlias="ca1">
      <celldesigner:activity>inactive</celldesigner:activity>
      <celldesigner:bounds x="6199.0" y="3137.75" w="70.0" h="25.0"/>
      <celldesigner:font size="12"/>
      <celldesigner:view state="usual"/>
      <celldesigner:usualView>
        <celldesigner:innerPosition x="3184.0" y="1752.75"/>
        <celldesigner:boxSize width="70.0" height="25.0"/>
        <celldesigner:singleLine width="1.0"/>
        <celldesigner:paint color="ffccff66" scheme="Color"/>
      </celldesigner:usualView>
      <celldesigner:briefView>
        <celldesigner:innerPosition x="0.0" y="0.0"/>
        <celldesigner:boxSize width="80.0" height="60.0"/>
        <celldesigner:singleLine width="1.0"/>
        <celldesigner:paint color="3fff0000" scheme="Color"/>
      </celldesigner:briefView>
      <celldesigner:info state="empty" angle="-1.5707963267948966"/>
    </celldesigner:speciesAlias>
    <celldesigner:speciesAlias id="sa279" species="s68" compartmentAlias="ca1">
      <celldesigner:activity>inactive</celldesigner:activity>
      <celldesigner:bounds x="6132.0" y="3172.75" w="150.0" h="20.0"/>
      <celldesigner:font size="12"/>
      <celldesigner:view state="usual"/>
      <celldesigner:usualView>
        <celldesigner:innerPosition x="3117.0" y="1787.75"/>
        <celldesigner:boxSize width="150.0" height="20.0"/>
        <celldesigner:singleLine width="1.0"/>
        <celldesigner:paint color="ffccff66" scheme="Color"/>
      </celldesigner:usualView>
      <celldesigner:briefView>
        <celldesigner:innerPosition x="0.0" y="0.0"/>
        <celldesigner:boxSize width="80.0" height="60.0"/>
        <celldesigner:singleLine width="1.0"/>
        <celldesigner:paint color="3fff0000" scheme="Color"/>
      </celldesigner:briefView>
      <celldesigner:info state="empty" angle="-1.5707963267948966"/>
    </celldesigner:speciesAlias>
    <celldesigner:speciesAlias id="sa280" species="s365" compartmentAlias="ca1">
      <celldesigner:activity>inactive</celldesigner:activity>
      <celldesigner:bounds x="6064.0" y="3224.25" w="80.0" h="40.0"/>
      <celldesigner:font size="12"/>
      <celldesigner:view state="usual"/>
      <celldesigner:usualView>
        <celldesigner:innerPosition x="3049.0" y="1839.25"/>
        <celldesigner:boxSize width="80.0" height="40.0"/>
        <celldesigner:singleLine width="1.0"/>
        <celldesigner:paint color="ffccffcc" scheme="Color"/>
      </celldesigner:usualView>
      <celldesigner:briefView>
        <celldesigner:innerPosition x="0.0" y="0.0"/>
        <celldesigner:boxSize width="80.0" height="60.0"/>
        <celldesigner:singleLine width="1.0"/>
        <celldesigner:paint color="3fff0000" scheme="Color"/>
      </celldesigner:briefView>
      <celldesigner:info state="empty" angle="-1.5707963267948966"/>
    </celldesigner:speciesAlias>
    <celldesigner:speciesAlias id="sa281" species="s347" compartmentAlias="ca1">
      <celldesigner:activity>inactive</celldesigner:activity>
      <celldesigner:bounds x="6005.0" y="3138.75" w="70.0" h="25.0"/>
      <celldesigner:font size="12"/>
      <celldesigner:view state="usual"/>
      <celldesigner:usualView>
        <celldesigner:innerPosition x="2990.0" y="1753.75"/>
        <celldesigner:boxSize width="70.0" height="25.0"/>
        <celldesigner:singleLine width="1.0"/>
        <celldesigner:paint color="ffccff66" scheme="Color"/>
      </celldesigner:usualView>
      <celldesigner:briefView>
        <celldesigner:innerPosition x="0.0" y="0.0"/>
        <celldesigner:boxSize width="80.0" height="60.0"/>
        <celldesigner:singleLine width="1.0"/>
        <celldesigner:paint color="3fff0000" scheme="Color"/>
      </celldesigner:briefView>
      <celldesigner:info state="empty" angle="-1.5707963267948966"/>
    </celldesigner:speciesAlias>
    <celldesigner:speciesAlias id="sa282" species="s69" compartmentAlias="ca1">
      <celldesigner:activity>inactive</celldesigner:activity>
      <celldesigner:bounds x="5935.0" y="3171.75" w="143.0" h="19.0"/>
      <celldesigner:font size="12"/>
      <celldesigner:view state="usual"/>
      <celldesigner:usualView>
        <celldesigner:innerPosition x="2920.0" y="1786.75"/>
        <celldesigner:boxSize width="143.0" height="19.0"/>
        <celldesigner:singleLine width="1.0"/>
        <celldesigner:paint color="ffccff66" scheme="Color"/>
      </celldesigner:usualView>
      <celldesigner:briefView>
        <celldesigner:innerPosition x="0.0" y="0.0"/>
        <celldesigner:boxSize width="80.0" height="60.0"/>
        <celldesigner:singleLine width="1.0"/>
        <celldesigner:paint color="3fff0000" scheme="Color"/>
      </celldesigner:briefView>
      <celldesigner:info state="empty" angle="-1.5707963267948966"/>
    </celldesigner:speciesAlias>
    <celldesigner:speciesAlias id="sa283" species="s353" compartmentAlias="ca1">
      <celldesigner:activity>inactive</celldesigner:activity>
      <celldesigner:bounds x="5898.0" y="3130.75" w="70.0" h="25.0"/>
      <celldesigner:font size="12"/>
      <celldesigner:view state="usual"/>
      <celldesigner:usualView>
        <celldesigner:innerPosition x="2883.0" y="1745.75"/>
        <celldesigner:boxSize width="70.0" height="25.0"/>
        <celldesigner:singleLine width="1.0"/>
        <celldesigner:paint color="ffccff66" scheme="Color"/>
      </celldesigner:usualView>
      <celldesigner:briefView>
        <celldesigner:innerPosition x="0.0" y="0.0"/>
        <celldesigner:boxSize width="80.0" height="60.0"/>
        <celldesigner:singleLine width="1.0"/>
        <celldesigner:paint color="3fff0000" scheme="Color"/>
      </celldesigner:briefView>
      <celldesigner:info state="empty" angle="-1.5707963267948966"/>
    </celldesigner:speciesAlias>
    <celldesigner:speciesAlias id="sa284" species="s364" compartmentAlias="ca1">
      <celldesigner:activity>inactive</celldesigner:activity>
      <celldesigner:bounds x="5824.0" y="3227.25" w="80.0" h="40.0"/>
      <celldesigner:font size="12"/>
      <celldesigner:view state="usual"/>
      <celldesigner:usualView>
        <celldesigner:innerPosition x="2809.0" y="1842.25"/>
        <celldesigner:boxSize width="80.0" height="40.0"/>
        <celldesigner:singleLine width="1.0"/>
        <celldesigner:paint color="ffccffcc" scheme="Color"/>
      </celldesigner:usualView>
      <celldesigner:briefView>
        <celldesigner:innerPosition x="0.0" y="0.0"/>
        <celldesigner:boxSize width="80.0" height="60.0"/>
        <celldesigner:singleLine width="1.0"/>
        <celldesigner:paint color="3fff0000" scheme="Color"/>
      </celldesigner:briefView>
      <celldesigner:info state="empty" angle="-1.5707963267948966"/>
    </celldesigner:speciesAlias>
    <celldesigner:speciesAlias id="sa285" species="s356" compartmentAlias="ca1">
      <celldesigner:activity>inactive</celldesigner:activity>
      <celldesigner:bounds x="5805.0" y="3131.75" w="70.0" h="25.0"/>
      <celldesigner:font size="12"/>
      <celldesigner:view state="usual"/>
      <celldesigner:usualView>
        <celldesigner:innerPosition x="2790.0" y="1746.75"/>
        <celldesigner:boxSize width="70.0" height="25.0"/>
        <celldesigner:singleLine width="1.0"/>
        <celldesigner:paint color="ffccff66" scheme="Color"/>
      </celldesigner:usualView>
      <celldesigner:briefView>
        <celldesigner:innerPosition x="0.0" y="0.0"/>
        <celldesigner:boxSize width="80.0" height="60.0"/>
        <celldesigner:singleLine width="1.0"/>
        <celldesigner:paint color="3fff0000" scheme="Color"/>
      </celldesigner:briefView>
      <celldesigner:info state="empty" angle="-1.5707963267948966"/>
    </celldesigner:speciesAlias>
    <celldesigner:speciesAlias id="sa286" species="s70" compartmentAlias="ca1">
      <celldesigner:activity>inactive</celldesigner:activity>
      <celldesigner:bounds x="5887.0" y="3417.875" w="143.0" h="22.0"/>
      <celldesigner:font size="12"/>
      <celldesigner:view state="usual"/>
      <celldesigner:usualView>
        <celldesigner:innerPosition x="2872.0" y="2032.875"/>
        <celldesigner:boxSize width="143.0" height="22.0"/>
        <celldesigner:singleLine width="1.0"/>
        <celldesigner:paint color="ffccff66" scheme="Color"/>
      </celldesigner:usualView>
      <celldesigner:briefView>
        <celldesigner:innerPosition x="0.0" y="0.0"/>
        <celldesigner:boxSize width="80.0" height="60.0"/>
        <celldesigner:singleLine width="1.0"/>
        <celldesigner:paint color="3fff0000" scheme="Color"/>
      </celldesigner:briefView>
      <celldesigner:info state="empty" angle="-1.5707963267948966"/>
    </celldesigner:speciesAlias>
    <celldesigner:speciesAlias id="sa287" species="s72" compartmentAlias="ca1">
      <celldesigner:activity>inactive</celldesigner:activity>
      <celldesigner:bounds x="6107.0" y="3418.875" w="158.0" h="20.0"/>
      <celldesigner:font size="12"/>
      <celldesigner:view state="usual"/>
      <celldesigner:usualView>
        <celldesigner:innerPosition x="3092.0" y="2033.875"/>
        <celldesigner:boxSize width="158.0" height="20.0"/>
        <celldesigner:singleLine width="1.0"/>
        <celldesigner:paint color="ffccff66" scheme="Color"/>
      </celldesigner:usualView>
      <celldesigner:briefView>
        <celldesigner:innerPosition x="0.0" y="0.0"/>
        <celldesigner:boxSize width="80.0" height="60.0"/>
        <celldesigner:singleLine width="1.0"/>
        <celldesigner:paint color="3fff0000" scheme="Color"/>
      </celldesigner:briefView>
      <celldesigner:info state="empty" angle="-1.5707963267948966"/>
    </celldesigner:speciesAlias>
    <celldesigner:speciesAlias id="sa288" species="s80" compartmentAlias="ca1">
      <celldesigner:activity>inactive</celldesigner:activity>
      <celldesigner:bounds x="6376.0" y="3418.875" w="134.0" h="22.0"/>
      <celldesigner:font size="12"/>
      <celldesigner:view state="usual"/>
      <celldesigner:usualView>
        <celldesigner:innerPosition x="3361.0" y="2033.875"/>
        <celldesigner:boxSize width="134.0" height="22.0"/>
        <celldesigner:singleLine width="1.0"/>
        <celldesigner:paint color="ffccff66" scheme="Color"/>
      </celldesigner:usualView>
      <celldesigner:briefView>
        <celldesigner:innerPosition x="0.0" y="0.0"/>
        <celldesigner:boxSize width="80.0" height="60.0"/>
        <celldesigner:singleLine width="1.0"/>
        <celldesigner:paint color="3fff0000" scheme="Color"/>
      </celldesigner:briefView>
      <celldesigner:info state="empty" angle="-1.5707963267948966"/>
    </celldesigner:speciesAlias>
    <celldesigner:speciesAlias id="sa289" species="s83" compartmentAlias="ca1">
      <celldesigner:activity>inactive</celldesigner:activity>
      <celldesigner:bounds x="6589.0" y="3418.875" w="70.0" h="25.0"/>
      <celldesigner:font size="12"/>
      <celldesigner:view state="usual"/>
      <celldesigner:usualView>
        <celldesigner:innerPosition x="3574.0" y="2033.875"/>
        <celldesigner:boxSize width="70.0" height="25.0"/>
        <celldesigner:singleLine width="1.0"/>
        <celldesigner:paint color="ffccff66" scheme="Color"/>
      </celldesigner:usualView>
      <celldesigner:briefView>
        <celldesigner:innerPosition x="0.0" y="0.0"/>
        <celldesigner:boxSize width="80.0" height="60.0"/>
        <celldesigner:singleLine width="1.0"/>
        <celldesigner:paint color="3fff0000" scheme="Color"/>
      </celldesigner:briefView>
      <celldesigner:info state="empty" angle="-1.5707963267948966"/>
    </celldesigner:speciesAlias>
    <celldesigner:speciesAlias id="sa290" species="s364" compartmentAlias="ca1">
      <celldesigner:activity>inactive</celldesigner:activity>
      <celldesigner:bounds x="5805.0" y="3471.375" w="80.0" h="40.0"/>
      <celldesigner:font size="12"/>
      <celldesigner:view state="usual"/>
      <celldesigner:usualView>
        <celldesigner:innerPosition x="2790.0" y="2086.375"/>
        <celldesigner:boxSize width="80.0" height="40.0"/>
        <celldesigner:singleLine width="1.0"/>
        <celldesigner:paint color="ffccffcc" scheme="Color"/>
      </celldesigner:usualView>
      <celldesigner:briefView>
        <celldesigner:innerPosition x="0.0" y="0.0"/>
        <celldesigner:boxSize width="80.0" height="60.0"/>
        <celldesigner:singleLine width="1.0"/>
        <celldesigner:paint color="3fff0000" scheme="Color"/>
      </celldesigner:briefView>
      <celldesigner:info state="empty" angle="-1.5707963267948966"/>
    </celldesigner:speciesAlias>
    <celldesigner:speciesAlias id="sa291" species="s365" compartmentAlias="ca1">
      <celldesigner:activity>inactive</celldesigner:activity>
      <celldesigner:bounds x="6028.0" y="3472.375" w="80.0" h="40.0"/>
      <celldesigner:font size="12"/>
      <celldesigner:view state="usual"/>
      <celldesigner:usualView>
        <celldesigner:innerPosition x="3013.0" y="2087.375"/>
        <celldesigner:boxSize width="80.0" height="40.0"/>
        <celldesigner:singleLine width="1.0"/>
        <celldesigner:paint color="ffccffcc" scheme="Color"/>
      </celldesigner:usualView>
      <celldesigner:briefView>
        <celldesigner:innerPosition x="0.0" y="0.0"/>
        <celldesigner:boxSize width="80.0" height="60.0"/>
        <celldesigner:singleLine width="1.0"/>
        <celldesigner:paint color="3fff0000" scheme="Color"/>
      </celldesigner:briefView>
      <celldesigner:info state="empty" angle="-1.5707963267948966"/>
    </celldesigner:speciesAlias>
    <celldesigner:speciesAlias id="sa292" species="s366" compartmentAlias="ca1">
      <celldesigner:activity>inactive</celldesigner:activity>
      <celldesigner:bounds x="6285.0" y="3478.375" w="80.0" h="40.0"/>
      <celldesigner:font size="12"/>
      <celldesigner:view state="usual"/>
      <celldesigner:usualView>
        <celldesigner:innerPosition x="3270.0" y="2093.375"/>
        <celldesigner:boxSize width="80.0" height="40.0"/>
        <celldesigner:singleLine width="1.0"/>
        <celldesigner:paint color="ffccffcc" scheme="Color"/>
      </celldesigner:usualView>
      <celldesigner:briefView>
        <celldesigner:innerPosition x="0.0" y="0.0"/>
        <celldesigner:boxSize width="80.0" height="60.0"/>
        <celldesigner:singleLine width="1.0"/>
        <celldesigner:paint color="3fff0000" scheme="Color"/>
      </celldesigner:briefView>
      <celldesigner:info state="empty" angle="-1.5707963267948966"/>
    </celldesigner:speciesAlias>
    <celldesigner:speciesAlias id="sa293" species="s362" compartmentAlias="ca1">
      <celldesigner:activity>inactive</celldesigner:activity>
      <celldesigner:bounds x="6510.0" y="3474.375" w="80.0" h="40.0"/>
      <celldesigner:font size="12"/>
      <celldesigner:view state="usual"/>
      <celldesigner:usualView>
        <celldesigner:innerPosition x="3495.0" y="2089.375"/>
        <celldesigner:boxSize width="80.0" height="40.0"/>
        <celldesigner:singleLine width="1.0"/>
        <celldesigner:paint color="ffccffcc" scheme="Color"/>
      </celldesigner:usualView>
      <celldesigner:briefView>
        <celldesigner:innerPosition x="0.0" y="0.0"/>
        <celldesigner:boxSize width="80.0" height="60.0"/>
        <celldesigner:singleLine width="1.0"/>
        <celldesigner:paint color="3fff0000" scheme="Color"/>
      </celldesigner:briefView>
      <celldesigner:info state="empty" angle="-1.5707963267948966"/>
    </celldesigner:speciesAlias>
    <celldesigner:speciesAlias id="sa294" species="s356" compartmentAlias="ca1">
      <celldesigner:activity>inactive</celldesigner:activity>
      <celldesigner:bounds x="5811.0" y="3374.875" w="70.0" h="25.0"/>
      <celldesigner:font size="12"/>
      <celldesigner:view state="usual"/>
      <celldesigner:usualView>
        <celldesigner:innerPosition x="2796.0" y="1989.875"/>
        <celldesigner:boxSize width="70.0" height="25.0"/>
        <celldesigner:singleLine width="1.0"/>
        <celldesigner:paint color="ffccff66" scheme="Color"/>
      </celldesigner:usualView>
      <celldesigner:briefView>
        <celldesigner:innerPosition x="0.0" y="0.0"/>
        <celldesigner:boxSize width="80.0" height="60.0"/>
        <celldesigner:singleLine width="1.0"/>
        <celldesigner:paint color="3fff0000" scheme="Color"/>
      </celldesigner:briefView>
      <celldesigner:info state="empty" angle="-1.5707963267948966"/>
    </celldesigner:speciesAlias>
    <celldesigner:speciesAlias id="sa295" species="s353" compartmentAlias="ca1">
      <celldesigner:activity>inactive</celldesigner:activity>
      <celldesigner:bounds x="5923.0" y="3369.875" w="70.0" h="25.0"/>
      <celldesigner:font size="12"/>
      <celldesigner:view state="usual"/>
      <celldesigner:usualView>
        <celldesigner:innerPosition x="2908.0" y="1984.875"/>
        <celldesigner:boxSize width="70.0" height="25.0"/>
        <celldesigner:singleLine width="1.0"/>
        <celldesigner:paint color="ffccff66" scheme="Color"/>
      </celldesigner:usualView>
      <celldesigner:briefView>
        <celldesigner:innerPosition x="0.0" y="0.0"/>
        <celldesigner:boxSize width="80.0" height="60.0"/>
        <celldesigner:singleLine width="1.0"/>
        <celldesigner:paint color="3fff0000" scheme="Color"/>
      </celldesigner:briefView>
      <celldesigner:info state="empty" angle="-1.5707963267948966"/>
    </celldesigner:speciesAlias>
    <celldesigner:speciesAlias id="sa296" species="s347" compartmentAlias="ca1">
      <celldesigner:activity>inactive</celldesigner:activity>
      <celldesigner:bounds x="6003.0" y="3369.875" w="70.0" h="25.0"/>
      <celldesigner:font size="12"/>
      <celldesigner:view state="usual"/>
      <celldesigner:usualView>
        <celldesigner:innerPosition x="2988.0" y="1984.875"/>
        <celldesigner:boxSize width="70.0" height="25.0"/>
        <celldesigner:singleLine width="1.0"/>
        <celldesigner:paint color="ffccff66" scheme="Color"/>
      </celldesigner:usualView>
      <celldesigner:briefView>
        <celldesigner:innerPosition x="0.0" y="0.0"/>
        <celldesigner:boxSize width="80.0" height="60.0"/>
        <celldesigner:singleLine width="1.0"/>
        <celldesigner:paint color="3fff0000" scheme="Color"/>
      </celldesigner:briefView>
      <celldesigner:info state="empty" angle="-1.5707963267948966"/>
    </celldesigner:speciesAlias>
    <celldesigner:speciesAlias id="sa297" species="s355" compartmentAlias="ca1">
      <celldesigner:activity>inactive</celldesigner:activity>
      <celldesigner:bounds x="6209.0" y="3383.875" w="70.0" h="25.0"/>
      <celldesigner:font size="12"/>
      <celldesigner:view state="usual"/>
      <celldesigner:usualView>
        <celldesigner:innerPosition x="3194.0" y="1998.875"/>
        <celldesigner:boxSize width="70.0" height="25.0"/>
        <celldesigner:singleLine width="1.0"/>
        <celldesigner:paint color="ffccff66" scheme="Color"/>
      </celldesigner:usualView>
      <celldesigner:briefView>
        <celldesigner:innerPosition x="0.0" y="0.0"/>
        <celldesigner:boxSize width="80.0" height="60.0"/>
        <celldesigner:singleLine width="1.0"/>
        <celldesigner:paint color="3fff0000" scheme="Color"/>
      </celldesigner:briefView>
      <celldesigner:info state="empty" angle="-1.5707963267948966"/>
    </celldesigner:speciesAlias>
    <celldesigner:speciesAlias id="sa298" species="s351" compartmentAlias="ca1">
      <celldesigner:activity>inactive</celldesigner:activity>
      <celldesigner:bounds x="6284.0" y="3384.875" w="70.0" h="25.0"/>
      <celldesigner:font size="12"/>
      <celldesigner:view state="usual"/>
      <celldesigner:usualView>
        <celldesigner:innerPosition x="3269.0" y="1999.875"/>
        <celldesigner:boxSize width="70.0" height="25.0"/>
        <celldesigner:singleLine width="1.0"/>
        <celldesigner:paint color="ffccff66" scheme="Color"/>
      </celldesigner:usualView>
      <celldesigner:briefView>
        <celldesigner:innerPosition x="0.0" y="0.0"/>
        <celldesigner:boxSize width="80.0" height="60.0"/>
        <celldesigner:singleLine width="1.0"/>
        <celldesigner:paint color="3fff0000" scheme="Color"/>
      </celldesigner:briefView>
      <celldesigner:info state="empty" angle="-1.5707963267948966"/>
    </celldesigner:speciesAlias>
    <celldesigner:speciesAlias id="sa299" species="s361" compartmentAlias="ca1">
      <celldesigner:activity>inactive</celldesigner:activity>
      <celldesigner:bounds x="6362.5" y="3392.875" w="17.0" h="20.0"/>
      <celldesigner:font size="12"/>
      <celldesigner:view state="usual"/>
      <celldesigner:usualView>
        <celldesigner:innerPosition x="3347.5" y="2007.875"/>
        <celldesigner:boxSize width="17.0" height="20.0"/>
        <celldesigner:singleLine width="1.0"/>
        <celldesigner:paint color="ff9999ff" scheme="Color"/>
      </celldesigner:usualView>
      <celldesigner:briefView>
        <celldesigner:innerPosition x="0.0" y="0.0"/>
        <celldesigner:boxSize width="80.0" height="60.0"/>
        <celldesigner:singleLine width="1.0"/>
        <celldesigner:paint color="3fff0000" scheme="Color"/>
      </celldesigner:briefView>
      <celldesigner:info state="empty" angle="-1.5707963267948966"/>
    </celldesigner:speciesAlias>
    <celldesigner:speciesAlias id="sa300" species="s350" compartmentAlias="ca1">
      <celldesigner:activity>inactive</celldesigner:activity>
      <celldesigner:bounds x="6472.0" y="3387.875" w="70.0" h="25.0"/>
      <celldesigner:font size="12"/>
      <celldesigner:view state="usual"/>
      <celldesigner:usualView>
        <celldesigner:innerPosition x="3457.0" y="2002.875"/>
        <celldesigner:boxSize width="70.0" height="25.0"/>
        <celldesigner:singleLine width="1.0"/>
        <celldesigner:paint color="ffccff66" scheme="Color"/>
      </celldesigner:usualView>
      <celldesigner:briefView>
        <celldesigner:innerPosition x="0.0" y="0.0"/>
        <celldesigner:boxSize width="80.0" height="60.0"/>
        <celldesigner:singleLine width="1.0"/>
        <celldesigner:paint color="3fff0000" scheme="Color"/>
      </celldesigner:briefView>
      <celldesigner:info state="empty" angle="-1.5707963267948966"/>
    </celldesigner:speciesAlias>
    <celldesigner:speciesAlias id="sa301" species="s362" compartmentAlias="ca1">
      <celldesigner:activity>inactive</celldesigner:activity>
      <celldesigner:bounds x="6525.0" y="3679.125" w="80.0" h="40.0"/>
      <celldesigner:font size="12"/>
      <celldesigner:view state="usual"/>
      <celldesigner:usualView>
        <celldesigner:innerPosition x="3510.0" y="2294.125"/>
        <celldesigner:boxSize width="80.0" height="40.0"/>
        <celldesigner:singleLine width="1.0"/>
        <celldesigner:paint color="ffccffcc" scheme="Color"/>
      </celldesigner:usualView>
      <celldesigner:briefView>
        <celldesigner:innerPosition x="0.0" y="0.0"/>
        <celldesigner:boxSize width="80.0" height="60.0"/>
        <celldesigner:singleLine width="1.0"/>
        <celldesigner:paint color="3fff0000" scheme="Color"/>
      </celldesigner:briefView>
      <celldesigner:info state="empty" angle="-1.5707963267948966"/>
    </celldesigner:speciesAlias>
    <celldesigner:speciesAlias id="sa302" species="s366" compartmentAlias="ca1">
      <celldesigner:activity>inactive</celldesigner:activity>
      <celldesigner:bounds x="6290.0" y="3677.125" w="80.0" h="40.0"/>
      <celldesigner:font size="12"/>
      <celldesigner:view state="usual"/>
      <celldesigner:usualView>
        <celldesigner:innerPosition x="3275.0" y="2292.125"/>
        <celldesigner:boxSize width="80.0" height="40.0"/>
        <celldesigner:singleLine width="1.0"/>
        <celldesigner:paint color="ffccffcc" scheme="Color"/>
      </celldesigner:usualView>
      <celldesigner:briefView>
        <celldesigner:innerPosition x="0.0" y="0.0"/>
        <celldesigner:boxSize width="80.0" height="60.0"/>
        <celldesigner:singleLine width="1.0"/>
        <celldesigner:paint color="3fff0000" scheme="Color"/>
      </celldesigner:briefView>
      <celldesigner:info state="empty" angle="-1.5707963267948966"/>
    </celldesigner:speciesAlias>
    <celldesigner:speciesAlias id="sa303" species="s84" compartmentAlias="ca1">
      <celldesigner:activity>inactive</celldesigner:activity>
      <celldesigner:bounds x="6601.0" y="3610.625" w="70.0" h="25.0"/>
      <celldesigner:font size="12"/>
      <celldesigner:view state="usual"/>
      <celldesigner:usualView>
        <celldesigner:innerPosition x="3586.0" y="2225.625"/>
        <celldesigner:boxSize width="70.0" height="25.0"/>
        <celldesigner:singleLine width="1.0"/>
        <celldesigner:paint color="ffccff66" scheme="Color"/>
      </celldesigner:usualView>
      <celldesigner:briefView>
        <celldesigner:innerPosition x="0.0" y="0.0"/>
        <celldesigner:boxSize width="80.0" height="60.0"/>
        <celldesigner:singleLine width="1.0"/>
        <celldesigner:paint color="3fff0000" scheme="Color"/>
      </celldesigner:briefView>
      <celldesigner:info state="empty" angle="-1.5707963267948966"/>
    </celldesigner:speciesAlias>
    <celldesigner:speciesAlias id="sa304" species="s89" compartmentAlias="ca1">
      <celldesigner:activity>inactive</celldesigner:activity>
      <celldesigner:bounds x="6388.0" y="3610.625" w="139.0" h="21.0"/>
      <celldesigner:font size="12"/>
      <celldesigner:view state="usual"/>
      <celldesigner:usualView>
        <celldesigner:innerPosition x="3373.0" y="2225.625"/>
        <celldesigner:boxSize width="139.0" height="21.0"/>
        <celldesigner:singleLine width="1.0"/>
        <celldesigner:paint color="ffccff66" scheme="Color"/>
      </celldesigner:usualView>
      <celldesigner:briefView>
        <celldesigner:innerPosition x="0.0" y="0.0"/>
        <celldesigner:boxSize width="80.0" height="60.0"/>
        <celldesigner:singleLine width="1.0"/>
        <celldesigner:paint color="3fff0000" scheme="Color"/>
      </celldesigner:briefView>
      <celldesigner:info state="empty" angle="-1.5707963267948966"/>
    </celldesigner:speciesAlias>
    <celldesigner:speciesAlias id="sa305" species="s350" compartmentAlias="ca1">
      <celldesigner:activity>inactive</celldesigner:activity>
      <celldesigner:bounds x="6491.0" y="3572.625" w="70.0" h="25.0"/>
      <celldesigner:font size="12"/>
      <celldesigner:view state="usual"/>
      <celldesigner:usualView>
        <celldesigner:innerPosition x="3476.0" y="2187.625"/>
        <celldesigner:boxSize width="70.0" height="25.0"/>
        <celldesigner:singleLine width="1.0"/>
        <celldesigner:paint color="ffccff66" scheme="Color"/>
      </celldesigner:usualView>
      <celldesigner:briefView>
        <celldesigner:innerPosition x="0.0" y="0.0"/>
        <celldesigner:boxSize width="80.0" height="60.0"/>
        <celldesigner:singleLine width="1.0"/>
        <celldesigner:paint color="3fff0000" scheme="Color"/>
      </celldesigner:briefView>
      <celldesigner:info state="empty" angle="-1.5707963267948966"/>
    </celldesigner:speciesAlias>
    <celldesigner:speciesAlias id="sa306" species="s361" compartmentAlias="ca1">
      <celldesigner:activity>inactive</celldesigner:activity>
      <celldesigner:bounds x="6374.5" y="3584.625" w="17.0" h="20.0"/>
      <celldesigner:font size="12"/>
      <celldesigner:view state="usual"/>
      <celldesigner:usualView>
        <celldesigner:innerPosition x="3359.5" y="2199.625"/>
        <celldesigner:boxSize width="17.0" height="20.0"/>
        <celldesigner:singleLine width="1.0"/>
        <celldesigner:paint color="ff9999ff" scheme="Color"/>
      </celldesigner:usualView>
      <celldesigner:briefView>
        <celldesigner:innerPosition x="0.0" y="0.0"/>
        <celldesigner:boxSize width="80.0" height="60.0"/>
        <celldesigner:singleLine width="1.0"/>
        <celldesigner:paint color="3fff0000" scheme="Color"/>
      </celldesigner:briefView>
      <celldesigner:info state="empty" angle="-1.5707963267948966"/>
    </celldesigner:speciesAlias>
    <celldesigner:speciesAlias id="sa307" species="s351" compartmentAlias="ca1">
      <celldesigner:activity>inactive</celldesigner:activity>
      <celldesigner:bounds x="6296.0" y="3576.625" w="70.0" h="25.0"/>
      <celldesigner:font size="12"/>
      <celldesigner:view state="usual"/>
      <celldesigner:usualView>
        <celldesigner:innerPosition x="3281.0" y="2191.625"/>
        <celldesigner:boxSize width="70.0" height="25.0"/>
        <celldesigner:singleLine width="1.0"/>
        <celldesigner:paint color="ffccff66" scheme="Color"/>
      </celldesigner:usualView>
      <celldesigner:briefView>
        <celldesigner:innerPosition x="0.0" y="0.0"/>
        <celldesigner:boxSize width="80.0" height="60.0"/>
        <celldesigner:singleLine width="1.0"/>
        <celldesigner:paint color="3fff0000" scheme="Color"/>
      </celldesigner:briefView>
      <celldesigner:info state="empty" angle="-1.5707963267948966"/>
    </celldesigner:speciesAlias>
    <celldesigner:speciesAlias id="sa308" species="s355" compartmentAlias="ca1">
      <celldesigner:activity>inactive</celldesigner:activity>
      <celldesigner:bounds x="6221.0" y="3575.625" w="70.0" h="25.0"/>
      <celldesigner:font size="12"/>
      <celldesigner:view state="usual"/>
      <celldesigner:usualView>
        <celldesigner:innerPosition x="3206.0" y="2190.625"/>
        <celldesigner:boxSize width="70.0" height="25.0"/>
        <celldesigner:singleLine width="1.0"/>
        <celldesigner:paint color="ffccff66" scheme="Color"/>
      </celldesigner:usualView>
      <celldesigner:briefView>
        <celldesigner:innerPosition x="0.0" y="0.0"/>
        <celldesigner:boxSize width="80.0" height="60.0"/>
        <celldesigner:singleLine width="1.0"/>
        <celldesigner:paint color="3fff0000" scheme="Color"/>
      </celldesigner:briefView>
      <celldesigner:info state="empty" angle="-1.5707963267948966"/>
    </celldesigner:speciesAlias>
    <celldesigner:speciesAlias id="sa309" species="s96" compartmentAlias="ca1">
      <celldesigner:activity>inactive</celldesigner:activity>
      <celldesigner:bounds x="6112.0" y="3610.625" w="160.0" h="20.0"/>
      <celldesigner:font size="12"/>
      <celldesigner:view state="usual"/>
      <celldesigner:usualView>
        <celldesigner:innerPosition x="3097.0" y="2225.625"/>
        <celldesigner:boxSize width="160.0" height="20.0"/>
        <celldesigner:singleLine width="1.0"/>
        <celldesigner:paint color="ffccff66" scheme="Color"/>
      </celldesigner:usualView>
      <celldesigner:briefView>
        <celldesigner:innerPosition x="0.0" y="0.0"/>
        <celldesigner:boxSize width="80.0" height="60.0"/>
        <celldesigner:singleLine width="1.0"/>
        <celldesigner:paint color="3fff0000" scheme="Color"/>
      </celldesigner:briefView>
      <celldesigner:info state="empty" angle="-1.5707963267948966"/>
    </celldesigner:speciesAlias>
    <celldesigner:speciesAlias id="sa310" species="s365" compartmentAlias="ca1">
      <celldesigner:activity>inactive</celldesigner:activity>
      <celldesigner:bounds x="6044.0" y="3681.125" w="80.0" h="40.0"/>
      <celldesigner:font size="12"/>
      <celldesigner:view state="usual"/>
      <celldesigner:usualView>
        <celldesigner:innerPosition x="3029.0" y="2296.125"/>
        <celldesigner:boxSize width="80.0" height="40.0"/>
        <celldesigner:singleLine width="1.0"/>
        <celldesigner:paint color="ffccffcc" scheme="Color"/>
      </celldesigner:usualView>
      <celldesigner:briefView>
        <celldesigner:innerPosition x="0.0" y="0.0"/>
        <celldesigner:boxSize width="80.0" height="60.0"/>
        <celldesigner:singleLine width="1.0"/>
        <celldesigner:paint color="3fff0000" scheme="Color"/>
      </celldesigner:briefView>
      <celldesigner:info state="empty" angle="-1.5707963267948966"/>
    </celldesigner:speciesAlias>
    <celldesigner:speciesAlias id="sa311" species="s347" compartmentAlias="ca1">
      <celldesigner:activity>inactive</celldesigner:activity>
      <celldesigner:bounds x="5970.0" y="3562.625" w="70.0" h="25.0"/>
      <celldesigner:font size="12"/>
      <celldesigner:view state="usual"/>
      <celldesigner:usualView>
        <celldesigner:innerPosition x="2955.0" y="2177.625"/>
        <celldesigner:boxSize width="70.0" height="25.0"/>
        <celldesigner:singleLine width="1.0"/>
        <celldesigner:paint color="ffccff66" scheme="Color"/>
      </celldesigner:usualView>
      <celldesigner:briefView>
        <celldesigner:innerPosition x="0.0" y="0.0"/>
        <celldesigner:boxSize width="80.0" height="60.0"/>
        <celldesigner:singleLine width="1.0"/>
        <celldesigner:paint color="3fff0000" scheme="Color"/>
      </celldesigner:briefView>
      <celldesigner:info state="empty" angle="-1.5707963267948966"/>
    </celldesigner:speciesAlias>
    <celldesigner:speciesAlias id="sa312" species="s97" compartmentAlias="ca1">
      <celldesigner:activity>inactive</celldesigner:activity>
      <celldesigner:bounds x="5904.0" y="3608.625" w="148.0" h="23.0"/>
      <celldesigner:font size="12"/>
      <celldesigner:view state="usual"/>
      <celldesigner:usualView>
        <celldesigner:innerPosition x="2889.0" y="2223.625"/>
        <celldesigner:boxSize width="148.0" height="23.0"/>
        <celldesigner:singleLine width="1.0"/>
        <celldesigner:paint color="ffccff66" scheme="Color"/>
      </celldesigner:usualView>
      <celldesigner:briefView>
        <celldesigner:innerPosition x="0.0" y="0.0"/>
        <celldesigner:boxSize width="80.0" height="60.0"/>
        <celldesigner:singleLine width="1.0"/>
        <celldesigner:paint color="3fff0000" scheme="Color"/>
      </celldesigner:briefView>
      <celldesigner:info state="empty" angle="-1.5707963267948966"/>
    </celldesigner:speciesAlias>
    <celldesigner:speciesAlias id="sa313" species="s353" compartmentAlias="ca1">
      <celldesigner:activity>inactive</celldesigner:activity>
      <celldesigner:bounds x="5890.0" y="3565.625" w="70.0" h="25.0"/>
      <celldesigner:font size="12"/>
      <celldesigner:view state="usual"/>
      <celldesigner:usualView>
        <celldesigner:innerPosition x="2875.0" y="2180.625"/>
        <celldesigner:boxSize width="70.0" height="25.0"/>
        <celldesigner:singleLine width="1.0"/>
        <celldesigner:paint color="ffccff66" scheme="Color"/>
      </celldesigner:usualView>
      <celldesigner:briefView>
        <celldesigner:innerPosition x="0.0" y="0.0"/>
        <celldesigner:boxSize width="80.0" height="60.0"/>
        <celldesigner:singleLine width="1.0"/>
        <celldesigner:paint color="3fff0000" scheme="Color"/>
      </celldesigner:briefView>
      <celldesigner:info state="empty" angle="-1.5707963267948966"/>
    </celldesigner:speciesAlias>
    <celldesigner:speciesAlias id="sa314" species="s364" compartmentAlias="ca1">
[truncated: 2,122,264 more chars]
