# Supplementary material for: HEPNet: A Knowledge Base Model of Human Energy Pool Network for Predicting the Energy Availability Status of an Individual
Source: PLoS One. 2015 Jun 8;10(6):e0127918. doi: 10.1371/journal.pone.0127918 (PMC4460090; doi:10.1371/journal.pone.0127918)
Supplement: S2 Dataset — Table A_elementary mode of HEPNet. Equations A_Differential equations of HEPNet. Simulation A_ HEPNet at steady state. Table B_Time course simulation data. Model_HEPNet model in SBML format. (ZIP) [file pone.0127918.s002.zip › S2_Dataset/Table A_elementary mode of HEPNet.txt]

Elementary Flux Modes Result:

	Number of Modes:	13
#		Reactions	Equations
1	Reversible	-1 * re37	F1,6P = GA3P
		1 * re38	F1,6P = DHAP
		-1 * re39	GA3P = DHAP;  "PHOSPHO TRIOSE ISOMERASE"
2	Irreversible	1 * re66	FeS{mit_inner_membrane} -> FeS{mit_inner_membrane}
3	Irreversible	1 * re107	FAD -> FAD
4	Irreversible	1 * re108	NAD+{mitochondria} -> NAD+{mitochondria}
5	Irreversible	1 * re106	NAD+{mitochondria} -> NAD+{mitochondria}
6	Irreversible	1 * re105	NAD+{mitochondria} -> NAD+{mitochondria}
7	Irreversible	1 * re104	NAD+{mitochondria} -> NAD+{mitochondria}
8	Irreversible	1 * re100	FADH2 -> FADH2
9	Irreversible	1 * re10	Citrulline -> Citrulline
10	Irreversible	1 * re41	1,3-BiPGA + NADH{default} + H+{default} -> GA3P + Pi{default} + NAD+{default};  "G3P DEHYDROGENASE"
		1 * re40	GA3P + Pi{default} + NAD+{default} -> 1,3-BiPGA + NADH{default} + H+{default}
11	Irreversible	1 * re28	1,3-BiPGA + ADP{default} -> 3-PGA + ATP{default};  "PGA KINASE" Mg2+{default}
		1 * re36	3-PGA + ATP{default} -> 1,3-BiPGA + ADP{default}
12	Irreversible	1 * re64	2e -> QH2
		1 * re62	Cyb -> FeS{mitochondria}
		1 * re61	QH2 -> Cyb
		1 * re63	FeS{mitochondria} -> 2e
13	Irreversible	1 * re96	AcetoacetylCoA + CoA-SH{mitochondria} -> "A CoA";  Thiolase
		1 * re97	"A CoA" -> AcetoacetylCoA + CoA-SH{mitochondria};  Thiolase

#	Net Reaction	Internal Species
1	 = 	GA3P, F1,6P, DHAP
2	 -> 	FeS{mit_inner_membrane}
3	 -> 	FAD
4	 -> 	NAD+{mitochondria}
5	 -> 	NAD+{mitochondria}
6	 -> 	NAD+{mitochondria}
7	 -> 	NAD+{mitochondria}
8	 -> 	FADH2
9	 -> 	Citrulline
10	 -> 	Pi{default}, H+{default}, GA3P, NADH{default}, NAD+{default}, 1,3-BiPGA
11	 -> 	ATP{default}, ADP{default}, 3-PGA, 1,3-BiPGA
12	 -> 	QH2, FeS{mitochondria}, Cyb, 2e
13	 -> 	CoA-SH{mitochondria}, AcetoacetylCoA, "A CoA"

#	re37	re38	re20	re21	re22	re39	re29	re19	re26	re46	re47	re95	re16	re17	re146	re143	re137	re134	re130	re127	re122	re119	re115	re112	re145	re142	re136	re133	re129	re126	re121	re118	re114	re111	re148	re149	re139	re140	re132	re141	re124	re125	re117	re110	re147	re96	re97	re144	re138	re135	re131	re128	re123	re120	re116	re113	re51	re52	re50	re98	re94	re92	re91	re88	re87	re84	re83	re79	re80	re57	re56	re55	re54	re53	re48	re45	re44	re43	re173	re172	re171	re170	re169	re163	re162	re161	re160	re159	re165	re166	re167	re168	re164	re42	re34	re35	re30	re28	re41	re32	re18	re23	re15	re31	re6	re33	re3	re4	re25	re89	re74	re73	re72	re64	re60	re109	re103	re102	re101	re2	re5	re66	re58	re62	re107	re108	re106	re105	re104	re78	re100	re158	re157	re156	re155	re154	re153	re152	re151	re150	re13	re24	re9	re10	re1	re93	re90	re86	re82	re77	re59	re69	re61	re65	re67	re75	re63	re76	re71	re70	re68	re49	re40	re36	re27	re85	re81	re12	re11	re14	re8	re7	re99
1	-1	1	0	0	0	-1	0	0	0	0	0	0	0	0	0	0	0	0	0	0	0	0	0	0	0	0	0	0	0	0	0	0	0	0	0	0	0	0	0	0	0	0	0	0	0	0	0	0	0	0	0	0	0	0	0	0	0	0	0	0	0	0	0	0	0	0	0	0	0	0	0	0	0	0	0	0	0	0	0	0	0	0	0	0	0	0	0	0	0	0	0	0	0	0	0	0	0	0	0	0	0	0	0	0	0	0	0	0	0	0	0	0	0	0	0	0	0	0	0	0	0	0	0	0	0	0	0	0	0	0	0	0	0	0	0	0	0	0	0	0	0	0	0	0	0	0	0	0	0	0	0	0	0	0	0	0	0	0	0	0	0	0	0	0	0	0	0	0	0	0	0	0	0
2	0	0	0	0	0	0	0	0	0	0	0	0	0	0	0	0	0	0	0	0	0	0	0	0	0	0	0	0	0	0	0	0	0	0	0	0	0	0	0	0	0	0	0	0	0	0	0	0	0	0	0	0	0	0	0	0	0	0	0	0	0	0	0	0	0	0	0	0	0	0	0	0	0	0	0	0	0	0	0	0	0	0	0	0	0	0	0	0	0	0	0	0	0	0	0	0	0	0	0	0	0	0	0	0	0	0	0	0	0	0	0	0	0	0	0	0	0	0	0	0	0	1	0	0	0	0	0	0	0	0	0	0	0	0	0	0	0	0	0	0	0	0	0	0	0	0	0	0	0	0	0	0	0	0	0	0	0	0	0	0	0	0	0	0	0	0	0	0	0	0	0	0	0
3	0	0	0	0	0	0	0	0	0	0	0	0	0	0	0	0	0	0	0	0	0	0	0	0	0	0	0	0	0	0	0	0	0	0	0	0	0	0	0	0	0	0	0	0	0	0	0	0	0	0	0	0	0	0	0	0	0	0	0	0	0	0	0	0	0	0	0	0	0	0	0	0	0	0	0	0	0	0	0	0	0	0	0	0	0	0	0	0	0	0	0	0	0	0	0	0	0	0	0	0	0	0	0	0	0	0	0	0	0	0	0	0	0	0	0	0	0	0	0	0	0	0	0	0	1	0	0	0	0	0	0	0	0	0	0	0	0	0	0	0	0	0	0	0	0	0	0	0	0	0	0	0	0	0	0	0	0	0	0	0	0	0	0	0	0	0	0	0	0	0	0	0	0
4	0	0	0	0	0	0	0	0	0	0	0	0	0	0	0	0	0	0	0	0	0	0	0	0	0	0	0	0	0	0	0	0	0	0	0	0	0	0	0	0	0	0	0	0	0	0	0	0	0	0	0	0	0	0	0	0	0	0	0	0	0	0	0	0	0	0	0	0	0	0	0	0	0	0	0	0	0	0	0	0	0	0	0	0	0	0	0	0	0	0	0	0	0	0	0	0	0	0	0	0	0	0	0	0	0	0	0	0	0	0	0	0	0	0	0	0	0	0	0	0	0	0	0	0	0	1	0	0	0	0	0	0	0	0	0	0	0	0	0	0	0	0	0	0	0	0	0	0	0	0	0	0	0	0	0	0	0	0	0	0	0	0	0	0	0	0	0	0	0	0	0	0	0
5	0	0	0	0	0	0	0	0	0	0	0	0	0	0	0	0	0	0	0	0	0	0	0	0	0	0	0	0	0	0	0	0	0	0	0	0	0	0	0	0	0	0	0	0	0	0	0	0	0	0	0	0	0	0	0	0	0	0	0	0	0	0	0	0	0	0	0	0	0	0	0	0	0	0	0	0	0	0	0	0	0	0	0	0	0	0	0	0	0	0	0	0	0	0	0	0	0	0	0	0	0	0	0	0	0	0	0	0	0	0	0	0	0	0	0	0	0	0	0	0	0	0	0	0	0	0	1	0	0	0	0	0	0	0	0	0	0	0	0	0	0	0	0	0	0	0	0	0	0	0	0	0	0	0	0	0	0	0	0	0	0	0	0	0	0	0	0	0	0	0	0	0	0
6	0	0	0	0	0	0	0	0	0	0	0	0	0	0	0	0	0	0	0	0	0	0	0	0	0	0	0	0	0	0	0	0	0	0	0	0	0	0	0	0	0	0	0	0	0	0	0	0	0	0	0	0	0	0	0	0	0	0	0	0	0	0	0	0	0	0	0	0	0	0	0	0	0	0	0	0	0	0	0	0	0	0	0	0	0	0	0	0	0	0	0	0	0	0	0	0	0	0	0	0	0	0	0	0	0	0	0	0	0	0	0	0	0	0	0	0	0	0	0	0	0	0	0	0	0	0	0	1	0	0	0	0	0	0	0	0	0	0	0	0	0	0	0	0	0	0	0	0	0	0	0	0	0	0	0	0	0	0	0	0	0	0	0	0	0	0	0	0	0	0	0	0	0
7	0	0	0	0	0	0	0	0	0	0	0	0	0	0	0	0	0	0	0	0	0	0	0	0	0	0	0	0	0	0	0	0	0	0	0	0	0	0	0	0	0	0	0	0	0	0	0	0	0	0	0	0	0	0	0	0	0	0	0	0	0	0	0	0	0	0	0	0	0	0	0	0	0	0	0	0	0	0	0	0	0	0	0	0	0	0	0	0	0	0	0	0	0	0	0	0	0	0	0	0	0	0	0	0	0	0	0	0	0	0	0	0	0	0	0	0	0	0	0	0	0	0	0	0	0	0	0	0	1	0	0	0	0	0	0	0	0	0	0	0	0	0	0	0	0	0	0	0	0	0	0	0	0	0	0	0	0	0	0	0	0	0	0	0	0	0	0	0	0	0	0	0	0
8	0	0	0	0	0	0	0	0	0	0	0	0	0	0	0	0	0	0	0	0	0	0	0	0	0	0	0	0	0	0	0	0	0	0	0	0	0	0	0	0	0	0	0	0	0	0	0	0	0	0	0	0	0	0	0	0	0	0	0	0	0	0	0	0	0	0	0	0	0	0	0	0	0	0	0	0	0	0	0	0	0	0	0	0	0	0	0	0	0	0	0	0	0	0	0	0	0	0	0	0	0	0	0	0	0	0	0	0	0	0	0	0	0	0	0	0	0	0	0	0	0	0	0	0	0	0	0	0	0	0	1	0	0	0	0	0	0	0	0	0	0	0	0	0	0	0	0	0	0	0	0	0	0	0	0	0	0	0	0	0	0	0	0	0	0	0	0	0	0	0	0	0	0
9	0	0	0	0	0	0	0	0	0	0	0	0	0	0	0	0	0	0	0	0	0	0	0	0	0	0	0	0	0	0	0	0	0	0	0	0	0	0	0	0	0	0	0	0	0	0	0	0	0	0	0	0	0	0	0	0	0	0	0	0	0	0	0	0	0	0	0	0	0	0	0	0	0	0	0	0	0	0	0	0	0	0	0	0	0	0	0	0	0	0	0	0	0	0	0	0	0	0	0	0	0	0	0	0	0	0	0	0	0	0	0	0	0	0	0	0	0	0	0	0	0	0	0	0	0	0	0	0	0	0	0	0	0	0	0	0	0	0	0	0	0	0	0	1	0	0	0	0	0	0	0	0	0	0	0	0	0	0	0	0	0	0	0	0	0	0	0	0	0	0	0	0	0
10	0	0	0	0	0	0	0	0	0	0	0	0	0	0	0	0	0	0	0	0	0	0	0	0	0	0	0	0	0	0	0	0	0	0	0	0	0	0	0	0	0	0	0	0	0	0	0	0	0	0	0	0	0	0	0	0	0	0	0	0	0	0	0	0	0	0	0	0	0	0	0	0	0	0	0	0	0	0	0	0	0	0	0	0	0	0	0	0	0	0	0	0	0	0	0	0	0	0	1	0	0	0	0	0	0	0	0	0	0	0	0	0	0	0	0	0	0	0	0	0	0	0	0	0	0	0	0	0	0	0	0	0	0	0	0	0	0	0	0	0	0	0	0	0	0	0	0	0	0	0	0	0	0	0	0	0	0	0	0	0	0	0	1	0	0	0	0	0	0	0	0	0	0
11	0	0	0	0	0	0	0	0	0	0	0	0	0	0	0	0	0	0	0	0	0	0	0	0	0	0	0	0	0	0	0	0	0	0	0	0	0	0	0	0	0	0	0	0	0	0	0	0	0	0	0	0	0	0	0	0	0	0	0	0	0	0	0	0	0	0	0	0	0	0	0	0	0	0	0	0	0	0	0	0	0	0	0	0	0	0	0	0	0	0	0	0	0	0	0	0	0	1	0	0	0	0	0	0	0	0	0	0	0	0	0	0	0	0	0	0	0	0	0	0	0	0	0	0	0	0	0	0	0	0	0	0	0	0	0	0	0	0	0	0	0	0	0	0	0	0	0	0	0	0	0	0	0	0	0	0	0	0	0	0	0	0	0	1	0	0	0	0	0	0	0	0	0
12	0	0	0	0	0	0	0	0	0	0	0	0	0	0	0	0	0	0	0	0	0	0	0	0	0	0	0	0	0	0	0	0	0	0	0	0	0	0	0	0	0	0	0	0	0	0	0	0	0	0	0	0	0	0	0	0	0	0	0	0	0	0	0	0	0	0	0	0	0	0	0	0	0	0	0	0	0	0	0	0	0	0	0	0	0	0	0	0	0	0	0	0	0	0	0	0	0	0	0	0	0	0	0	0	0	0	0	0	0	0	0	0	0	1	0	0	0	0	0	0	0	0	0	1	0	0	0	0	0	0	0	0	0	0	0	0	0	0	0	0	0	0	0	0	0	0	0	0	0	0	0	0	1	0	0	0	1	0	0	0	0	0	0	0	0	0	0	0	0	0	0	0	0
13	0	0	0	0	0	0	0	0	0	0	0	0	0	0	0	0	0	0	0	0	0	0	0	0	0	0	0	0	0	0	0	0	0	0	0	0	0	0	0	0	0	0	0	0	0	1	1	0	0	0	0	0	0	0	0	0	0	0	0	0	0	0	0	0	0	0	0	0	0	0	0	0	0	0	0	0	0	0	0	0	0	0	0	0	0	0	0	0	0	0	0	0	0	0	0	0	0	0	0	0	0	0	0	0	0	0	0	0	0	0	0	0	0	0	0	0	0	0	0	0	0	0	0	0	0	0	0	0	0	0	0	0	0	0	0	0	0	0	0	0	0	0	0	0	0	0	0	0	0	0	0	0	0	0	0	0	0	0	0	0	0	0	0	0	0	0	0	0	0	0	0	0	0

#	Xylulose5P	Unbranched alpha(1,4)polymer	UDP-galactose1phosphate uridylyl transferase	UDP-Glucose	UDP glucose4epimerase	UDP Glucose Phosphorylase	UDP	Triokinase	Triglyceride	Trehalose	Trehalase	Transketolase	Transaldolase	Sucrose	Sucrase	Sedoheptulase7P	Ribose5P	Pyruvate	Pi{default}	Phosphopentose isomerase	Phosphohexo isomerase	Phosphogluco mutase	PYRUVATE KINASE	PYRUVATE CARBOXYLASE	PPi{default}	PHOSPHO TRIOSE ISOMERASE	PGA MUTASE	PGA KINASE	PEP CARBOXYKINASE	PEP	OXALOACETATE	NAPDH	NADPH	NADP+	NADH{default}	NAD+{default}	Mg2+{default}	Limit Dextrin	Lactose	Lactonase	Lactate	Hexokinase	H2O{default}	H20	H+{default}	Glygogen Phosphorylase	Glycosyl-4,6-Transferase	Glycosyl transferase	Glycogen phosphorylase	Glycogen Synthase	Glycogen Primer	Glycogen	Glycerol3P	Glyceraldehyde	Glutamine{default}	Glutamate{default}	Glucose	Galactose1P	Galactose	Galactokinase	GTP	GDP{default}	GA3P	G6PDehydrogenase	G6P	G3P DEHYDROGENASE	G1P	G-6-P Phosphatase	Fructose	Fructokinase	FA	F6P	F1P	F1,6P	F1,6BISPHOSPHATASE	Erythrose4P	Epimerase	ENOLASE	DHAP	D-Ribulose5P	CoA-SH{default}	Carnitine_cyt	CO2{default}	C22 AcylCoA_cyt	C20 AcylCoA_cyt	C18 AcylCoA_cyt	C16 AcylCoA_cyt	C14 AcylCoA_cyt	Amino acids	Alpha1,6-Glycosidase	Alpha keto acid	Alpha KG	Aldolase	Alanine	ATP{default}	ADP{default}	6PGluconate dehydrogenase	6PGluconate	6PGDL	3-PGA	2NADH	2NAD+	2-PGA	1,3-BiPGA	cis-Aconitate	car_mat	UREA	Thiolase	TPP	Succinate dehydrogenase	Succinate	S CoA synthase	S CoA	Pi{mitochondria}	PYRUVATE DEHYDROGENASE	PPi{mitochondria}	Ornithine	OAA	NADH{mitochondria}	NADH_2	NAD+{mitochondria}	Mg2+{mitochondria}	Malate dehydrogenase	Malate	LIPOATE	Isocitrate dehydrogenase	Isocitrate	HMGCoA	HMG-CoA Synthase	HCO3-+ NH4+	H2O{mitochondria}	H+{mitochondria}	Glutamine{mitochondria}	Glutaminase	Glutamate{mitochondria}	GDP{mitochondria}	Fumarate	Fumarase	FeS{mitochondria}	FADH2	FAD	Enoyl-CoA hydratase	D-Beta-Hydroxybutyrate	D Betahydroxybutyrate dehydrogenase	CoA-SH{mitochondria}	Co-Ash	Citrullyl AMP intermediate	Citrulline	Citrate Synthase	Citrate	Carbamoyl phosphate synthetase I	Carbamoyl phosphate	CPT2	CO2{mitochondria}	C8Acyl-CoA	C8 L-3-hydroxyacyl-CoA	C8 Ketoacyl-CoA	C8 2-trans-enoyl-CoA	C6Acyl-CoA	C6 L-3-hydroxyacyl-CoA	C6 Ketoacyl-CoA	C6 2-trans-enoyl-CoA	C4Acyl-CoA	C4 L-3-hydroxyacyl-CoA	C4 Ketoacyl-CoA	C4 2-trans-enoyl-CoA	C22car_ims{mitochondria}	C22Acyl-CoA	C22 L-3-hydroxyacyl-CoA	C22 Ketoacyl-CoA	C22 2-trans-enoyl-CoA	C20car_ims{mitochondria}	C20Acyl-CoA	C20 L-3-hydroxyacyl-CoA	C20 Ketoacyl-CoA	C20 2-trans-enoyl-CoA	C18car_ims{mitochondria}	C18Acyl-CoA	C18 L-3-hydroxyacyl-CoA	C18 Ketoacyl-CoA	C18 2-trans-enoyl-CoA	C16car_ims{mitochondria}	C16Acyl-CoA	C16 L-3-hydroxyacyl-CoA	C16 Ketoacyl-CoA	C16 2-trans-enoyl-CoA	C14car_ims{mitochondria}	C14Acyl-CoA	C14 L-3-hydroxyacyl-CoA	C14 Ketoacyl-CoA	C14 2-trans-enoyl-CoA	C12Acyl-CoA	C12 L-3-hydroxyacyl-CoA	C12 Ketoacyl-CoA	C12 2-trans-enoyl-CoA	C10Acyl-CoA	C10 L-3-hydroxyacyl-CoA	C10 Ketoacyl-CoA	C10 2-trans-enoyl-CoA	Beta-hydroxyacyl-CoA dehydrogenase	Beta-KetoacylCoA dehydrogenase	Aspartate aminotransferase	Aspartate	Arginosuccinate	Arginine	Alpha-KG dehydrgenase complex	Alpha-KG	Acyl-CoA dehydrogenase	Aconitase	AcetylCoA	Acetone	AcetoacetylCoA	Acetoacetate Decarboxylase	Acetoacetate	ATP{mitochondria}	AMP	ADP{mitochondria}	A CoA	2H+{mitochondria}	2ATP	2ADP	1/2O2	QH2	Q	FeS{mit_inner_membrane}	FMN	Cyb	Cya-a3	CyC2	CyC	CAC	2e	C22car_ims{IMS}	C20car_ims{IMS}	C18car_ims{IMS}	C16car_ims{IMS}	C14car_ims{IMS}	2H+{IMS}	CPT1
1																																																															-1 | +1											-1 | +1					-1 | +1																																																																																																																																																																
2																																																																																																																																																																																																																																	-1 | +1														
3																																																																																																																																													-1 | +1																																																																																																		
4																																																																																																																									-1 | +1																																																																																																																						
5																																																																																																																									-1 | +1																																																																																																																						
6																																																																																																																									-1 | +1																																																																																																																						
7																																																																																																																									-1 | +1																																																																																																																						
8																																																																																																																																												-1 | +1																																																																																																			
9																																																																																																																																																				-1 | +1																																																																																											
10																			-1 | +1																-1 | +1	-1 | +1									-1 | +1																		-1 | +1																																									-1 | +1																																																																																																																																							
11																																																																																															-1 | +1	-1 | +1				-1 | +1				-1 | +1																																																																																																																																							
12																																																																																																																																											-1 | +1																																																																																				-1 | +1				-1 | +1					-1 | +1							
13																																																																																																																																																	-1 | +1																																																																			-1 | +1						-1 | +1																					
